# Supplementary material for: A Multi-Omics Approach Using a Mouse Model of Cardiac Malformations for Prioritization of Human Congenital Heart Disease Contributing Genes
Source: Front Cardiovasc Med. 2021 Aug 24;8:683074. doi: 10.3389/fcvm.2021.683074 (PMC8421733; doi:10.3389/fcvm.2021.683074)
Supplement: Supplementary file 1 [file Data_Sheet_1.xlsx]

## Sheet: Table 1
Table 1.Overlap between DEG-HH and TOF-DN-MH gene lists
Human Gene Name	Mouse Gene Name & Ensembl Gene ID	Lethality (Embryonic / Neonatal / Perinatal)	Murine Cardiovascular Development Phenotype	References
ACSL1	ENSMUSG00000018796	(-)	(+)	(PMID: 21245374) (PMID: 15153111)
ATP2A2	ENSMUSG00000029467	(+)	(+)	PMID: 11679415 , PMID: 27114035
CLK1	ENSMUSG00000026034	(-)	(-)	(PMID: 21677750)
DCLK1	ENSMUSG00000027797	(-)	(-)	(PMID: 16387639)
DDR2	ENSMUSG00000026674	(-)	(+)	(PMID: 24993042 , PMID: 11375938)
EEPD1	ENSMUSG00000036611	(-)	(-)	MGI:4415486
FAM110B	ENSMUSG00000049119	(-)	(-)	(PMID: 21677750)
FAT4	ENSMUSG00000046743	(+)	(+)	(PMID: 28239148 , PMID: 18604206)
FBN2	ENSMUSG00000024598	(+)	(-)	(PMID: 11470817)
GAN	ENSMUSG00000052557	(-)	(-)	(PMID: 16565160)
HDAC7	ENSMUSG00000022475	(+)	(+)	(PMID: 32106109 , PMID: 16873063)
JAG2	ENSMUSG00000002799	(+)	(+)	(PMID: 26641715 , PMID: 20533406)
KIF5A	ENSMUSG00000074657	(+)	(-)	(PMID: 23217743)
MAPK8IP3	ENSMUSG00000024163	(+)	(-)	(PMID: 17977657)
MAPRE2	ENSMUSG00000024277	(-)	(-)	MGI:106271
MED13L	ENSMUSG00000018076	(+)	(+)	(PMID: 22541436)
MLF1	ENSMUSG00000048416	(-)	(-)	PMID: 10393836 , PMID: 26563351,PMID: 28087342
MYH6	ENSMUSG00000040752	(+)	(+)	PMID: 8878443
MYOM2	ENSMUSG00000031461	(-)	(-)	MGI:6114782
NOTCH1	ENSMUSG00000026923	(+)	(+)	(PMID: 27107132 , PMID: 7789282)
PKP2	ENSMUSG00000041957	(+)	(+)	PMID: 15479741
PRICKLE3	ENSMUSG00000031145	(-)	(-)	MGI:4455994
SEMA3A	ENSMUSG00000028883	(+)	(+)	(PMID: 8849723)
SMAD6	ENSMUSG00000036867	(+)	(+)	(PMID: 10655064 , PMID: 30098998)
SNAI1	ENSMUSG00000042821	(+)	(+)	(PMID: 11689706)
THBS2	ENSMUSG00000023885	(-)	(+)	(PMID: 9442117)
TMTC2	ENSMUSG00000036019	(-)	(-)	MGI:5319875
TRIM63	ENSMUSG00000028834	(+)	(+)	PMID: 18157088
VCAN	ENSMUSG00000021614	(+)	(+)	(PMID: 9758703)

## Sheet: Table 2
Table 2.Overlap between DEG-HH and SLV-DN-MH gene lists
Human Gene Name	Mouse Gene Name & Ensembl Gene ID	Lethality (Embryonic / Neonatal / Perinatal)	Murine Cardiovascular Development Phenotype	References
CCDC82	ENSMUSG00000079084	(-)	(-)
CEP250	ENSMUSG00000038241	(-)	(+)	(PMID: 30998843)
GIGYF1	ENSMUSG00000029714	(-)	(-)
GPR162	ENSMUSG00000038390	(-)	(-)	MGI:3797526
IGDCC4	ENSMUSG00000032816	(-)	(-)
KANK1	ENSMUSG00000032702	(-)	(-)	MGI:6257642
KCNJ5	ENSMUSG00000032034	(-)	(+)	(PMID: 9459446)
LRP1	ENSMUSG00000040249	(+)	(+)	(PMID: 19729608 , PMID: 1423604)
MYH11	ENSMUSG00000018830	(+)	(+)	(PMID: 10854329)
MYOF	ENSMUSG00000048612	(-)	(-)	(PMID: 17702744 , PMID: 16280346)
NLRC3	ENSMUSG00000049871	(-)	(-)	(PMID: 22863753)
NOTCH2	ENSMUSG00000027878	(+)	(+)	(PMID: 16397869)
NPHP3	ENSMUSG00000032558	(+)	(+)	(PMID: 18371931)
PSME1	ENSMUSG00000022216	(-)	(-)	N.K.
PTPRU	ENSMUSG00000028909	(-)	(-)	MGI:5608701
TGM2	ENSMUSG00000037820	(-)	(+)	(PMID: 16528383 , PMID: 11113189)
UQCRC	ENSMUSG00000025651	(+)	(-)	PMID: 30666338
RYR2	ENSMUSG00000021313	(+)	(+)	PMID: 9628868 , PMID: 23152493 , PMID: 24743769
UNC5B	ENSMUSG00000020099	(+)	(+)	PMID: 15510105

## Sheet: Table 3 
Table 3. Overlapping genes between TOF-VAR-PAGE-MH and TOF-VAR-JIN-MH lists
TOF-VAR-PAGE-MH vs. TOF-VAR-JIN-MH	OMIM ID		TOF-VAR-PAGE-MH vs. TOF-VAR-JIN-MH	OMIM ID		TOF-VAR-PAGE-MH vs. TOF-VAR-JIN-MH	OMIM ID		TOF-VAR-PAGE-MH vs. TOF-VAR-JIN-MH	OMIM ID
ABCC9*	601439		FBN2	612570		NDUFA13	609435		TNNT2*	191045
ADAMTS20	611681		FLNB			NDUFS3	603846		TRIM46	600986
ADAMTS8	605175		FMNL3	616288		NEXN*	613121		UBA7
ADPRHL1	610620		FSD2			NOS3*	163729		UQCC1	611797
AGRN	103320		GAN	605379		NOTCH1*	190198		UQCRC2	191329
ANGPT2	601922		GLI2	165230		NOTCH2	618026		VCAN	118661
ANGPTL4	605910		HADHA*	600890		PAM	170270		WSB1	610091
ANKRD24			HDAC7	606542		PCCA	232000		ZSWIM8
AS3MT	611806		HSPA9*	600548		PDLIM3	605889
ATP2A2	108740		ISLR	602059		PLEKHA6	607771
CENPF*	600236		ITGA10	604042		PLEKHG2	611893
CEP170B			JAG2	602570		POLG2	604983
CLK1	601951		KIF26A	613231		PRICKLE3	300111
CMYA5	612193		LARP7	612026		PRKAR2A	176910
COL1A1	120150		MED13L*	608771		PTGIS*	601699
COL6A1	120220		MIPEP*	602241		RNASET2	612944
COL6A6	616613		MLF1	601402		SEMA3A	603961
COL9A1	120210		MRPL19	611832		SFXN3	615571
CRAT	600184		MTHFR	236250		SH3PXD2A
DCLK1	604742		MYH11*	160745		SMAD6*	602931
DDR2			MYH6*	160710		SUCLG2	603922
EEPD1	617192		MYH7B	609928		SYNPO	608155
FAM110B	611394		MYO3B	610040		THBS2	188061
FAM189B			MYOM2	603509		TLE3	600190
FAT4	612411		MYPN	608517		TMTC2	615856

## Sheet: Supp.Table1
Supplementary Table 1 - Notch1+/-; Nos3-/- DESeq Bulk RNA-Seq Analysis
Ensembl Gene ID	Fold Change	Adjusted p-value	Mouse Gene Symbol	Gene description	Human Homolog	De novo's in TOF cohort (Jin, et. al.)	De novo's in SLV cohort (Jin, et. al.)	DEG-HH Gene List	TOF-DN-MH Gene List	SLV-DN-MH Gene List		Color Legend
ENSMUSG00000105987	26	0	AI506816	expressed sequence AI506816 [Source:MGI Symbol;Acc:MGI:2140929]									Fold change >= 2
ENSMUSG00000098055	5.9	0.000283	Gm26947	predicted gene, 26947 [Source:MGI Symbol;Acc:MGI:5504062]									Fold change >= 1.5
ENSMUSG00000069515	3.4	3.77e-05	Lyz1	lysozyme 1 [Source:MGI Symbol;Acc:MGI:96902]									Fold change >= 1.2
ENSMUSG00000026536	3.3	0.009691	Ifi211	interferon activated gene 211 [Source:MGI Symbol;Acc:MGI:3041120]									Fold change >= -1.2
ENSMUSG00000030046	3.1	0.020838	Bmp10	bone morphogenetic protein 10 [Source:MGI Symbol;Acc:MGI:1338820]	BMP10			Bmp10					Fold change <= -1.5
ENSMUSG00000082088	3	0.005329	Gm15753	predicted gene 15753 [Source:MGI Symbol;Acc:MGI:3783195]									Fold change <= -2
ENSMUSG00000032511	3	3.6e-19	Scn5a	sodium channel, voltage-gated, type V, alpha [Source:MGI Symbol;Acc:MGI:98251]	SCN5A			Scn5A
ENSMUSG00000046245	2.9	0.013227	Pilra	paired immunoglobin-like type 2 receptor alpha [Source:MGI Symbol;Acc:MGI:2450529]
ENSMUSG00000005681	2.8	0.04933	Apoa2	apolipoprotein A-II [Source:MGI Symbol;Acc:MGI:88050]	APOA2			Apoa2
ENSMUSG00000060969	2.8	0.000557	Irx1	Iroquois homeobox 1 [Source:MGI Symbol;Acc:MGI:1197515]	IRX1			Irx1
ENSMUSG00000020902	2.6	5.82e-12	Ntn1	netrin 1 [Source:MGI Symbol;Acc:MGI:105088]	NTN1			Ntn1
ENSMUSG00000027375	2.5	0.027995	Mal	myelin and lymphocyte protein, T cell differentiation protein [Source:MGI Symbol;Acc:MGI:892970]	MAL			Mal
ENSMUSG00000030214	2.5	0.003297	Plbd1	phospholipase B domain containing 1 [Source:MGI Symbol;Acc:MGI:1914107]	PLBD1			Plbd1
ENSMUSG00000074491	2.5	0.028892	Clec4g	C-type lectin domain family 4, member g [Source:MGI Symbol;Acc:MGI:1923113]	CLEC4G			Clec4G
ENSMUSG00000035551	2.4	7.96e-05	Igfbpl1	insulin-like growth factor binding protein-like 1 [Source:MGI Symbol;Acc:MGI:1933198]	IGFBPL1			Igfbpl1
ENSMUSG00000086863	2.3	0.026135	Gm15543	predicted gene 15543 [Source:MGI Symbol;Acc:MGI:3782992]
ENSMUSG00000061718	2.3	0.000107	Ppp1r1b	protein phosphatase 1, regulatory inhibitor subunit 1B [Source:MGI Symbol;Acc:MGI:94860]	PPP1R1B			Ppp1R1B
ENSMUSG00000031738	2.3	0.009655	Irx6	Iroquois homeobox 6 [Source:MGI Symbol;Acc:MGI:1927642]	IRX6			Irx6
ENSMUSG00000069516	2.3	1.04e-07	Lyz2	lysozyme 2 [Source:MGI Symbol;Acc:MGI:96897]
ENSMUSG00000038403	2.2	0.006958	Hjv	hemojuvelin BMP co-receptor [Source:MGI Symbol;Acc:MGI:1916835]	HJV			Hjv
ENSMUSG00000059631	2.2	0.0031	1500035N22Rik	RIKEN cDNA 1500035N22 gene [Source:MGI Symbol;Acc:MGI:1917508]
ENSMUSG00000075307	2.2	1.04e-11	Klhl41	kelch-like 41 [Source:MGI Symbol;Acc:MGI:2683854]	KLHL41			Klhl41
ENSMUSG00000074623	2.2	0.00522	Gm826	predicted gene 826 [Source:MGI Symbol;Acc:MGI:2685672]
ENSMUSG00000044067	2.2	9.02e-06	Gpr22	G protein-coupled receptor 22 [Source:MGI Symbol;Acc:MGI:1920260]	GPR22			Gpr22
ENSMUSG00000026676	2.1	0.026997	Ccdc3	coiled-coil domain containing 3 [Source:MGI Symbol;Acc:MGI:1921436]	CCDC3			Ccdc3
ENSMUSG00000098132	2.1	0.042952	Rassf10	Ras association (RalGDS/AF-6) domain family (N-terminal) member 10 [Source:MGI Symbol;Acc:MGI:1925998]	RASSF10			Rassf10
ENSMUSG00000001504	2.1	0.006995	Irx2	Iroquois homeobox 2 [Source:MGI Symbol;Acc:MGI:1197526]	IRX2			Irx2
ENSMUSG00000051159	2	5.87e-08	Cited1	Cbp/p300-interacting transactivator with Glu/Asp-rich carboxy-terminal domain 1 [Source:MGI Symbol;Acc:MGI:108023]	CITED1			Cited1
ENSMUSG00000031737	2	0.00413	Irx5	Iroquois homeobox 5 [Source:MGI Symbol;Acc:MGI:1859086]
ENSMUSG00000037490	2	0.04479	Slc2a12	solute carrier family 2 (facilitated glucose transporter), member 12 [Source:MGI Symbol;Acc:MGI:3052471]	SLC2A12			Slc2A12
ENSMUSG00000108176	2	0.022861	Gm43965	predicted gene, 43965 [Source:MGI Symbol;Acc:MGI:5690357]
ENSMUSG00000028978	1.9	6.23e-07	Nos3	nitric oxide synthase 3, endothelial cell [Source:MGI Symbol;Acc:MGI:97362]	NOS3			Nos3
ENSMUSG00000042064	1.9	0.038164	Myo3b	myosin IIIB [Source:MGI Symbol;Acc:MGI:2448580]	MYO3B			Myo3B
ENSMUSG00000083076	1.9	0.011421	Gm11408	predicted gene 11408 [Source:MGI Symbol;Acc:MGI:3651130]
ENSMUSG00000022270	1.9	3.36e-07	Retreg1	reticulophagy regulator 1 [Source:MGI Symbol;Acc:MGI:1913520]	RETREG1			Retreg1
ENSMUSG00000018893	1.9	6.36e-07	Mb	myoglobin [Source:MGI Symbol;Acc:MGI:96922]	MB			Mb
ENSMUSG00000105965	1.9	0.027525	Cycs-ps2	cytochrome c, pseudogene 2 [Source:MGI Symbol;Acc:MGI:109499]
ENSMUSG00000039116	1.9	5.94e-10	Adgrg6	adhesion G protein-coupled receptor G6 [Source:MGI Symbol;Acc:MGI:1916151]	ADGRG6			Adgrg6
ENSMUSG00000031736	1.9	0.006048	Crnde	colorectal neoplasia differentially expressed (non-protein coding) [Source:MGI Symbol;Acc:MGI:1918546]
ENSMUSG00000082884	1.8	8.72e-07	Gm13339	predicted gene 13339 [Source:MGI Symbol;Acc:MGI:3650221]
ENSMUSG00000029287	1.8	2.02e-05	Tgfbr3	transforming growth factor, beta receptor III [Source:MGI Symbol;Acc:MGI:104637]	TGFBR3			Tgfbr3
ENSMUSG00000035561	1.8	1.19e-08	Aldh1b1	aldehyde dehydrogenase 1 family, member B1 [Source:MGI Symbol;Acc:MGI:1919785]	ALDH1B1			Aldh1B1
ENSMUSG00000041476	1.8	5.13e-07	Smpx	small muscle protein, X-linked [Source:MGI Symbol;Acc:MGI:1913356]	SMPX			Smpx
ENSMUSG00000015568	1.8	2.63e-09	Lpl	lipoprotein lipase [Source:MGI Symbol;Acc:MGI:96820]	LPL			Lpl
ENSMUSG00000017778	1.8	3.52e-06	Cox7c	cytochrome c oxidase subunit 7C [Source:MGI Symbol;Acc:MGI:103226]	COX7C			Cox7C
ENSMUSG00000030249	1.8	3.07e-11	Abcc9	ATP-binding cassette, sub-family C (CFTR/MRP), member 9 [Source:MGI Symbol;Acc:MGI:1352630]	ABCC9			Abcc9
ENSMUSG00000059325	1.8	3.58e-07	Hopx	HOP homeobox [Source:MGI Symbol;Acc:MGI:1916782]
ENSMUSG00000094249	1.8	0.012437	Gm20091	predicted gene, 20091 [Source:MGI Symbol;Acc:MGI:5012276]
ENSMUSG00000066060	1.8	0.011284	Gm12866	predicted gene 12866 [Source:MGI Symbol;Acc:MGI:3649462]
ENSMUSG00000006574	1.8	0.000794	Slc4a1	solute carrier family 4 (anion exchanger), member 1 [Source:MGI Symbol;Acc:MGI:109393]
ENSMUSG00000057123	1.8	1.43e-07	Gja5	gap junction protein, alpha 5 [Source:MGI Symbol;Acc:MGI:95716]	GJA5			Gja5
ENSMUSG00000058396	1.7	0.000212	Gpr182	G protein-coupled receptor 182 [Source:MGI Symbol;Acc:MGI:109545]	GPR182			Gpr182
ENSMUSG00000009378	1.7	0.001259	Slc16a12	solute carrier family 16 (monocarboxylic acid transporters), member 12 [Source:MGI Symbol;Acc:MGI:2147716]	SLC16A12			Slc16A12
ENSMUSG00000024053	1.7	5.85e-09	Emilin2	elastin microfibril interfacer 2 [Source:MGI Symbol;Acc:MGI:2389136]	EMILIN2			Emilin2
ENSMUSG00000037664	1.7	1.64e-08	Cdkn1c	cyclin-dependent kinase inhibitor 1C (P57) [Source:MGI Symbol;Acc:MGI:104564]	CDKN1C			Cdkn1C
ENSMUSG00000078815	1.7	0.005771	Cacng6	calcium channel, voltage-dependent, gamma subunit 6 [Source:MGI Symbol;Acc:MGI:1859168]	CACNG6			Cacng6
ENSMUSG00000076281	1.7	0.003341	Gm24270	predicted micro RNA gene
ENSMUSG00000041607	1.7	0.008674	Mbp	myelin basic protein [Source:MGI Symbol;Acc:MGI:96925]	MBP			Mbp
ENSMUSG00000007682	1.7	0.001238	Dio2	deiodinase, iodothyronine, type II [Source:MGI Symbol;Acc:MGI:1338833]	DIO2			Dio2
ENSMUSG00000020268	1.7	0.010183	Lyrm7	LYR motif containing 7 [Source:MGI Symbol;Acc:MGI:1922780]	LYRM7			Lyrm7
ENSMUSG00000028116	1.7	6.13e-06	Myoz2	myozenin 2 [Source:MGI Symbol;Acc:MGI:1913063]	MYOZ2			Myoz2
ENSMUSG00000100551	1.7	0.001169	Gm19503	predicted gene, 19503 [Source:MGI Symbol;Acc:MGI:5011688]
ENSMUSG00000071540	1.7	2.88e-05	3425401B19Rik	RIKEN cDNA 3425401B19 gene [Source:MGI Symbol;Acc:MGI:3588196]	C10orf71			C10Orf71
ENSMUSG00000076258	1.7	2.68e-05	Gm23935	predicted micro RNA gene
ENSMUSG00000032179	1.7	0.002196	Bmp5	bone morphogenetic protein 5 [Source:MGI Symbol;Acc:MGI:88181]	BMP5			Bmp5
ENSMUSG00000000088	1.7	0.000223	Cox5a	cytochrome c oxidase subunit 5A [Source:MGI Symbol;Acc:MGI:88474]
ENSMUSG00000022215	1.6	0.024418	Fitm1	fat storage-inducing transmembrane protein 1 [Source:MGI Symbol;Acc:MGI:1915930]	FITM1			Fitm1
ENSMUSG00000031377	1.6	0.004851	Bmx	BMX non-receptor tyrosine kinase [Source:MGI Symbol;Acc:MGI:1101778]	BMX			Bmx
ENSMUSG00000081277	1.6	0.000105	Gm15285	predicted gene 15285 [Source:MGI Symbol;Acc:MGI:3705624]
ENSMUSG00000062393	1.6	3.85e-05	Dgkk	diacylglycerol kinase kappa [Source:MGI Symbol;Acc:MGI:3580254]	DGKK			Dgkk
ENSMUSG00000003949	1.6	0.03901	Hlf	hepatic leukemia factor [Source:MGI Symbol;Acc:MGI:96108]	HLF			Hlf
ENSMUSG00000015365	1.6	0.001296	Mov10l1	Mov10 like RISC complex RNA helicase 1 [Source:MGI Symbol;Acc:MGI:1891384]	MOV10L1			Mov10L1
ENSMUSG00000071528	1.6	0.001392	Atp5md	ATP synthase membrane subunit DAPIT [Source:MGI Symbol;Acc:MGI:1891435]	ATP5MD			Atp5Md
ENSMUSG00000063694	1.6	9.02e-06	Cycs	cytochrome c, somatic [Source:MGI Symbol;Acc:MGI:88578]
ENSMUSG00000113346	1.6	0.030382	Eprn	ephemeron, early developmental lncRNA [Source:MGI Symbol;Acc:MGI:3583897]
ENSMUSG00000040666	1.6	8.06e-08	Sh3bgr	SH3-binding domain glutamic acid-rich protein [Source:MGI Symbol;Acc:MGI:1354740]	SH3BGR			Sh3Bgr
ENSMUSG00000020182	1.6	2.66e-06	Ddc	dopa decarboxylase [Source:MGI Symbol;Acc:MGI:94876]	DDC			Ddc
ENSMUSG00000081700	1.6	5.86e-06	Atp5k-ps2	ATP synthase, H+ transporting, mitochondrial F1F0 complex, subunit E, pseudogene 2 [Source:MGI Symbol;Acc:MGI:107356]
ENSMUSG00000021136	1.6	0.010417	Smoc1	SPARC related modular calcium binding 1 [Source:MGI Symbol;Acc:MGI:1929878]	SMOC1			Smoc1
ENSMUSG00000040990	1.6	5.14e-06	Sh3kbp1	SH3-domain kinase binding protein 1 [Source:MGI Symbol;Acc:MGI:1889583]	SH3KBP1			Sh3Kbp1
ENSMUSG00000020067	1.6	0.03308	Mypn	myopalladin [Source:MGI Symbol;Acc:MGI:1916052]	MYPN			Mypn
ENSMUSG00000080893	1.6	8.6e-05	Ndufa12-ps	NADH:ubiquinone oxidoreductase subunit A12, pseudogene [Source:MGI Symbol;Acc:MGI:3801934]
ENSMUSG00000101939	1.6	1.09e-05	Gm28438	predicted gene 28438 [Source:MGI Symbol;Acc:MGI:5579144]
ENSMUSG00000016024	1.6	0.035896	Lbp	lipopolysaccharide binding protein [Source:MGI Symbol;Acc:MGI:1098776]	LBP			Lbp
ENSMUSG00000061838	1.6	3.35e-06	Suclg2	succinate-Coenzyme A ligase, GDP-forming, beta subunit [Source:MGI Symbol;Acc:MGI:1306824]	SUCLG2			Suclg2
ENSMUSG00000025813	1.6	5.87e-06	Homer2	homer scaffolding protein 2 [Source:MGI Symbol;Acc:MGI:1347354]	HOMER2			Homer2
ENSMUSG00000006717	1.6	7.41e-05	Acot13	acyl-CoA thioesterase 13 [Source:MGI Symbol;Acc:MGI:1914084]	ACOT13			Acot13
ENSMUSG00000037152	1.6	0.000118	Ndufc1	NADH:ubiquinone oxidoreductase subunit C1 [Source:MGI Symbol;Acc:MGI:1913627]	NDUFC1			Ndufc1
ENSMUSG00000096449	1.6	0.000346	Gm4076	predicted gene 4076 [Source:MGI Symbol;Acc:MGI:3782251]
ENSMUSG00000023089	1.6	1.73e-05	Ndufa5	NADH:ubiquinone oxidoreductase subunit A5 [Source:MGI Symbol;Acc:MGI:1915452]	NDUFA5			Ndufa5
ENSMUSG00000019689	1.6	0.004805	Fmc1	formation of mitochondrial complex V assembly factor 1 [Source:MGI Symbol;Acc:MGI:1913367]	FMC1			Fmc1
ENSMUSG00000100131	1.6	1.01e-05	Gm28439	predicted gene 28439 [Source:MGI Symbol;Acc:MGI:5579145]
ENSMUSG00000036832	1.6	0.000291	Lpar3	lysophosphatidic acid receptor 3 [Source:MGI Symbol;Acc:MGI:1929469]	LPAR3			Lpar3
ENSMUSG00000045160	1.6	0.000703	Bola3	bolA-like 3 (E. coli) [Source:MGI Symbol;Acc:MGI:1925903]
ENSMUSG00000031760	1.6	0.028325	Mt3	metallothionein 3 [Source:MGI Symbol;Acc:MGI:97173]	MT3			Mt3
ENSMUSG00000022490	1.6	0.001843	Ppp1r1a	protein phosphatase 1, regulatory inhibitor subunit 1A [Source:MGI Symbol;Acc:MGI:1889595]	PPP1R1A			Ppp1R1A
ENSMUSG00000021496	1.6	0.031775	Pcbd2	pterin 4 alpha carbinolamine dehydratase/dimerization cofactor of hepatocyte nuclear factor 1 alpha (TCF1) 2 [Source:MGI Symbol;Acc:MGI:1919812]	PCBD2			Pcbd2
ENSMUSG00000038663	1.6	5.87e-06	Fsd2	fibronectin type III and SPRY domain containing 2 [Source:MGI Symbol;Acc:MGI:2444310]	FSD2			Fsd2
ENSMUSG00000068243	1.6	0.012489	Gm7079	predicted pseudogene 7079 [Source:MGI Symbol;Acc:MGI:3643105]
ENSMUSG00000019787	1.6	8.39e-06	Trdn	triadin [Source:MGI Symbol;Acc:MGI:1924007]	TRDN			Trdn
ENSMUSG00000082076	1.6	0.040882	Gm8659	predicted gene 8659 [Source:MGI Symbol;Acc:MGI:3645697]
ENSMUSG00000062038	1.6	3.28e-05	Gm10108	predicted pseudogene 10108 [Source:MGI Symbol;Acc:MGI:3642431]
ENSMUSG00000019945	1.6	0.00869	Cabcoco1	ciliary associated calcium binding coiled-coil 1 [Source:MGI Symbol;Acc:MGI:1920537]	CABCOCO1			Cabcoco1
ENSMUSG00000049231	1.6	0.035109	Gm12497	predicted pseudogene 12497 [Source:MGI Symbol;Acc:MGI:3650111]
ENSMUSG00000049422	1.6	0.002147	Chchd10	coiled-coil-helix-coiled-coil-helix domain containing 10 [Source:MGI Symbol;Acc:MGI:2143558]
ENSMUSG00000057580	1.6	0.001882	Cox7c-ps1	cytochrome c oxidase subunit 7C, pseudogene 1 [Source:MGI Symbol;Acc:MGI:3642454]
ENSMUSG00000035936	1.6	0.000171	Aldh5a1	aldhehyde dehydrogenase family 5, subfamily A1 [Source:MGI Symbol;Acc:MGI:2441982]	ALDH5A1			Aldh5A1
ENSMUSG00000027562	1.6	0.021121	Car2	carbonic anhydrase 2 [Source:MGI Symbol;Acc:MGI:88269]
ENSMUSG00000019528	1.6	2.5e-07	Gyg	glycogenin [Source:MGI Symbol;Acc:MGI:1351614]	GYG1			Gyg
ENSMUSG00000074218	1.6	0.001101	Cox7a1	cytochrome c oxidase subunit 7A1 [Source:MGI Symbol;Acc:MGI:1316714]	COX7A1			Cox7A1
ENSMUSG00000055900	1.6	0.01004	Tmem69	transmembrane protein 69 [Source:MGI Symbol;Acc:MGI:3045357]	TMEM69			Tmem69
ENSMUSG00000027961	1.6	2.84e-05	Lrrc39	leucine rich repeat containing 39 [Source:MGI Symbol;Acc:MGI:1924557]	LRRC39			Lrrc39
ENSMUSG00000022206	1.6	4.91e-06	Npr3	natriuretic peptide receptor 3 [Source:MGI Symbol;Acc:MGI:97373]	NPR3			Npr3
ENSMUSG00000034330	1.6	0.011998	Plcg2	phospholipase C, gamma 2 [Source:MGI Symbol;Acc:MGI:97616]	PLCG2			Plcg2
ENSMUSG00000033214	1.6	0.000241	Slitrk5	SLIT and NTRK-like family, member 5 [Source:MGI Symbol;Acc:MGI:2679448]	SLITRK5			Slitrk5
ENSMUSG00000083863	1.6	0.000193	Gm13341	predicted gene 13341 [Source:MGI Symbol;Acc:MGI:3650228]
ENSMUSG00000113611	1.5	0.026731	Gm47750	predicted gene, 47750 [Source:MGI Symbol;Acc:MGI:6096894]
ENSMUSG00000031245	1.5	0.000257	Hmgn5	high-mobility group nucleosome binding domain 5 [Source:MGI Symbol;Acc:MGI:1355295]
ENSMUSG00000058927	1.5	4.46e-05	Gm10053	predicted gene 10053 [Source:MGI Symbol;Acc:MGI:3704493]
ENSMUSG00000025545	1.5	0.000229	Clybl	citrate lyase beta like [Source:MGI Symbol;Acc:MGI:1916884]	CLYBL			Clybl
ENSMUSG00000060240	1.5	0.011342	Cend1	cell cycle exit and neuronal differentiation 1 [Source:MGI Symbol;Acc:MGI:1929898]	CEND1			Cend1
ENSMUSG00000079588	1.5	0.002201	Tmem182	transmembrane protein 182 [Source:MGI Symbol;Acc:MGI:1923725]	TMEM182			Tmem182
ENSMUSG00000029019	1.5	0.009655	Nppb	natriuretic peptide type B [Source:MGI Symbol;Acc:MGI:97368]
ENSMUSG00000082674	1.5	0.015303	Gm11914	predicted gene 11914 [Source:MGI Symbol;Acc:MGI:3649889]
ENSMUSG00000033182	1.5	0.020031	Kbtbd12	kelch repeat and BTB (POZ) domain containing 12 [Source:MGI Symbol;Acc:MGI:1918481]	KBTBD12			Kbtbd12
ENSMUSG00000080977	1.5	0.000223	Gm13772	predicted gene 13772 [Source:MGI Symbol;Acc:MGI:3650155]
ENSMUSG00000032330	1.5	0.000219	Cox7a2	cytochrome c oxidase subunit 7A2 [Source:MGI Symbol;Acc:MGI:1316715]	COX7A2			Cox7A2
ENSMUSG00000052217	1.5	0.014023	Hbb-bh1	hemoglobin Z, beta-like embryonic chain [Source:MGI Symbol;Acc:MGI:96024]
ENSMUSG00000062981	1.5	0.000193	Mrpl42	mitochondrial ribosomal protein L42 [Source:MGI Symbol;Acc:MGI:1333774]	MRPL42			Mrpl42
ENSMUSG00000036944	1.5	0.020174	Tmem71	transmembrane protein 71 [Source:MGI Symbol;Acc:MGI:2146049]	TMEM71			Tmem71
ENSMUSG00000036570	1.5	9.95e-05	Fxyd1	FXYD domain-containing ion transport regulator 1 [Source:MGI Symbol;Acc:MGI:1889273]	FXYD1			Fxyd1
ENSMUSG00000030785	1.5	0.001169	Cox6a2	cytochrome c oxidase subunit 6A2 [Source:MGI Symbol;Acc:MGI:104649]	COX6A2			Cox6A2
ENSMUSG00000085779	1.5	0.000964	Atcayos	ataxia, cerebellar, Cayman type, opposite strand [Source:MGI Symbol;Acc:MGI:1916928]
ENSMUSG00000082179	1.5	0.000804	Gm11407	predicted gene 11407 [Source:MGI Symbol;Acc:MGI:3651131]
ENSMUSG00000031137	1.5	0.00191	Fgf13	fibroblast growth factor 13 [Source:MGI Symbol;Acc:MGI:109178]
ENSMUSG00000041445	1.5	0.002378	Mmrn2	multimerin 2 [Source:MGI Symbol;Acc:MGI:2385618]	MMRN2			Mmrn2
ENSMUSG00000024411	1.5	0.004258	Aqp4	aquaporin 4 [Source:MGI Symbol;Acc:MGI:107387]	AQP4			Aqp4
ENSMUSG00000081485	1.5	0.000291	Gm12338	predicted gene 12338 [Source:MGI Symbol;Acc:MGI:3650622]
ENSMUSG00000038583	1.5	4.91e-06	Pln	phospholamban [Source:MGI Symbol;Acc:MGI:97622]	PLN			Pln
ENSMUSG00000021520	1.5	0.00047	Uqcrb	ubiquinol-cytochrome c reductase binding protein [Source:MGI Symbol;Acc:MGI:1914780]
ENSMUSG00000031438	1.5	0.003143	Rnf128	ring finger protein 128 [Source:MGI Symbol;Acc:MGI:1914139]	RNF128			Rnf128
ENSMUSG00000050856	1.5	0.000748	Atp5k	ATP synthase, H+ transporting, mitochondrial F1F0 complex, subunit E [Source:MGI Symbol;Acc:MGI:106636]	ATP5ME			Atp5K
ENSMUSG00000059534	1.5	0.001214	Uqcr10	ubiquinol-cytochrome c reductase, complex III subunit X [Source:MGI Symbol;Acc:MGI:1913402]	UQCR10			Uqcr10
ENSMUSG00000049233	1.5	0.005271	Apoo-ps	apolipoprotein O, pseudogene [Source:MGI Symbol;Acc:MGI:3649039]
ENSMUSG00000031231	1.5	0.000242	Cox7b	cytochrome c oxidase subunit 7B [Source:MGI Symbol;Acc:MGI:1913392]	COX7B			Cox7B
ENSMUSG00000029683	1.5	1.13e-05	Lmod2	leiomodin 2 (cardiac) [Source:MGI Symbol;Acc:MGI:2135672]	LMOD2			Lmod2
ENSMUSG00000100862	1.5	9.06e-05	Gm10925	predicted gene 10925 [Source:MGI Symbol;Acc:MGI:3809095]
ENSMUSG00000021604	1.5	0.002671	Irx4	Iroquois homeobox 4 [Source:MGI Symbol;Acc:MGI:1355275]	IRX4			Irx4
ENSMUSG00000028773	1.5	0.001381	Fabp3	fatty acid binding protein 3, muscle and heart [Source:MGI Symbol;Acc:MGI:95476]	FABP3			Fabp3
ENSMUSG00000020098	1.5	0.0185	Pcbd1	pterin 4 alpha carbinolamine dehydratase/dimerization cofactor of hepatocyte nuclear factor 1 alpha (TCF1) 1 [Source:MGI Symbol;Acc:MGI:94873]	PCBD1			Pcbd1
ENSMUSG00000079941	1.5	0.000644	Cox5b-ps	cytochrome c oxidase subunit 5B, pseudogene [Source:MGI Symbol;Acc:MGI:3649411]
ENSMUSG00000007877	1.5	0.000976	Tcap	titin-cap [Source:MGI Symbol;Acc:MGI:1330233]	TCAP			Tcap
ENSMUSG00000082127	1.5	0.012658	Gm13577	predicted gene 13577 [Source:MGI Symbol;Acc:MGI:3649301]
ENSMUSG00000047844	1.5	7.96e-05	Bex4	brain expressed X-linked 4 [Source:MGI Symbol;Acc:MGI:3606746]
ENSMUSG00000029632	1.5	0.000255	Ndufa4	Ndufa4, mitochondrial complex associated [Source:MGI Symbol;Acc:MGI:107686]	NDUFA4			Ndufa4
ENSMUSG00000039652	1.5	0.028118	Cpeb3	cytoplasmic polyadenylation element binding protein 3 [Source:MGI Symbol;Acc:MGI:2443075]	CPEB3			Cpeb3
ENSMUSG00000091898	1.5	0.000509	Tnnc1	troponin C, cardiac/slow skeletal [Source:MGI Symbol;Acc:MGI:98779]	TNNC1			Tnnc1
ENSMUSG00000028883	1.5	0.003143	Sema3a	sema domain, immunoglobulin domain (Ig), short basic domain, secreted, (semaphorin) 3A [Source:MGI Symbol;Acc:MGI:107558]	SEMA3A	SEMA3A		Sema3A	SEMA3A
ENSMUSG00000060923	1.5	0.0313	Acyp2	acylphosphatase 2, muscle type [Source:MGI Symbol;Acc:MGI:1922822]
ENSMUSG00000084168	1.5	0.001069	Atp5l2-ps	ATP synthase, H+ transporting, mitochondrial FO complex, subunit G2, pseudogene [Source:MGI Symbol;Acc:MGI:3649364]
ENSMUSG00000103922	1.5	3.87e-05	Gm6123	predicted gene 6123 [Source:MGI Symbol;Acc:MGI:3647047]
ENSMUSG00000021606	1.5	0.000812	Ndufs6	NADH:ubiquinone oxidoreductase core subunit S6 [Source:MGI Symbol;Acc:MGI:107932]	NDUFS6			Ndufs6
ENSMUSG00000101111	1.5	0.000245	Gm28437	predicted gene 28437 [Source:MGI Symbol;Acc:MGI:5579143]
ENSMUSG00000072460	1.5	0.002587	Atp5l-ps1	ATP synthase, H+ transporting, mitochondrial F0 complex, subunit G, pseudogene 1 [Source:MGI Symbol;Acc:MGI:2153586]
ENSMUSG00000083657	1.5	0.005714	Gm12245	predicted gene 12245 [Source:MGI Symbol;Acc:MGI:3649494]
ENSMUSG00000024871	1.5	0.040942	Doc2g	double C2, gamma [Source:MGI Symbol;Acc:MGI:1926250]
ENSMUSG00000087687	1.5	0.006652	Pet100	PET100 homolog [Source:MGI Symbol;Acc:MGI:3615306]	PET100			Pet100
ENSMUSG00000021290	1.5	0.000463	Atp5mpl	ATP synthase membrane subunit 6.8PL [Source:MGI Symbol;Acc:MGI:1917507]	ATP5MPL			Atp5Mpl
ENSMUSG00000036751	1.5	0.000649	Cox6b1	cytochrome c oxidase, subunit 6B1 [Source:MGI Symbol;Acc:MGI:107460]	COX6B1			Cox6B1
ENSMUSG00000022956	1.5	0.001454	Atp5o	ATP synthase, H+ transporting, mitochondrial F1 complex, O subunit [Source:MGI Symbol;Acc:MGI:106341]	AP000311.1			Ap000311.1
ENSMUSG00000020321	1.5	0.000275	Mdh1	malate dehydrogenase 1, NAD (soluble) [Source:MGI Symbol;Acc:MGI:97051]	MDH1			Mdh1
ENSMUSG00000056366	1.5	0.000193	Fabp3-ps1	fatty acid binding protein 3, muscle and heart, pseudogene 1 [Source:MGI Symbol;Acc:MGI:101929]
ENSMUSG00000032224	1.5	0.001435	Fam81a	family with sequence similarity 81, member A [Source:MGI Symbol;Acc:MGI:1924136]	FAM81A			Fam81A
ENSMUSG00000018796	1.5	0.00053	Acsl1	acyl-CoA synthetase long-chain family member 1 [Source:MGI Symbol;Acc:MGI:102797]	ACSL1	ACSL1		Acsl1	ACSL1
ENSMUSG00000035000	1.5	0.010961	Dpp4	dipeptidylpeptidase 4 [Source:MGI Symbol;Acc:MGI:94919]	DPP4			Dpp4
ENSMUSG00000060675	1.5	0.0013	Plaat3	phospholipase A and acyltransferase 3 [Source:MGI Symbol;Acc:MGI:2179715]	PLAAT3			Plaat3
ENSMUSG00000025190	1.5	0.000193	Got1	glutamic-oxaloacetic transaminase 1, soluble [Source:MGI Symbol;Acc:MGI:95791]	GOT1			Got1
ENSMUSG00000022788	1.5	0.00527	Fgd4	FYVE, RhoGEF and PH domain containing 4 [Source:MGI Symbol;Acc:MGI:2183747]	FGD4			Fgd4
ENSMUSG00000030246	1.5	0.000355	Ldhb	lactate dehydrogenase B [Source:MGI Symbol;Acc:MGI:96763]	AC010197.2			Ldhb
ENSMUSG00000081228	1.5	0.000458	Gm16089	predicted gene 16089 [Source:MGI Symbol;Acc:MGI:3801884]
ENSMUSG00000028944	1.5	0.000277	Prkag2	protein kinase, AMP-activated, gamma 2 non-catalytic subunit [Source:MGI Symbol;Acc:MGI:1336153]	PRKAG2			Prkag2
ENSMUSG00000001604	1.5	0.012437	Tcea3	transcription elongation factor A (SII), 3 [Source:MGI Symbol;Acc:MGI:1196908]	TCEA3			Tcea3
ENSMUSG00000067736	1.5	3.78e-05	Gm10222	predicted gene 10222 [Source:MGI Symbol;Acc:MGI:3642643]
ENSMUSG00000044086	1.5	0.001079	Lmod3	leiomodin 3 (fetal) [Source:MGI Symbol;Acc:MGI:2444169]	LMOD3			Lmod3
ENSMUSG00000100690	1.5	0.002238	Gm4322	predicted gene 4322 [Source:MGI Symbol;Acc:MGI:3782503]
ENSMUSG00000009863	1.5	0.000696	Sdhb	succinate dehydrogenase complex, subunit B, iron sulfur (Ip) [Source:MGI Symbol;Acc:MGI:1914930]	SDHB			Sdhb
ENSMUSG00000000594	1.5	0.000365	Gm2a	GM2 ganglioside activator protein [Source:MGI Symbol;Acc:MGI:95762]	GM2A			Gm2A
ENSMUSG00000025732	1.5	0.034801	Mcrip2	MAPK regulated corepressor interacting protein 2 [Source:MGI Symbol;Acc:MGI:1915491]	MCRIP2			Mcrip2
ENSMUSG00000045776	1.5	0.037614	Lrtm1	leucine-rich repeats and transmembrane domains 1 [Source:MGI Symbol;Acc:MGI:2442106]	LRTM1			Lrtm1
ENSMUSG00000071014	1.5	0.003197	Ndufb6	NADH:ubiquinone oxidoreductase subunit B6 [Source:MGI Symbol;Acc:MGI:2684983]	NDUFB6			Ndufb6
ENSMUSG00000024099	1.5	0.000535	Ndufv2	NADH:ubiquinone oxidoreductase core subunit V2 [Source:MGI Symbol;Acc:MGI:1920150]	NDUFV2			Ndufv2
ENSMUSG00000038690	1.5	0.001665	Atp5j2	ATP synthase, H+ transporting, mitochondrial F0 complex, subunit F2 [Source:MGI Symbol;Acc:MGI:1927558]	ATP5MF			Atp5J2
ENSMUSG00000022354	1.5	0.001018	Ndufb9	NADH:ubiquinone oxidoreductase subunit B9 [Source:MGI Symbol;Acc:MGI:1913468]	NDUFB9			Ndufb9
ENSMUSG00000063882	1.5	0.000407	Uqcrh	ubiquinol-cytochrome c reductase hinge protein [Source:MGI Symbol;Acc:MGI:1913826]	UQCRH			Uqcrh
ENSMUSG00000049891	1.5	0.004071	Gm7984	predicted gene 7984 [Source:MGI Symbol;Acc:MGI:3645839]
ENSMUSG00000022820	1.5	0.011421	Ndufb4	NADH:ubiquinone oxidoreductase subunit B4 [Source:MGI Symbol;Acc:MGI:1915444]	NDUFB4			Ndufb4
ENSMUSG00000059852	1.5	0.021494	Kcng2	potassium voltage-gated channel, subfamily G, member 2 [Source:MGI Symbol;Acc:MGI:3694646]	KCNG2			Kcng2
ENSMUSG00000061758	1.5	0.006838	Akr1b10	aldo-keto reductase family 1, member B10 (aldose reductase) [Source:MGI Symbol;Acc:MGI:1915111]	AKR1B10			Akr1B10
ENSMUSG00000067719	1.5	0.00108	Gm10221	predicted gene 10221 [Source:MGI Symbol;Acc:MGI:3708709]
ENSMUSG00000030884	1.5	0.000361	Uqcrc2	ubiquinol cytochrome c reductase core protein 2 [Source:MGI Symbol;Acc:MGI:1914253]	UQCRC2			Uqcrc2
ENSMUSG00000040653	1.5	0.002198	Ppp1r14c	protein phosphatase 1, regulatory inhibitor subunit 14C [Source:MGI Symbol;Acc:MGI:1923392]	PPP1R14C			Ppp1R14C
ENSMUSG00000000399	1.5	0.00037	Ndufa9	NADH:ubiquinone oxidoreductase subunit A9 [Source:MGI Symbol;Acc:MGI:1913358]	NDUFA9			Ndufa9
ENSMUSG00000097245	1.5	2.29e-05	Gm5421	predicted gene 5421 [Source:MGI Symbol;Acc:MGI:3645718]
ENSMUSG00000032279	1.5	0.000116	Idh3a	isocitrate dehydrogenase 3 (NAD+) alpha [Source:MGI Symbol;Acc:MGI:1915084]	IDH3A			Idh3A
ENSMUSG00000027698	1.5	0.019291	Nceh1	neutral cholesterol ester hydrolase 1 [Source:MGI Symbol;Acc:MGI:2443191]	NCEH1			Nceh1
ENSMUSG00000067547	1.5	0.002041	Gm7666	predicted pseudogene 7666 [Source:MGI Symbol;Acc:MGI:3648907]
ENSMUSG00000059447	1.5	0.000348	Hadhb	hydroxyacyl-CoA dehydrogenase trifunctional multienzyme complex subunit beta [Source:MGI Symbol;Acc:MGI:2136381]	HADHB			Hadhb
ENSMUSG00000052187	1.5	0.003248	Hbb-y	hemoglobin Y, beta-like embryonic chain [Source:MGI Symbol;Acc:MGI:96027]
ENSMUSG00000084830	1.5	0.003143	Gm14539	predicted gene 14539 [Source:MGI Symbol;Acc:MGI:3705371]
ENSMUSG00000027792	1.5	0.000483	Bche	butyrylcholinesterase [Source:MGI Symbol;Acc:MGI:894278]	BCHE			Bche
ENSMUSG00000068184	1.5	0.029313	Ndufaf2	NADH:ubiquinone oxidoreductase complex assembly factor 2 [Source:MGI Symbol;Acc:MGI:1922847]	NDUFAF2			Ndufaf2
ENSMUSG00000061518	1.5	0.006958	Cox5b	cytochrome c oxidase subunit 5B [Source:MGI Symbol;Acc:MGI:88475]	COX5B			Cox5B
ENSMUSG00000032314	1.5	0.000597	Etfa	electron transferring flavoprotein, alpha polypeptide [Source:MGI Symbol;Acc:MGI:106092]	ETFA			Etfa
ENSMUSG00000038086	1.5	0.017006	Hspb2	heat shock protein 2 [Source:MGI Symbol;Acc:MGI:1916503]	HSPB2			Hspb2
ENSMUSG00000021748	1.5	0.000123	Pdhb	pyruvate dehydrogenase (lipoamide) beta [Source:MGI Symbol;Acc:MGI:1915513]	PDHB			Pdhb
ENSMUSG00000029432	1.5	8.37e-05	Nipsnap2	nipsnap homolog 2 [Source:MGI Symbol;Acc:MGI:1278343]	NIPSNAP2			Nipsnap2
ENSMUSG00000021631	1.5	0.007492	Mrps36-ps1	mitichondrial ribosomal protein S36, pseudogene 1 [Source:MGI Symbol;Acc:MGI:3809201]
ENSMUSG00000030513	1.5	0.0334	Pcsk6	proprotein convertase subtilisin/kexin type 6 [Source:MGI Symbol;Acc:MGI:102897]	PCSK6			Pcsk6
ENSMUSG00000003934	1.5	0.000606	Efnb3	ephrin B3 [Source:MGI Symbol;Acc:MGI:109196]	EFNB3			Efnb3
ENSMUSG00000038417	1.5	0.006652	Fig4	FIG4 phosphoinositide 5-phosphatase [Source:MGI Symbol;Acc:MGI:2143585]	FIG4			Fig4
ENSMUSG00000054690	1.5	0.006684	Emcn	endomucin [Source:MGI Symbol;Acc:MGI:1891716]	EMCN			Emcn
ENSMUSG00000021741	1.5	0.021913	Gm5457	predicted pseudogene 5457 [Source:MGI Symbol;Acc:MGI:3646665]
ENSMUSG00000035232	1.5	0.00017	Pdk3	pyruvate dehydrogenase kinase, isoenzyme 3 [Source:MGI Symbol;Acc:MGI:2384308]	PDK3			Pdk3
ENSMUSG00000083854	1.4	0.0141	Dnajc19-ps	DnaJ heat shock protein family (Hsp40) member C19, pseudogene [Source:MGI Symbol;Acc:MGI:3709029]
ENSMUSG00000083626	1.4	0.005622	Gm4459	predicted gene 4459 [Source:MGI Symbol;Acc:MGI:3782643]
ENSMUSG00000040694	1.4	0.001521	Apobec2	apolipoprotein B mRNA editing enzyme, catalytic polypeptide 2 [Source:MGI Symbol;Acc:MGI:1343178]	APOBEC2			Apobec2
ENSMUSG00000033429	1.4	0.008304	Mcee	methylmalonyl CoA epimerase [Source:MGI Symbol;Acc:MGI:1920974]	MCEE			Mcee
ENSMUSG00000038462	1.4	0.000963	Uqcrfs1	ubiquinol-cytochrome c reductase, Rieske iron-sulfur polypeptide 1 [Source:MGI Symbol;Acc:MGI:1913944]
ENSMUSG00000009585	1.4	0.01284	Apobec3	apolipoprotein B mRNA editing enzyme, catalytic polypeptide 3 [Source:MGI Symbol;Acc:MGI:1933111]
ENSMUSG00000023904	1.4	0.001417	Hcfc1r1	host cell factor C1 regulator 1 (XPO1-dependent) [Source:MGI Symbol;Acc:MGI:2663619]	HCFC1R1			Hcfc1R1
ENSMUSG00000072407	1.4	0.00584	Gm6419	predicted gene 6419 [Source:MGI Symbol;Acc:MGI:3647564]
ENSMUSG00000068614	1.4	0.000212	Actc1	actin, alpha, cardiac muscle 1 [Source:MGI Symbol;Acc:MGI:87905]	ACTC1			Actc1
ENSMUSG00000050071	1.4	0.008692	Bex1	brain expressed X-linked 1 [Source:MGI Symbol;Acc:MGI:1328321]
ENSMUSG00000099647	1.4	0.001416	Gm5776	predicted gene 5776 [Source:MGI Symbol;Acc:MGI:3647650]
ENSMUSG00000051855	1.4	0.000283	Mest	mesoderm specific transcript [Source:MGI Symbol;Acc:MGI:96968]	MEST			Mest
ENSMUSG00000030541	1.4	0.000367	Idh2	isocitrate dehydrogenase 2 (NADP+), mitochondrial [Source:MGI Symbol;Acc:MGI:96414]	IDH2			Idh2
ENSMUSG00000024132	1.4	0.00685	Eci1	enoyl-Coenzyme A delta isomerase 1 [Source:MGI Symbol;Acc:MGI:94871]	ECI1			Eci1
ENSMUSG00000108231	1.4	0.012143	Gm4045	predicted gene 4045 [Source:MGI Symbol;Acc:MGI:3782220]
ENSMUSG00000089838	1.4	0.000788	Gm2962	predicted pseudogene 2962 [Source:MGI Symbol;Acc:MGI:3781140]
ENSMUSG00000113902	1.4	0.001799	Ndufb1-ps	NADH:ubiquinone oxidoreductase subunit B1 [Source:MGI Symbol;Acc:MGI:3780865]
ENSMUSG00000021313	1.4	2.66e-05	Ryr2	ryanodine receptor 2, cardiac [Source:MGI Symbol;Acc:MGI:99685]	RYR2		RYR2	Ryr2		RYR2
ENSMUSG00000022197	1.4	0.002627	Pdzd2	PDZ domain containing 2 [Source:MGI Symbol;Acc:MGI:1922394]	PDZD2			Pdzd2
ENSMUSG00000002068	1.4	0.011873	Ccne1	cyclin E1 [Source:MGI Symbol;Acc:MGI:88316]	CCNE1			Ccne1
ENSMUSG00000062248	1.4	0.008247	Cks2	CDC28 protein kinase regulatory subunit 2 [Source:MGI Symbol;Acc:MGI:1913447]	CKS2			Cks2
ENSMUSG00000022890	1.4	0.000618	Atp5j	ATP synthase, H+ transporting, mitochondrial F0 complex, subunit F [Source:MGI Symbol;Acc:MGI:107777]	ATP5PF			Atp5Pf
ENSMUSG00000026664	1.4	0.000378	Phyh	phytanoyl-CoA hydroxylase [Source:MGI Symbol;Acc:MGI:891978]	PHYH			Phyh
ENSMUSG00000026418	1.4	0.001861	Tnni1	troponin I, skeletal, slow 1 [Source:MGI Symbol;Acc:MGI:105073]	TNNI1			Tnni1
ENSMUSG00000068523	1.4	0.001435	Gng5	guanine nucleotide binding protein (G protein), gamma 5 [Source:MGI Symbol;Acc:MGI:109164]	GNG5			Gng5
ENSMUSG00000021868	1.4	0.007477	Ppif	peptidylprolyl isomerase F (cyclophilin F) [Source:MGI Symbol;Acc:MGI:2145814]	PPIF			Ppif
ENSMUSG00000004951	1.4	0.004592	Hspb1	heat shock protein 1 [Source:MGI Symbol;Acc:MGI:96240]	HSPB1			Hspb1
ENSMUSG00000022551	1.4	0.006652	Cyc1	cytochrome c-1 [Source:MGI Symbol;Acc:MGI:1913695]	CYC1			Cyc1
ENSMUSG00000025204	1.4	0.00665	Ndufb8	NADH:ubiquinone oxidoreductase subunit B8 [Source:MGI Symbol;Acc:MGI:1914514]
ENSMUSG00000042962	1.4	0.00331	Gm5436	predicted pseudogene 5436 [Source:MGI Symbol;Acc:MGI:3643291]
ENSMUSG00000058809	1.4	0.000155	Hspd1-ps3	heat shock protein 1 (chaperonin), pseudogene 3 [Source:MGI Symbol;Acc:MGI:3651246]
ENSMUSG00000049134	1.4	0.002365	Nrap	nebulin-related anchoring protein [Source:MGI Symbol;Acc:MGI:1098765]	NRAP			Nrap
ENSMUSG00000041733	1.4	0.002412	Coq5	coenzyme Q5 methyltransferase [Source:MGI Symbol;Acc:MGI:1098643]	COQ5			Coq5
ENSMUSG00000044751	1.4	0.000198	Atp5pb-ps	ATP synthase peripheral stalk-membrane subunit b, pseudogene [Source:MGI Symbol;Acc:MGI:3651344]
ENSMUSG00000050503	1.4	0.009489	Fbxl22	F-box and leucine-rich repeat protein 22 [Source:MGI Symbol;Acc:MGI:1921415]
ENSMUSG00000039899	1.4	0.00864	Fgl2	fibrinogen-like protein 2 [Source:MGI Symbol;Acc:MGI:103266]	FGL2			Fgl2
ENSMUSG00000063275	1.4	0.014783	Hacd1	3-hydroxyacyl-CoA dehydratase 1 [Source:MGI Symbol;Acc:MGI:1353592]	HACD1			Hacd1
ENSMUSG00000025968	1.4	7.96e-05	Ndufs1	NADH:ubiquinone oxidoreductase core subunit S1 [Source:MGI Symbol;Acc:MGI:2443241]	NDUFS1			Ndufs1
ENSMUSG00000018770	1.4	0.001862	Atp5g3	ATP synthase, H+ transporting, mitochondrial F0 complex, subunit C3 (subunit 9) [Source:MGI Symbol;Acc:MGI:2442035]	ATP5MC3			Atp5G3
ENSMUSG00000040086	1.4	0.00296	Tnni3k	TNNI3 interacting kinase [Source:MGI Symbol;Acc:MGI:2443276]	TNNI3K			Tnni3K
ENSMUSG00000072946	1.4	0.001716	Ptgr2	prostaglandin reductase 2 [Source:MGI Symbol;Acc:MGI:1916372]	PTGR2			Ptgr2
ENSMUSG00000027015	1.4	0.043357	Cybrd1	cytochrome b reductase 1 [Source:MGI Symbol;Acc:MGI:2654575]	CYBRD1			Cybrd1
ENSMUSG00000068706	1.4	0.000644	Gm10250	predicted pseudogene 10250 [Source:MGI Symbol;Acc:MGI:3642408]
ENSMUSG00000081911	1.4	0.026298	Mrps36-ps2	mitochondrial ribosomal protein S36, pseudogene 2 [Source:MGI Symbol;Acc:MGI:3704298]
ENSMUSG00000039640	1.4	0.011125	Mrpl12	mitochondrial ribosomal protein L12 [Source:MGI Symbol;Acc:MGI:1926273]	MRPL12			Mrpl12
ENSMUSG00000026526	1.4	0.000527	Fh1	fumarate hydratase 1 [Source:MGI Symbol;Acc:MGI:95530]	FH			Fh1
ENSMUSG00000025980	1.4	0.000105	Hspd1	heat shock protein 1 (chaperonin) [Source:MGI Symbol;Acc:MGI:96242]	HSPD1			Hspd1
ENSMUSG00000084093	1.4	0.015325	Gm16418	predicted pseudogene 16418 [Source:MGI Symbol;Acc:MGI:3644548]
ENSMUSG00000040112	1.4	0.001404	Mrps35	mitochondrial ribosomal protein S35 [Source:MGI Symbol;Acc:MGI:2385255]	MRPS35			Mrps35
ENSMUSG00000025393	1.4	0.000291	Atp5b	ATP synthase, H+ transporting mitochondrial F1 complex, beta subunit [Source:MGI Symbol;Acc:MGI:107801]	ATP5F1B			Atp5B
ENSMUSG00000030515	1.4	0.008735	Tarsl2	threonyl-tRNA synthetase-like 2 [Source:MGI Symbol;Acc:MGI:2444486]	TARS3			Tars3
ENSMUSG00000057880	1.4	0.001449	Abat	4-aminobutyrate aminotransferase [Source:MGI Symbol;Acc:MGI:2443582]	ABAT			Abat
ENSMUSG00000081164	1.4	0.005217	Gm8722	predicted gene 8722 [Source:MGI Symbol;Acc:MGI:3647758]
ENSMUSG00000083820	1.4	0.010639	Ndufs6b	NADH:ubiquinone oxidoreductase subunit S6B [Source:MGI Symbol;Acc:MGI:3648526]
ENSMUSG00000083563	1.4	0.000452	Gm13340	predicted gene 13340 [Source:MGI Symbol;Acc:MGI:3650227]
ENSMUSG00000000563	1.4	0.000659	Atp5pb	ATP synthase peripheral stalk-membrane subunit b [Source:MGI Symbol;Acc:MGI:1100495]	ATP5PB			Atp5Pb
ENSMUSG00000061086	1.4	0.002954	Myl4	myosin, light polypeptide 4 [Source:MGI Symbol;Acc:MGI:97267]	MYL4			Myl4
ENSMUSG00000015112	1.4	0.000957	Slc25a13	solute carrier family 25 (mitochondrial carrier, adenine nucleotide translocator), member 13 [Source:MGI Symbol;Acc:MGI:1354721]	SLC25A13			Slc25A13
ENSMUSG00000006057	1.4	0.025129	Atp5g1	ATP synthase, H+ transporting, mitochondrial F0 complex, subunit C1 (subunit 9) [Source:MGI Symbol;Acc:MGI:107653]
ENSMUSG00000091478	1.4	0.011136	Gm10039	predicted pseudogene 10039 [Source:MGI Symbol;Acc:MGI:3704382]
ENSMUSG00000020664	1.4	0.000407	Dld	dihydrolipoamide dehydrogenase [Source:MGI Symbol;Acc:MGI:107450]	DLD			Dld
ENSMUSG00000020649	1.4	0.000685	Rrm2	ribonucleotide reductase M2 [Source:MGI Symbol;Acc:MGI:98181]	RRM2			Rrm2
ENSMUSG00000091989	1.4	0.011342	Ndufab1-ps	NADH:ubiquinone oxidoreductase subunit AB1b [Source:MGI Symbol;Acc:MGI:4936891]
ENSMUSG00000038239	1.4	0.000641	Hrc	histidine rich calcium binding protein [Source:MGI Symbol;Acc:MGI:96226]	HRC			Hrc
ENSMUSG00000042938	1.4	0.021162	Gm14117	predicted gene 14117 [Source:MGI Symbol;Acc:MGI:3651328]
ENSMUSG00000083567	1.4	0.0169	Gm11451	predicted gene 11451 [Source:MGI Symbol;Acc:MGI:3705412]
ENSMUSG00000031299	1.4	0.000277	Pdha1	pyruvate dehydrogenase E1 alpha 1 [Source:MGI Symbol;Acc:MGI:97532]	PDHA1			Pdha1
ENSMUSG00000020475	1.4	0.006846	Pgam2	phosphoglycerate mutase 2 [Source:MGI Symbol;Acc:MGI:1933118]	PGAM2			Pgam2
ENSMUSG00000102070	1.4	0.001051	Gm28661	predicted gene 28661 [Source:MGI Symbol;Acc:MGI:5579367]
ENSMUSG00000025940	1.4	0.005401	Tmem70	transmembrane protein 70 [Source:MGI Symbol;Acc:MGI:1915068]	TMEM70			Tmem70
ENSMUSG00000091498	1.4	0.03331	Mpc1-ps	mitochondrial pyruvate carrier 1, pseudogene [Source:MGI Symbol;Acc:MGI:3781628]
ENSMUSG00000036880	1.4	0.00465	Acaa2	acetyl-Coenzyme A acyltransferase 2 (mitochondrial 3-oxoacyl-Coenzyme A thiolase) [Source:MGI Symbol;Acc:MGI:1098623]	ACAA2			Acaa2
ENSMUSG00000063684	1.4	0.000282	Hadhb-ps	hydroxyacyl-CoA dehydrogenase trifunctional multienzyme complex subunit beta, pseudogene [Source:MGI Symbol;Acc:MGI:3651143]
ENSMUSG00000026495	1.4	0.027057	Efcab2	EF-hand calcium binding domain 2 [Source:MGI Symbol;Acc:MGI:1915476]	EFCAB2			Efcab2
ENSMUSG00000062694	1.4	0.005771	Cav3	caveolin 3 [Source:MGI Symbol;Acc:MGI:107570]	CAV3			Cav3
ENSMUSG00000042462	1.4	0.045925	Dctpp1	dCTP pyrophosphatase 1 [Source:MGI Symbol;Acc:MGI:1913672]	DCTPP1			Dctpp1
ENSMUSG00000025757	1.4	0.002772	Hspa4l	heat shock protein 4 like [Source:MGI Symbol;Acc:MGI:107422]	HSPA4L			Hspa4L
ENSMUSG00000032060	1.4	0.000872	Cryab	crystallin, alpha B [Source:MGI Symbol;Acc:MGI:88516]	CRYAB			Cryab
ENSMUSG00000084384	1.4	0.00138	Gm12251	predicted gene 12251 [Source:MGI Symbol;Acc:MGI:3652216]
ENSMUSG00000082662	1.4	0.000407	Gm15516	predicted gene 15516 [Source:MGI Symbol;Acc:MGI:3782963]
ENSMUSG00000000253	1.4	0.0114	Gmpr	guanosine monophosphate reductase [Source:MGI Symbol;Acc:MGI:1913605]	GMPR			Gmpr
ENSMUSG00000045104	1.4	0.002657	Ldhb-ps	lactate dehydrogenase B, pseudogene [Source:MGI Symbol;Acc:MGI:3645435]	LDHB
ENSMUSG00000027809	1.4	0.000283	Etfdh	electron transferring flavoprotein, dehydrogenase [Source:MGI Symbol;Acc:MGI:106100]	ETFDH			Etfdh
ENSMUSG00000038370	1.4	0.013705	Pcp4l1	Purkinje cell protein 4-like 1 [Source:MGI Symbol;Acc:MGI:1913675]	PCP4L1			Pcp4L1
ENSMUSG00000053799	1.4	0.017087	Exoc6	exocyst complex component 6 [Source:MGI Symbol;Acc:MGI:1351611]	EXOC6			Exoc6
ENSMUSG00000035048	1.4	0.010122	Anapc13	anaphase promoting complex subunit 13 [Source:MGI Symbol;Acc:MGI:1916260]	ANAPC13			Anapc13
ENSMUSG00000066491	1.4	0.002713	Cox6c2	cytochrome c oxidase subunit 6C2 [Source:MGI Symbol;Acc:MGI:3649160]
ENSMUSG00000034875	1.4	0.00655	Nudt19	nudix (nucleoside diphosphate linked moiety X)-type motif 19 [Source:MGI Symbol;Acc:MGI:94203]	NUDT19			Nudt19
ENSMUSG00000025781	1.4	0.00194	Atp5c1	ATP synthase, H+ transporting, mitochondrial F1 complex, gamma polypeptide 1 [Source:MGI Symbol;Acc:MGI:1261437]	ATP5F1C			Atp5C1
ENSMUSG00000025597	1.4	0.012129	Klhl4	kelch-like 4 [Source:MGI Symbol;Acc:MGI:2442829]	KLHL4			Klhl4
ENSMUSG00000048572	1.4	0.028712	Tmem252	transmembrane protein 252 [Source:MGI Symbol;Acc:MGI:3583948]	TMEM252			Tmem252
ENSMUSG00000033419	1.4	0.000761	Snap91	synaptosomal-associated protein 91 [Source:MGI Symbol;Acc:MGI:109132]	SNAP91			Snap91
ENSMUSG00000084304	1.4	0.004831	Gm6142	predicted pseudogene 6142 [Source:MGI Symbol;Acc:MGI:3644670]
ENSMUSG00000010080	1.4	0.029584	Epn3	epsin 3 [Source:MGI Symbol;Acc:MGI:1919139]	EPN3			Epn3
ENSMUSG00000049232	1.4	0.044466	Tigd2	tigger transposable element derived 2 [Source:MGI Symbol;Acc:MGI:1915390]	TIGD2			Tigd2
ENSMUSG00000006715	1.4	0.00725	Gmnn	geminin [Source:MGI Symbol;Acc:MGI:1927344]	GMNN			Gmnn
ENSMUSG00000059647	1.4	0.006846	Cbx3-ps7	chromobox 3, pseudogene 7 [Source:MGI Symbol;Acc:MGI:3704187]
ENSMUSG00000034566	1.4	0.002288	Atp5h	ATP synthase, H+ transporting, mitochondrial F0 complex, subunit D [Source:MGI Symbol;Acc:MGI:1918929]	ATP5PD			Atp5H
ENSMUSG00000035674	1.4	0.004431	Ndufa3	NADH:ubiquinone oxidoreductase subunit A3 [Source:MGI Symbol;Acc:MGI:1913341]	NDUFA3			Ndufa3
ENSMUSG00000019179	1.4	0.000708	Mdh2	malate dehydrogenase 2, NAD (mitochondrial) [Source:MGI Symbol;Acc:MGI:97050]	MDH2			Mdh2
ENSMUSG00000029017	1.4	0.001937	Pmpcb	peptidase (mitochondrial processing) beta [Source:MGI Symbol;Acc:MGI:1920328]	PMPCB			Pmpcb
ENSMUSG00000006818	1.4	0.001777	Sod2	superoxide dismutase 2, mitochondrial [Source:MGI Symbol;Acc:MGI:98352]	SOD2			Sod2
ENSMUSG00000111446	1.4	0.047537	Gm6581	predicted gene 6581 [Source:MGI Symbol;Acc:MGI:3648298]
ENSMUSG00000021906	1.4	0.005647	Oxnad1	oxidoreductase NAD-binding domain containing 1 [Source:MGI Symbol;Acc:MGI:1916953]
ENSMUSG00000058258	1.4	0.003692	Idi1	isopentenyl-diphosphate delta isomerase [Source:MGI Symbol;Acc:MGI:2442264]	IDI1			Idi1
ENSMUSG00000021577	1.4	0.00017	Sdha	succinate dehydrogenase complex, subunit A, flavoprotein (Fp) [Source:MGI Symbol;Acc:MGI:1914195]	SDHA			Sdha
ENSMUSG00000022013	1.4	0.011	Dnajc15	DnaJ heat shock protein family (Hsp40) member C15 [Source:MGI Symbol;Acc:MGI:1913398]	DNAJC15			Dnajc15
ENSMUSG00000027227	1.4	0.0119	Sord	sorbitol dehydrogenase [Source:MGI Symbol;Acc:MGI:98266]	SORD			Sord
ENSMUSG00000027030	1.4	0.001178	Stk39	serine/threonine kinase 39 [Source:MGI Symbol;Acc:MGI:1858416]	STK39			Stk39
ENSMUSG00000000171	1.4	0.006958	Sdhd	succinate dehydrogenase complex, subunit D, integral membrane protein [Source:MGI Symbol;Acc:MGI:1914175]	SDHD			Sdhd
ENSMUSG00000008999	1.4	0.006652	Bmp7	bone morphogenetic protein 7 [Source:MGI Symbol;Acc:MGI:103302]	BMP7			Bmp7
ENSMUSG00000053093	1.4	0.001079	Myh7	myosin, heavy polypeptide 7, cardiac muscle, beta [Source:MGI Symbol;Acc:MGI:2155600]	MYH7			Myh7
ENSMUSG00000019577	1.4	0.0248	Pdk4	pyruvate dehydrogenase kinase, isoenzyme 4 [Source:MGI Symbol;Acc:MGI:1351481]	PDK4			Pdk4
ENSMUSG00000026003	1.4	0.000182	Acadl	acyl-Coenzyme A dehydrogenase, long-chain [Source:MGI Symbol;Acc:MGI:87866]	ACADL			Acadl
ENSMUSG00000048070	1.4	0.03391	Pirt	phosphoinositide-interacting regulator of transient receptor potential channels [Source:MGI Symbol;Acc:MGI:2443635]	PIRT			Pirt
ENSMUSG00000008136	1.4	0.002147	Fhl2	four and a half LIM domains 2 [Source:MGI Symbol;Acc:MGI:1338762]	FHL2			Fhl2
ENSMUSG00000047875	1.4	0.012403	Gpr157	G protein-coupled receptor 157 [Source:MGI Symbol;Acc:MGI:2442046]	GPR157			Gpr157
ENSMUSG00000022337	1.4	0.00788	Emc2	ER membrane protein complex subunit 2 [Source:MGI Symbol;Acc:MGI:1913986]	EMC2			Emc2
ENSMUSG00000071708	1.4	0.011299	Sms	spermine synthase [Source:MGI Symbol;Acc:MGI:109490]
ENSMUSG00000029217	1.4	0.045355	Tec	tec protein tyrosine kinase [Source:MGI Symbol;Acc:MGI:98662]	TEC			Tec
ENSMUSG00000037820	1.4	0.002404	Tgm2	transglutaminase 2, C polypeptide [Source:MGI Symbol;Acc:MGI:98731]	TGM2		TGM2	Tgm2		TGM2
ENSMUSG00000028998	1.4	0.008891	Tomm7	translocase of outer mitochondrial membrane 7 [Source:MGI Symbol;Acc:MGI:1913419]	TOMM7			Tomm7
ENSMUSG00000052738	1.4	0.00173	Suclg1	succinate-CoA ligase, GDP-forming, alpha subunit [Source:MGI Symbol;Acc:MGI:1927234]	SUCLG1			Suclg1
ENSMUSG00000030647	1.4	0.004915	Ndufc2	NADH:ubiquinone oxidoreductase subunit C2 [Source:MGI Symbol;Acc:MGI:1344370]	NDUFC2			Ndufc2
ENSMUSG00000027203	1.4	0.005114	Dut	deoxyuridine triphosphatase [Source:MGI Symbol;Acc:MGI:1346051]	DUT			Dut
ENSMUSG00000041731	1.4	0.001214	Pgm5	phosphoglucomutase 5 [Source:MGI Symbol;Acc:MGI:1925668]	PGM5			Pgm5
ENSMUSG00000081824	1.4	0.010953	Ndufs5-ps	NADH:ubiquinone oxidoreductase core subunit S5, pseudogene [Source:MGI Symbol;Acc:MGI:3612445]
ENSMUSG00000021764	1.4	0.006085	Ndufs4	NADH:ubiquinone oxidoreductase core subunit S4 [Source:MGI Symbol;Acc:MGI:1343135]	NDUFS4			Ndufs4
ENSMUSG00000022477	1.4	0.000957	Aco2	aconitase 2, mitochondrial [Source:MGI Symbol;Acc:MGI:87880]	ACO2			Aco2
ENSMUSG00000053702	1.4	0.000306	Nebl	nebulette [Source:MGI Symbol;Acc:MGI:1921353]
ENSMUSG00000026730	1.4	0.014098	Pter	phosphotriesterase related [Source:MGI Symbol;Acc:MGI:107372]	PTER			Pter
ENSMUSG00000101249	1.4	0.000892	Gm29216	predicted gene 29216 [Source:MGI Symbol;Acc:MGI:5579922]
ENSMUSG00000026414	1.4	0.000508	Tnnt2	troponin T2, cardiac [Source:MGI Symbol;Acc:MGI:104597]	TNNT2			Tnnt2
ENSMUSG00000032051	1.4	0.046523	Fdx1	ferredoxin 1 [Source:MGI Symbol;Acc:MGI:103224]
ENSMUSG00000045659	1.4	0.008692	Plekha7	pleckstrin homology domain containing, family A member 7 [Source:MGI Symbol;Acc:MGI:2445094]	PLEKHA7			Plekha7
ENSMUSG00000031879	1.4	0.010899	Ciao2b	cytosolic iron-sulfur assembly component 2B [Source:MGI Symbol;Acc:MGI:1915773]	CIAO2B			Ciao2B
ENSMUSG00000084353	1.4	0.008628	Gm15452	predicted gene 15452 [Source:MGI Symbol;Acc:MGI:3768636]
ENSMUSG00000011148	1.4	0.008463	Adssl1	adenylosuccinate synthetase like 1 [Source:MGI Symbol;Acc:MGI:87947]	ADSS1			Adssl1
ENSMUSG00000021591	1.4	0.011372	Glrx	glutaredoxin [Source:MGI Symbol;Acc:MGI:2135625]
ENSMUSG00000028328	1.4	0.001162	Tmod1	tropomodulin 1 [Source:MGI Symbol;Acc:MGI:98775]	TMOD1			Tmod1
ENSMUSG00000078453	1.4	0.028325	Abracl	ABRA C-terminal like [Source:MGI Symbol;Acc:MGI:1920362]	ABRACL			Abracl
ENSMUSG00000048416	1.4	0.024059	Mlf1	myeloid leukemia factor 1 [Source:MGI Symbol;Acc:MGI:1341819]	MLF1	MLF1		Mlf1	MLF1
ENSMUSG00000049265	1.4	0.041879	Kcnk3	potassium channel, subfamily K, member 3 [Source:MGI Symbol;Acc:MGI:1100509]	KCNK3			Kcnk3
ENSMUSG00000029918	1.4	0.0151	Mrps33	mitochondrial ribosomal protein S33 [Source:MGI Symbol;Acc:MGI:1338046]	MRPS33			Mrps33
ENSMUSG00000030613	1.4	0.011873	Ccdc90b	coiled-coil domain containing 90B [Source:MGI Symbol;Acc:MGI:1913615]	CCDC90B			Ccdc90B
ENSMUSG00000055795	1.4	0.009258	Gm5160	predicted gene 5160 [Source:MGI Symbol;Acc:MGI:3648528]
ENSMUSG00000044080	1.4	0.011383	S100a1	S100 calcium binding protein A1 [Source:MGI Symbol;Acc:MGI:1338917]	S100A1			S100A1
ENSMUSG00000083380	1.4	0.013947	Ndufb4c	NADH:ubiquinone oxidoreductase subunit B4C [Source:MGI Symbol;Acc:MGI:3781422]
ENSMUSG00000025428	1.4	0.000953	Atp5a1	ATP synthase, H+ transporting, mitochondrial F1 complex, alpha subunit 1 [Source:MGI Symbol;Acc:MGI:88115]	ATP5F1A			Atp5A1
ENSMUSG00000036199	1.4	0.013787	Ndufa13	NADH:ubiquinone oxidoreductase subunit A13 [Source:MGI Symbol;Acc:MGI:1914434]	NDUFA13			Ndufa13
ENSMUSG00000028518	1.4	0.001315	Prkaa2	protein kinase, AMP-activated, alpha 2 catalytic subunit [Source:MGI Symbol;Acc:MGI:1336173]	PRKAA2			Prkaa2
ENSMUSG00000027774	1.4	0.000869	Gfm1	G elongation factor, mitochondrial 1 [Source:MGI Symbol;Acc:MGI:107339]	GFM1			Gfm1
ENSMUSG00000085711	1.4	0.003248	Gm15163	predicted gene 15163 [Source:MGI Symbol;Acc:MGI:3642430]
ENSMUSG00000020022	1.4	0.011366	Ndufa12	NADH:ubiquinone oxidoreductase subunit A12 [Source:MGI Symbol;Acc:MGI:1913664]	NDUFA12			Ndufa12
ENSMUSG00000046182	1.4	0.021606	Gsg1l	GSG1-like [Source:MGI Symbol;Acc:MGI:2685483]	GSG1L			Gsg1L
ENSMUSG00000022110	1.4	0.001715	Sucla2	succinate-Coenzyme A ligase, ADP-forming, beta subunit [Source:MGI Symbol;Acc:MGI:1306775]	SUCLA2			Sucla2
ENSMUSG00000031448	1.4	0.003143	Adprhl1	ADP-ribosylhydrolase like 1 [Source:MGI Symbol;Acc:MGI:2442168]	ADPRHL1			Adprhl1
ENSMUSG00000027165	1.4	0.0227	B230118H07Rik	intraflagellar transport associated protein [Source:MGI Symbol;Acc:MGI:1915420]	IFTAP			Iftap
ENSMUSG00000026568	1.4	0.0234	Mpc2	mitochondrial pyruvate carrier 2 [Source:MGI Symbol;Acc:MGI:1917706]	MPC2			Mpc2
ENSMUSG00000005470	1.4	0.0175	Asf1b	anti-silencing function 1B histone chaperone [Source:MGI Symbol;Acc:MGI:1914179]	ASF1B			Asf1B
ENSMUSG00000032366	1.4	0.001397	Tpm1	tropomyosin 1, alpha [Source:MGI Symbol;Acc:MGI:98809]	TPM1			Tpm1
ENSMUSG00000052374	1.4	0.002347	Actn2	actinin alpha 2 [Source:MGI Symbol;Acc:MGI:109192]	ACTN2			Actn2
ENSMUSG00000040048	1.4	0.00472	Ndufb10	NADH:ubiquinone oxidoreductase subunit B10 [Source:MGI Symbol;Acc:MGI:1915592]	NDUFB10			Ndufb10
ENSMUSG00000031333	1.4	0.010224	Abcb7	ATP-binding cassette, sub-family B (MDR/TAP), member 7 [Source:MGI Symbol;Acc:MGI:109533]	ABCB7			Abcb7
ENSMUSG00000059734	1.4	0.031835	Ndufs8	NADH:ubiquinone oxidoreductase core subunit S8 [Source:MGI Symbol;Acc:MGI:2385079]	NDUFS8			Ndufs8
ENSMUSG00000096722	1.4	0.011043	Hmgb1-ps9	high mobility group box 1, pseudogene 9 [Source:MGI Symbol;Acc:MGI:96115]
ENSMUSG00000058600	1.4	0.006849	Rpl30	ribosomal protein L30 [Source:MGI Symbol;Acc:MGI:98037]	RPL30			Rpl30
ENSMUSG00000056900	1.4	0.001321	Usp13	ubiquitin specific peptidase 13 (isopeptidase T-3) [Source:MGI Symbol;Acc:MGI:1919857]	USP13			Usp13
ENSMUSG00000027673	1.4	0.006838	Ndufb5	NADH:ubiquinone oxidoreductase subunit B5 [Source:MGI Symbol;Acc:MGI:1913296]	NDUFB5			Ndufb5
ENSMUSG00000026260	1.4	0.001496	Ndufa10	NADH:ubiquinone oxidoreductase subunit A10 [Source:MGI Symbol;Acc:MGI:1914523]	NDUFA10			Ndufa10
ENSMUSG00000021373	1.4	0.000618	Cap2	CAP, adenylate cyclase-associated protein, 2 (yeast) [Source:MGI Symbol;Acc:MGI:1914502]	CAP2			Cap2
ENSMUSG00000029467	1.4	0.000291	Atp2a2	ATPase, Ca++ transporting, cardiac muscle, slow twitch 2 [Source:MGI Symbol;Acc:MGI:88110]	ATP2A2	ATP2A2		Atp2A2	ATP2A2
ENSMUSG00000016427	1.4	0.005986	Ndufa1	NADH:ubiquinone oxidoreductase subunit A1 [Source:MGI Symbol;Acc:MGI:1929511]	NDUFA1			Ndufa1
ENSMUSG00000063564	1.4	0.044466	Col23a1	collagen, type XXIII, alpha 1 [Source:MGI Symbol;Acc:MGI:2653243]	COL23A1			Col23A1
ENSMUSG00000030652	1.4	0.016067	Coq7	demethyl-Q 7 [Source:MGI Symbol;Acc:MGI:107207]	COQ7			Coq7
ENSMUSG00000054640	1.4	0.000407	Slc8a1	solute carrier family 8 (sodium/calcium exchanger), member 1 [Source:MGI Symbol;Acc:MGI:107956]	SLC8A1			Slc8A1
ENSMUSG00000025026	1.4	0.000872	Add3	adducin 3 (gamma) [Source:MGI Symbol;Acc:MGI:1351615]
ENSMUSG00000019797	1.4	0.012704	Mtres1	mitochondrial transcription rescue factor 1 [Source:MGI Symbol;Acc:MGI:1915101]	MTRES1			Mtres1
ENSMUSG00000080205	1.4	0.021091	Gm15526	predicted gene 15526 [Source:MGI Symbol;Acc:MGI:3782973]
ENSMUSG00000005683	1.4	0.000603	Cs	citrate synthase [Source:MGI Symbol;Acc:MGI:88529]	CS			Cs
ENSMUSG00000041548	1.4	0.010438	Hspb8	heat shock protein 8 [Source:MGI Symbol;Acc:MGI:2135756]	HSPB8			Hspb8
ENSMUSG00000026208	1.4	0.006926	Des	desmin [Source:MGI Symbol;Acc:MGI:94885]	DES			Des
ENSMUSG00000037916	1.4	0.015879	Ndufv1	NADH:ubiquinone oxidoreductase core subunit V1 [Source:MGI Symbol;Acc:MGI:107851]	NDUFV1			Ndufv1
ENSMUSG00000053768	1.4	0.004933	Chchd3	coiled-coil-helix-coiled-coil-helix domain containing 3 [Source:MGI Symbol;Acc:MGI:1913325]	CHCHD3			Chchd3
ENSMUSG00000026853	1.4	0.005271	Crat	carnitine acetyltransferase [Source:MGI Symbol;Acc:MGI:109501]	CRAT			Crat
ENSMUSG00000029804	1.4	0.006115	Herc3	hect domain and RLD 3 [Source:MGI Symbol;Acc:MGI:1921248]	HERC3			Herc3
ENSMUSG00000050953	1.4	0.006004	Gja1	gap junction protein, alpha 1 [Source:MGI Symbol;Acc:MGI:95713]
ENSMUSG00000062284	1.4	0.043467	Gm6030	predicted gene 6030 [Source:MGI Symbol;Acc:MGI:3645112]
ENSMUSG00000015579	1.4	0.03791	Nkx2-5	NK2 homeobox 5 [Source:MGI Symbol;Acc:MGI:97350]	NKX2-5			Nkx2-5
ENSMUSG00000045316	1.4	0.0419	Fahd1	fumarylacetoacetate hydrolase domain containing 1 [Source:MGI Symbol;Acc:MGI:1915886]	FAHD1			Fahd1
ENSMUSG00000039103	1.4	0.002846	Nexn	nexilin [Source:MGI Symbol;Acc:MGI:1916060]	NEXN			Nexn
ENSMUSG00000018446	1.4	0.006187	C1qbp	complement component 1, q subcomponent binding protein [Source:MGI Symbol;Acc:MGI:1194505]	C1QBP			C1Qbp
ENSMUSG00000032902	1.4	0.010627	Slc16a1	solute carrier family 16 (monocarboxylic acid transporters), member 1 [Source:MGI Symbol;Acc:MGI:106013]	SLC16A1			Slc16A1
ENSMUSG00000058076	1.4	0.012087	Sdhc	succinate dehydrogenase complex, subunit C, integral membrane protein [Source:MGI Symbol;Acc:MGI:1913302]	SDHC			Sdhc
ENSMUSG00000039601	1.4	0.020153	Rcan2	regulator of calcineurin 2 [Source:MGI Symbol;Acc:MGI:1858219]	RCAN2			Rcan2
ENSMUSG00000002477	1.4	0.030374	Snrpd1	small nuclear ribonucleoprotein D1 [Source:MGI Symbol;Acc:MGI:98344]	SNRPD1			Snrpd1
ENSMUSG00000027076	1.4	0.02969	Timm10	translocase of inner mitochondrial membrane 10 [Source:MGI Symbol;Acc:MGI:1353429]	TIMM10			Timm10
ENSMUSG00000021707	1.4	0.014236	Dhfr	dihydrofolate reductase [Source:MGI Symbol;Acc:MGI:94890]	DHFR			Dhfr
ENSMUSG00000067321	1.4	0.002235	Gm7931	predicted pseudogene 7931 [Source:MGI Symbol;Acc:MGI:3643448]
ENSMUSG00000032034	1.4	0.015325	Kcnj5	potassium inwardly-rectifying channel, subfamily J, member 5 [Source:MGI Symbol;Acc:MGI:104755]	KCNJ5		KCNJ5	Kcnj5		KCNJ5
ENSMUSG00000026335	1.4	0.00127	Pam	peptidylglycine alpha-amidating monooxygenase [Source:MGI Symbol;Acc:MGI:97475]	PAM			Pam
ENSMUSG00000014313	1.4	0.027525	Cox6c	cytochrome c oxidase subunit 6C [Source:MGI Symbol;Acc:MGI:104614]	COX6C			Cox6C
ENSMUSG00000032047	1.4	0.002122	Acat1	acetyl-Coenzyme A acetyltransferase 1 [Source:MGI Symbol;Acc:MGI:87870]	ACAT1			Acat1
ENSMUSG00000073616	1.4	0.021602	Cops9	COP9 signalosome subunit 9 [Source:MGI Symbol;Acc:MGI:1914165]
ENSMUSG00000000168	1.4	0.002802	Dlat	dihydrolipoamide S-acetyltransferase (E2 component of pyruvate dehydrogenase complex) [Source:MGI Symbol;Acc:MGI:2385311]	DLAT			Dlat
ENSMUSG00000015932	1.4	0.00214	Dstn	destrin [Source:MGI Symbol;Acc:MGI:1929270]	DSTN			Dstn
ENSMUSG00000028278	1.3	0.002238	Rragd	Ras-related GTP binding D [Source:MGI Symbol;Acc:MGI:1098604]	RRAGD			Rragd
ENSMUSG00000078713	1.3	0.03865	Tomm5	translocase of outer mitochondrial membrane 5 [Source:MGI Symbol;Acc:MGI:1915762]
ENSMUSG00000049090	1.3	0.009639	Zadh2	zinc binding alcohol dehydrogenase, domain containing 2 [Source:MGI Symbol;Acc:MGI:2444835]	ZADH2			Zadh2
ENSMUSG00000031672	1.3	0.006445	Got2	glutamatic-oxaloacetic transaminase 2, mitochondrial [Source:MGI Symbol;Acc:MGI:95792]	GOT2			Got2
ENSMUSG00000024683	1.3	0.024295	Mrpl16	mitochondrial ribosomal protein L16 [Source:MGI Symbol;Acc:MGI:2137219]	MRPL16			Mrpl16
ENSMUSG00000024359	1.3	0.000835	Hspa9	heat shock protein 9 [Source:MGI Symbol;Acc:MGI:96245]	HSPA9			Hspa9
ENSMUSG00000036611	1.3	0.040591	Eepd1	endonuclease/exonuclease/phosphatase family domain containing 1 [Source:MGI Symbol;Acc:MGI:1914734]	EEPD1	EEPD1		Eepd1	EEPD1
ENSMUSG00000041028	1.3	0.001567	Ghitm	growth hormone inducible transmembrane protein [Source:MGI Symbol;Acc:MGI:1913342]	GHITM			Ghitm
ENSMUSG00000047419	1.3	0.012401	Cmya5	cardiomyopathy associated 5 [Source:MGI Symbol;Acc:MGI:1923719]	CMYA5			Cmya5
ENSMUSG00000013593	1.3	0.005399	Ndufs2	NADH:ubiquinone oxidoreductase core subunit S2 [Source:MGI Symbol;Acc:MGI:2385112]	NDUFS2			Ndufs2
ENSMUSG00000030788	1.3	0.023692	Rnf141	ring finger protein 141 [Source:MGI Symbol;Acc:MGI:1914400]	RNF141			Rnf141
ENSMUSG00000086567	1.3	0.030214	Gm2830	predicted gene 2830 [Source:MGI Symbol;Acc:MGI:3781002]
ENSMUSG00000031633	1.3	0.012361	Slc25a4	solute carrier family 25 (mitochondrial carrier, adenine nucleotide translocator), member 4 [Source:MGI Symbol;Acc:MGI:1353495]	SLC25A4			Slc25A4
ENSMUSG00000041650	1.3	0.032414	Pcca	propionyl-Coenzyme A carboxylase, alpha polypeptide [Source:MGI Symbol;Acc:MGI:97499]	PCCA			Pcca
ENSMUSG00000007617	1.3	0.03316	Homer1	homer scaffolding protein 1 [Source:MGI Symbol;Acc:MGI:1347345]	HOMER1			Homer1
ENSMUSG00000016319	1.3	0.008891	Slc25a5	solute carrier family 25 (mitochondrial carrier, adenine nucleotide translocator), member 5 [Source:MGI Symbol;Acc:MGI:1353496]	SLC25A5			Slc25A5
ENSMUSG00000094017	1.3	0.007165	Gm13160	predicted gene 13160 [Source:MGI Symbol;Acc:MGI:3649984]
ENSMUSG00000006221	1.3	0.003092	Hspb7	heat shock protein family, member 7 (cardiovascular) [Source:MGI Symbol;Acc:MGI:1352494]	HSPB7			Hspb7
ENSMUSG00000073676	1.3	0.024061	Hspe1	heat shock protein 1 (chaperonin 10) [Source:MGI Symbol;Acc:MGI:104680]
ENSMUSG00000025651	1.3	0.017538	Uqcrc1	ubiquinol-cytochrome c reductase core protein 1 [Source:MGI Symbol;Acc:MGI:107876]	UQCRC1		UQCRC1	Uqcrc1		Uqcrc1
ENSMUSG00000050608	1.3	0.008935	Micos10	mitochondrial contact site and cristae organizing system subunit 10 [Source:MGI Symbol;Acc:MGI:1913628]	MICOS10			Micos10
ENSMUSG00000030869	1.3	0.016642	Ndufab1	NADH:ubiquinone oxidoreductase subunit AB1 [Source:MGI Symbol;Acc:MGI:1917566]	NDUFAB1			Ndufab1
ENSMUSG00000020462	1.3	0.020838	Cfap36	cilia and flagella associated protein 36 [Source:MGI Symbol;Acc:MGI:1913994]
ENSMUSG00000062896	1.3	0.013241	Rpl31-ps11	ribosomal protein L31, pseudogene 11 [Source:MGI Symbol;Acc:MGI:3646595]
ENSMUSG00000111964	1.3	0.001909	Gm8942	predicted gene 8942 [Source:MGI Symbol;Acc:MGI:3645705]
ENSMUSG00000054469	1.3	0.004171	Lclat1	lysocardiolipin acyltransferase 1 [Source:MGI Symbol;Acc:MGI:2684937]	LCLAT1			Lclat1
ENSMUSG00000027406	1.3	0.007235	Idh3b	isocitrate dehydrogenase 3 (NAD+) beta [Source:MGI Symbol;Acc:MGI:2158650]	IDH3B			Idh3B
ENSMUSG00000029776	1.3	0.008911	Hibadh	3-hydroxyisobutyrate dehydrogenase [Source:MGI Symbol;Acc:MGI:1889802]	HIBADH			Hibadh
ENSMUSG00000024067	1.3	0.035223	Dpy30	dpy-30, histone methyltransferase complex regulatory subunit [Source:MGI Symbol;Acc:MGI:1913560]
ENSMUSG00000026895	1.3	0.026476	Ndufa8	NADH:ubiquinone oxidoreductase subunit A8 [Source:MGI Symbol;Acc:MGI:1915625]	NDUFA8			Ndufa8
ENSMUSG00000039197	1.3	0.008765	Adk	adenosine kinase [Source:MGI Symbol;Acc:MGI:87930]	ADK			Adk
ENSMUSG00000019851	1.3	0.02045	Perp	PERP, TP53 apoptosis effector [Source:MGI Symbol;Acc:MGI:1929938]
ENSMUSG00000026032	1.3	0.011108	Ndufb3	NADH:ubiquinone oxidoreductase subunit B3 [Source:MGI Symbol;Acc:MGI:1913745]	NDUFB3			Ndufb3
ENSMUSG00000003559	1.3	0.019712	As3mt	arsenite methyltransferase [Source:MGI Symbol;Acc:MGI:1929882]	AS3MT			As3Mt
ENSMUSG00000050043	1.3	0.014615	Tmx2	thioredoxin-related transmembrane protein 2 [Source:MGI Symbol;Acc:MGI:1914208]	TMX2			Tmx2
ENSMUSG00000036242	1.3	0.006652	Armh4	armadillo-like helical domain containing 4 [Source:MGI Symbol;Acc:MGI:1914669]	ARMH4			Armh4
ENSMUSG00000028690	1.3	0.01528	Mmachc	methylmalonic aciduria cblC type, with homocystinuria [Source:MGI Symbol;Acc:MGI:1914346]	MMACHC			Mmachc
ENSMUSG00000031490	1.3	0.0321	Eif4ebp1	eukaryotic translation initiation factor 4E binding protein 1 [Source:MGI Symbol;Acc:MGI:103267]	EIF4EBP1			Eif4Ebp1
ENSMUSG00000060913	1.3	0.002049	Trim55	tripartite motif-containing 55 [Source:MGI Symbol;Acc:MGI:3036269]	TRIM55			Trim55
ENSMUSG00000055027	1.3	0.004087	Smyd1	SET and MYND domain containing 1 [Source:MGI Symbol;Acc:MGI:104790]	SMYD1			Smyd1
ENSMUSG00000032387	1.3	0.019518	Rbpms2	RNA binding protein with multiple splicing 2 [Source:MGI Symbol;Acc:MGI:1919223]	RBPMS2			Rbpms2
ENSMUSG00000031198	1.3	0.0109	Fundc2	FUN14 domain containing 2 [Source:MGI Symbol;Acc:MGI:1914641]	FUNDC2			Fundc2
ENSMUSG00000062580	1.3	0.008366	Timm17a	translocase of inner mitochondrial membrane 17a [Source:MGI Symbol;Acc:MGI:1343131]	TIMM17A			Timm17A
ENSMUSG00000102824	1.3	0.023628	Pdcd5-ps	programmed cell death 5, pseudogene [Source:MGI Symbol;Acc:MGI:3782009]
ENSMUSG00000026365	1.3	0.0285	Cfh	complement component factor h [Source:MGI Symbol;Acc:MGI:88385]
ENSMUSG00000070713	1.3	0.001777	Gm10282	predicted pseudogene 10282 [Source:MGI Symbol;Acc:MGI:3704312]
ENSMUSG00000005510	1.3	0.018033	Ndufs3	NADH:ubiquinone oxidoreductase core subunit S3 [Source:MGI Symbol;Acc:MGI:1915599]	NDUFS3			Ndufs3
ENSMUSG00000055609	1.3	0.00705	Hba-x	hemoglobin X, alpha-like embryonic chain in Hba complex [Source:MGI Symbol;Acc:MGI:96019]
ENSMUSG00000021114	1.3	0.014737	Atp6v1d	ATPase, H+ transporting, lysosomal V1 subunit D [Source:MGI Symbol;Acc:MGI:1921084]	ATP6V1D			Atp6V1D
ENSMUSG00000084113	1.3	0.043485	Gm14277	predicted gene 14277 [Source:MGI Symbol;Acc:MGI:3650350]
ENSMUSG00000028834	1.3	0.006764	Trim63	tripartite motif-containing 63 [Source:MGI Symbol;Acc:MGI:2447992]	TRIM63	TRIM63		Trim63	TRIM63
ENSMUSG00000020267	1.3	0.029546	Hint1	histidine triad nucleotide binding protein 1 [Source:MGI Symbol;Acc:MGI:1321133]	HINT1			Hint1
ENSMUSG00000096173	1.3	0.02969	Gm3150	predicted gene 3150 [Source:MGI Symbol;Acc:MGI:3781329]
ENSMUSG00000028085	1.3	0.033952	Gatb	glutamyl-tRNA(Gln) amidotransferase, subunit B [Source:MGI Symbol;Acc:MGI:2442496]	GATB			Gatb
ENSMUSG00000031197	1.3	0.028855	Vbp1	von Hippel-Lindau binding protein 1 [Source:MGI Symbol;Acc:MGI:1333804]	VBP1			Vbp1
ENSMUSG00000022519	1.3	0.00183	Srl	sarcalumenin [Source:MGI Symbol;Acc:MGI:2146620]
ENSMUSG00000044442	1.3	0.030153	N6amt1	N-6 adenine-specific DNA methyltransferase 1 (putative) [Source:MGI Symbol;Acc:MGI:1915018]	N6AMT1			N6Amt1
ENSMUSG00000081729	1.3	0.045589	Hspa9-ps1	heat shock protein 9, pseudogene 1 [Source:MGI Symbol;Acc:MGI:96246]
ENSMUSG00000005233	1.3	0.023254	Spc25	SPC25, NDC80 kinetochore complex component, homolog (S. cerevisiae) [Source:MGI Symbol;Acc:MGI:1913692]	SPC25			Spc25
ENSMUSG00000032845	1.3	0.007492	Alpk2	alpha-kinase 2 [Source:MGI Symbol;Acc:MGI:2449492]	ALPK2			Alpk2
ENSMUSG00000047746	1.3	0.0324	Fbxo40	F-box protein 40 [Source:MGI Symbol;Acc:MGI:2443753]	FBXO40			Fbxo40
ENSMUSG00000019789	1.3	0.011421	Hey2	hairy/enhancer-of-split related with YRPW motif 2 [Source:MGI Symbol;Acc:MGI:1341884]	HEY2			Hey2
ENSMUSG00000002010	1.3	0.022861	Idh3g	isocitrate dehydrogenase 3 (NAD+), gamma [Source:MGI Symbol;Acc:MGI:1099463]	IDH3G			Idh3G
ENSMUSG00000108702	1.3	0.021155	Gm9333	predicted gene 9333 [Source:MGI Symbol;Acc:MGI:3643231]
ENSMUSG00000000340	1.3	0.026509	Dbt	dihydrolipoamide branched chain transacylase E2 [Source:MGI Symbol;Acc:MGI:105386]	DBT			Dbt
ENSMUSG00000027293	1.3	0.009524	Ehd4	EH-domain containing 4 [Source:MGI Symbol;Acc:MGI:1919619]	EHD4			Ehd4
ENSMUSG00000022205	1.3	0.013578	Sub1	SUB1 homolog, transcriptional regulator [Source:MGI Symbol;Acc:MGI:104811]	SUB1			Sub1
ENSMUSG00000039470	1.3	0.024659	Zdhhc2	zinc finger, DHHC domain containing 2 [Source:MGI Symbol;Acc:MGI:1923452]	ZDHHC2			Zdhhc2
ENSMUSG00000014633	1.3	0.04865	Cmc2	COX assembly mitochondrial protein 2 [Source:MGI Symbol;Acc:MGI:1913781]	CMC2			Cmc2
ENSMUSG00000030045	1.3	0.03316	Mrpl19	mitochondrial ribosomal protein L19 [Source:MGI Symbol;Acc:MGI:1926274]	MRPL19			Mrpl19
ENSMUSG00000027984	1.3	0.010013	Hadh	hydroxyacyl-Coenzyme A dehydrogenase [Source:MGI Symbol;Acc:MGI:96009]
ENSMUSG00000038007	1.3	0.0257	Acer2	alkaline ceramidase 2 [Source:MGI Symbol;Acc:MGI:1920932]
ENSMUSG00000095865	1.3	0.00426	Gm13237	predicted gene 13237 [Source:MGI Symbol;Acc:MGI:3649924]
ENSMUSG00000028383	1.3	0.033161	Hsdl2	hydroxysteroid dehydrogenase like 2 [Source:MGI Symbol;Acc:MGI:1919729]	HSDL2			Hsdl2
ENSMUSG00000027367	1.3	0.004987	Stard7	START domain containing 7 [Source:MGI Symbol;Acc:MGI:2139090]	STARD7			Stard7
ENSMUSG00000052337	1.3	0.002921	Immt	inner membrane protein, mitochondrial [Source:MGI Symbol;Acc:MGI:1923864]	IMMT			Immt
ENSMUSG00000030255	1.3	0.008152	Sspn	sarcospan [Source:MGI Symbol;Acc:MGI:1353511]	SSPN			Sspn
ENSMUSG00000016349	1.3	0.02969	Eef1a2	eukaryotic translation elongation factor 1 alpha 2 [Source:MGI Symbol;Acc:MGI:1096317]	EEF1A2			Eef1A2
ENSMUSG00000022186	1.3	0.003082	Oxct1	3-oxoacid CoA transferase 1 [Source:MGI Symbol;Acc:MGI:1914291]	OXCT1			Oxct1
ENSMUSG00000063200	1.3	0.030379	Nol7	nucleolar protein 7 [Source:MGI Symbol;Acc:MGI:1917328]
ENSMUSG00000074800	1.3	0.0229	Gm4149	predicted pseudogene 4149 [Source:MGI Symbol;Acc:MGI:3782325]
ENSMUSG00000075700	1.3	0.011068	Selenot	selenoprotein T [Source:MGI Symbol;Acc:MGI:1916477]	SELENOT			Selenot
ENSMUSG00000020456	1.3	0.006474	Ogdh	oxoglutarate (alpha-ketoglutarate) dehydrogenase (lipoamide) [Source:MGI Symbol;Acc:MGI:1098267]	OGDH			Ogdh
ENSMUSG00000022707	1.3	0.03331	Gbe1	glucan (1,4-alpha-), branching enzyme 1 [Source:MGI Symbol;Acc:MGI:1921435]	GBE1			Gbe1
ENSMUSG00000073557	1.3	0.00499	Ppp1r12b	protein phosphatase 1, regulatory subunit 12B [Source:MGI Symbol;Acc:MGI:1916417]	PPP1R12B			Ppp1R12B
ENSMUSG00000021226	1.3	0.032768	Acot2	acyl-CoA thioesterase 2 [Source:MGI Symbol;Acc:MGI:2159605]	ACOT2			Acot2
ENSMUSG00000032883	1.3	0.011366	Acsl3	acyl-CoA synthetase long-chain family member 3 [Source:MGI Symbol;Acc:MGI:1921455]	ACSL3			Acsl3
ENSMUSG00000045092	1.3	0.010911	S1pr1	sphingosine-1-phosphate receptor 1 [Source:MGI Symbol;Acc:MGI:1096355]	S1PR1			S1Pr1
ENSMUSG00000024059	1.3	0.019802	Clip4	CAP-GLY domain containing linker protein family, member 4 [Source:MGI Symbol;Acc:MGI:1919100]	CLIP4			Clip4
ENSMUSG00000022322	1.3	0.032726	Shcbp1	Shc SH2-domain binding protein 1 [Source:MGI Symbol;Acc:MGI:1338802]	SHCBP1			Shcbp1
ENSMUSG00000036850	1.3	0.0449	Mrpl41	mitochondrial ribosomal protein L41 [Source:MGI Symbol;Acc:MGI:1333816]	MRPL41			Mrpl41
ENSMUSG00000026603	1.3	0.034801	Smyd2	SET and MYND domain containing 2 [Source:MGI Symbol;Acc:MGI:1915889]	SMYD2			Smyd2
ENSMUSG00000020189	1.3	0.0114	Osbpl8	oxysterol binding protein-like 8 [Source:MGI Symbol;Acc:MGI:2443807]	OSBPL8			Osbpl8
ENSMUSG00000022452	1.3	0.02724	Smdt1	single-pass membrane protein with aspartate rich tail 1 [Source:MGI Symbol;Acc:MGI:1916279]	SMDT1			Smdt1
ENSMUSG00000037826	1.3	0.020838	Ppm1k	protein phosphatase 1K (PP2C domain containing) [Source:MGI Symbol;Acc:MGI:2442111]	PPM1K			Ppm1K
ENSMUSG00000041957	1.3	0.00729	Pkp2	plakophilin 2 [Source:MGI Symbol;Acc:MGI:1914701]	PKP2	PKP2		Pkp2	PKP2
ENSMUSG00000106917	1.3	0.025944	Gm7832	predicted gene 7832 [Source:MGI Symbol;Acc:MGI:3779767]
ENSMUSG00000082241	1.3	0.041894	Gng5-ps	G protein subunit gamma 5, pseudogene [Source:MGI Symbol;Acc:MGI:3783217]
ENSMUSG00000025745	1.3	0.00685	Hadha	hydroxyacyl-CoA dehydrogenase trifunctional multienzyme complex subunit alpha [Source:MGI Symbol;Acc:MGI:2135593]	HADHA			Hadha
ENSMUSG00000082516	1.3	0.0437	Gm13342	predicted gene 13342 [Source:MGI Symbol;Acc:MGI:3650441]
ENSMUSG00000032381	1.3	0.025156	Ciao2a	cytosolic iron-sulfur assembly component 2A [Source:MGI Symbol;Acc:MGI:1915500]	CIAO2A			Ciao2A
ENSMUSG00000025465	1.3	0.0171	Echs1	enoyl Coenzyme A hydratase, short chain, 1, mitochondrial [Source:MGI Symbol;Acc:MGI:2136460]	ECHS1			Echs1
ENSMUSG00000023959	1.3	0.0364	Clic5	chloride intracellular channel 5 [Source:MGI Symbol;Acc:MGI:1917912]	CLIC5			Clic5
ENSMUSG00000021375	1.3	0.007749	Kif13a	kinesin family member 13A [Source:MGI Symbol;Acc:MGI:1098264]	KIF13A			Kif13A
ENSMUSG00000054312	1.3	0.02807	Mrps21	mitochondrial ribosomal protein S21 [Source:MGI Symbol;Acc:MGI:1913542]	MRPS21			Mrps21
ENSMUSG00000027133	1.3	0.03929	Nop10	NOP10 ribonucleoprotein [Source:MGI Symbol;Acc:MGI:1913431]	NOP10			Nop10
ENSMUSG00000024082	1.3	0.034352	Ndufaf7	NADH:ubiquinone oxidoreductase complex assembly factor 7 [Source:MGI Symbol;Acc:MGI:1920944]	NDUFAF7			Ndufaf7
ENSMUSG00000101236	1.3	0.009788	Gm6750	predicted gene 6750 [Source:MGI Symbol;Acc:MGI:3779628]
ENSMUSG00000079658	1.3	0.029413	Eloc	elongin C [Source:MGI Symbol;Acc:MGI:1915173]	ELOC			Eloc
ENSMUSG00000026308	1.3	0.03901	Klhl30	kelch-like 30 [Source:MGI Symbol;Acc:MGI:1918038]	KLHL30			Klhl30
ENSMUSG00000002980	1.3	0.036509	Bcam	basal cell adhesion molecule [Source:MGI Symbol;Acc:MGI:1929940]
ENSMUSG00000054717	1.3	0.010413	Hmgb2	high mobility group box 2 [Source:MGI Symbol;Acc:MGI:96157]	HMGB2			Hmgb2
ENSMUSG00000022309	1.3	0.035411	Angpt1	angiopoietin 1 [Source:MGI Symbol;Acc:MGI:108448]	ANGPT1			Angpt1
ENSMUSG00000024038	1.3	0.032768	Ndufv3	NADH:ubiquinone oxidoreductase core subunit V3 [Source:MGI Symbol;Acc:MGI:1890894]
ENSMUSG00000020738	1.3	0.012612	Sumo2	small ubiquitin-like modifier 2 [Source:MGI Symbol;Acc:MGI:2158813]	SUMO2			Sumo2
ENSMUSG00000065979	1.3	0.0319	Cpped1	calcineurin-like phosphoesterase domain containing 1 [Source:MGI Symbol;Acc:MGI:2443300]	CPPED1			Cpped1
ENSMUSG00000094627	1.3	0.018703	Gm10182	predicted pseudogene 10182 [Source:MGI Symbol;Acc:MGI:3704327]
ENSMUSG00000113198	1.3	0.00914	Gm6988	predicted gene 6988 [Source:MGI Symbol;Acc:MGI:3647486]
ENSMUSG00000020547	1.3	0.0156	Bzw2	basic leucine zipper and W2 domains 2 [Source:MGI Symbol;Acc:MGI:1914162]	BZW2			Bzw2
ENSMUSG00000079067	1.3	0.012087	Hmgn2-ps1	high mobility group nucleosomal binding domain 2, pseudogene 1 [Source:MGI Symbol;Acc:MGI:3783162]
ENSMUSG00000037012	1.3	0.00668	Hk1	hexokinase 1 [Source:MGI Symbol;Acc:MGI:96103]	HK1			Hk1
ENSMUSG00000021993	1.3	0.045881	Mipep	mitochondrial intermediate peptidase [Source:MGI Symbol;Acc:MGI:1917728]	MIPEP			Mipep
ENSMUSG00000021710	1.3	0.032696	Nln	neurolysin (metallopeptidase M3 family) [Source:MGI Symbol;Acc:MGI:1923055]	NLN			Nln
ENSMUSG00000054428	1.3	0.0334	Atpif1	ATPase inhibitory factor 1 [Source:MGI Symbol;Acc:MGI:1196457]	ATP5IF1			Atpif1
ENSMUSG00000084786	1.3	0.022277	Ubl5	ubiquitin-like 5 [Source:MGI Symbol;Acc:MGI:1913427]
ENSMUSG00000026123	1.3	0.041894	Plekhb2	pleckstrin homology domain containing, family B (evectins) member 2 [Source:MGI Symbol;Acc:MGI:2385825]	PLEKHB2			Plekhb2
ENSMUSG00000062929	1.3	0.015821	Cfl2	cofilin 2, muscle [Source:MGI Symbol;Acc:MGI:101763]	CFL2			Cfl2
ENSMUSG00000020326	1.3	0.01128	Ccng1	cyclin G1 [Source:MGI Symbol;Acc:MGI:102890]	CCNG1			Ccng1
ENSMUSG00000067106	1.3	0.042626	Gm5529	predicted pseudogene 5529 [Source:MGI Symbol;Acc:MGI:3646377]
ENSMUSG00000027099	1.3	0.021091	Mtx2	metaxin 2 [Source:MGI Symbol;Acc:MGI:1859652]	MTX2			Mtx2
ENSMUSG00000025607	1.3	0.018495	Copg2	coatomer protein complex, subunit gamma 2 [Source:MGI Symbol;Acc:MGI:1858683]
ENSMUSG00000059058	1.3	0.031406	Tma7-ps	translational machinery associated 7 homolog (S. cerevisiae), pseudogene [Source:MGI Symbol;Acc:MGI:3705453]
ENSMUSG00000032648	1.3	0.019747	Pygm	muscle glycogen phosphorylase [Source:MGI Symbol;Acc:MGI:97830]	PYGM			Pygm
ENSMUSG00000014226	1.3	0.032726	Cacybp	calcyclin binding protein [Source:MGI Symbol;Acc:MGI:1270839]	CACYBP			Cacybp
ENSMUSG00000025525	1.3	0.035037	Apool	apolipoprotein O-like [Source:MGI Symbol;Acc:MGI:1915367]	APOOL			Apool
ENSMUSG00000025477	1.3	0.014783	Inpp5a	inositol polyphosphate-5-phosphatase A [Source:MGI Symbol;Acc:MGI:2686961]	INPP5A			Inpp5A
ENSMUSG00000001891	1.3	0.020625	Ugp2	UDP-glucose pyrophosphorylase 2 [Source:MGI Symbol;Acc:MGI:2183447]	UGP2			Ugp2
ENSMUSG00000058050	1.3	0.0201	Gm9234	predicted pseudogene 9234 [Source:MGI Symbol;Acc:MGI:3648545]
ENSMUSG00000018339	1.3	0.00903	Gpx3	glutathione peroxidase 3 [Source:MGI Symbol;Acc:MGI:105102]	GPX3			Gpx3
ENSMUSG00000072421	1.3	0.020213	Gm10357	predicted gene 10357 [Source:MGI Symbol;Acc:MGI:3641865]
ENSMUSG00000026185	1.3	0.007791	Igfbp5	insulin-like growth factor binding protein 5 [Source:MGI Symbol;Acc:MGI:96440]
ENSMUSG00000028639	1.3	0.02659	Ybx1	Y box protein 1 [Source:MGI Symbol;Acc:MGI:99146]
ENSMUSG00000028164	1.3	0.021216	Manba	mannosidase, beta A, lysosomal [Source:MGI Symbol;Acc:MGI:88175]	MANBA			Manba
ENSMUSG00000022427	1.3	0.033392	Tomm22	translocase of outer mitochondrial membrane 22 [Source:MGI Symbol;Acc:MGI:2450248]	TOMM22			Tomm22
ENSMUSG00000018845	1.3	0.0285	Unc45b	unc-45 myosin chaperone B [Source:MGI Symbol;Acc:MGI:2443377]	UNC45B			Unc45B
ENSMUSG00000093904	1.3	0.01981	Tomm20	translocase of outer mitochondrial membrane 20 [Source:MGI Symbol;Acc:MGI:1915202]	TOMM20			Tomm20
ENSMUSG00000003038	1.3	0.014085	Hmgn2	high mobility group nucleosomal binding domain 2 [Source:MGI Symbol;Acc:MGI:96136]
ENSMUSG00000031698	1.3	0.008906	Mylk3	myosin light chain kinase 3 [Source:MGI Symbol;Acc:MGI:2443063]	MYLK3			Mylk3
ENSMUSG00000010914	1.3	0.045055	Pdhx	pyruvate dehydrogenase complex, component X [Source:MGI Symbol;Acc:MGI:1351627]	PDHX			Pdhx
ENSMUSG00000027715	1.3	0.0149	Ccna2	cyclin A2 [Source:MGI Symbol;Acc:MGI:108069]	CCNA2			Ccna2
ENSMUSG00000036932	1.3	0.017087	Aifm1	apoptosis-inducing factor, mitochondrion-associated 1 [Source:MGI Symbol;Acc:MGI:1349419]	AIFM1			Aifm1
ENSMUSG00000107035	1.3	0.020561	Ybx1-ps2	Y box protein 1, pseudogene 2 [Source:MGI Symbol;Acc:MGI:2137671]
ENSMUSG00000064302	1.3	0.0102	Clasp1	CLIP associating protein 1 [Source:MGI Symbol;Acc:MGI:1923957]	CLASP1			Clasp1
ENSMUSG00000043154	1.3	0.009425	Ppp2r3a	protein phosphatase 2, regulatory subunit B'', alpha [Source:MGI Symbol;Acc:MGI:2442104]	PPP2R3A			Ppp2R3A
ENSMUSG00000022216	1.3	0.022861	Psme1	proteasome (prosome, macropain) activator subunit 1 (PA28 alpha) [Source:MGI Symbol;Acc:MGI:1096367]	PSME1		PSME1	Psme1		PSME1
ENSMUSG00000029338	1.3	0.012087	Antxr2	anthrax toxin receptor 2 [Source:MGI Symbol;Acc:MGI:1919164]	ANTXR2			Antxr2
ENSMUSG00000005882	1.3	0.046438	Uqcc1	ubiquinol-cytochrome c reductase complex assembly factor 1 [Source:MGI Symbol;Acc:MGI:1929472]	UQCC1			Uqcc1
ENSMUSG00000027861	1.3	0.03926	Casq2	calsequestrin 2 [Source:MGI Symbol;Acc:MGI:1309469]	CASQ2			Casq2
ENSMUSG00000078139	1.3	0.043636	AK157302	cDNA sequence AK157302 [Source:MGI Symbol;Acc:MGI:3574096]
ENSMUSG00000039376	1.3	0.021892	Synpo2l	synaptopodin 2-like [Source:MGI Symbol;Acc:MGI:1916010]	SYNPO2L			Synpo2L
ENSMUSG00000094724	1.3	0.019802	Rnaset2b	ribonuclease T2B [Source:MGI Symbol;Acc:MGI:3702087]	RNASET2			Rnaset2
ENSMUSG00000026605	1.3	0.018725	Cenpf	centromere protein F [Source:MGI Symbol;Acc:MGI:1313302]	CENPF			Cenpf
ENSMUSG00000061603	1.3	0.025443	Akap6	A kinase (PRKA) anchor protein 6 [Source:MGI Symbol;Acc:MGI:3050566]	AKAP6			Akap6
ENSMUSG00000039987	1.3	0.027268	Phtf2	putative homeodomain transcription factor 2 [Source:MGI Symbol;Acc:MGI:1916020]	PHTF2			Phtf2
ENSMUSG00000026564	1.3	0.021299	Dusp27	dual specificity phosphatase 27 (putative) [Source:MGI Symbol;Acc:MGI:2685055]	DUSP27			Dusp27
ENSMUSG00000020402	1.3	0.009788	Vdac1	voltage-dependent anion channel 1 [Source:MGI Symbol;Acc:MGI:106919]	VDAC1			Vdac1
ENSMUSG00000020949	1.3	0.033392	Fkbp3	FK506 binding protein 3 [Source:MGI Symbol;Acc:MGI:1353460]	FKBP3			Fkbp3
ENSMUSG00000017817	1.3	0.043485	Jph2	junctophilin 2 [Source:MGI Symbol;Acc:MGI:1891496]	JPH2			Jph2
ENSMUSG00000060600	1.3	0.049637	Eno3	enolase 3, beta muscle [Source:MGI Symbol;Acc:MGI:95395]	ENO3			Eno3
ENSMUSG00000094256	1.3	0.020708	Rpl21-ps7	ribosomal protein L21, pseudogene 7 [Source:MGI Symbol;Acc:MGI:3646135]
ENSMUSG00000063739	1.3	0.028011	Gm4963	predicted gene 4963 [Source:MGI Symbol;Acc:MGI:3645168]
ENSMUSG00000031660	1.3	0.021761	Brd7	bromodomain containing 7 [Source:MGI Symbol;Acc:MGI:1349766]	BRD7			Brd7
ENSMUSG00000026750	1.3	0.034554	Psmb7	proteasome (prosome, macropain) subunit, beta type 7 [Source:MGI Symbol;Acc:MGI:107637]	PSMB7			Psmb7
ENSMUSG00000095687	1.3	0.02509	Rnaset2a	ribonuclease T2A [Source:MGI Symbol;Acc:MGI:1915445]	RNASET2			Rnaset2
ENSMUSG00000042541	1.3	0.038244	Sem1	SEM1, 26S proteasome complex subunit [Source:MGI Symbol;Acc:MGI:109238]
ENSMUSG00000021771	1.3	0.019747	Vdac2	voltage-dependent anion channel 2 [Source:MGI Symbol;Acc:MGI:106915]	VDAC2			Vdac2
ENSMUSG00000006356	1.3	0.048014	Crip2	cysteine rich protein 2 [Source:MGI Symbol;Acc:MGI:1915587]	CRIP2			Crip2
ENSMUSG00000096726	1.3	0.046893	Gm5558	predicted gene 5558 [Source:MGI Symbol;Acc:MGI:3644616]
ENSMUSG00000024063	1.3	0.012503	Lbh	limb-bud and heart [Source:MGI Symbol;Acc:MGI:1925139]	LBH			Lbh
ENSMUSG00000022437	1.3	0.043008	Samm50	SAMM50 sorting and assembly machinery component [Source:MGI Symbol;Acc:MGI:1915903]	SAMM50			Samm50
ENSMUSG00000015749	1.3	0.014098	Anp32e	acidic (leucine-rich) nuclear phosphoprotein 32 family, member E [Source:MGI Symbol;Acc:MGI:1913721]
ENSMUSG00000112808	1.3	0.012353	Gm4739	predicted gene 4739 [Source:MGI Symbol;Acc:MGI:3642984]
ENSMUSG00000034345	1.3	0.043636	Gtf2h5	general transcription factor IIH, polypeptide 5 [Source:MGI Symbol;Acc:MGI:107227]	GTF2H5			Gtf2H5
ENSMUSG00000027496	1.3	0.047089	Aurka	aurora kinase A [Source:MGI Symbol;Acc:MGI:894678]	AURKA			Aurka
ENSMUSG00000062908	1.3	0.018703	Acadm	acyl-Coenzyme A dehydrogenase, medium chain [Source:MGI Symbol;Acc:MGI:87867]	ACADM			Acadm
ENSMUSG00000040018	1.3	0.047089	Cox15	cytochrome c oxidase assembly protein 15 [Source:MGI Symbol;Acc:MGI:1920112]
ENSMUSG00000024277	1.3	0.015115	Mapre2	microtubule-associated protein, RP/EB family, member 2 [Source:MGI Symbol;Acc:MGI:106271]	MAPRE2	MAPRE2		Mapre2	MAPRE2
ENSMUSG00000029167	1.3	0.032531	Ppargc1a	peroxisome proliferative activated receptor, gamma, coactivator 1 alpha [Source:MGI Symbol;Acc:MGI:1342774]	PPARGC1A			Ppargc1A
ENSMUSG00000019817	1.3	0.017939	Plagl1	pleiomorphic adenoma gene-like 1 [Source:MGI Symbol;Acc:MGI:1100874]
ENSMUSG00000032601	1.3	0.023467	Prkar2a	protein kinase, cAMP dependent regulatory, type II alpha [Source:MGI Symbol;Acc:MGI:108025]	PRKAR2A			Prkar2A
ENSMUSG00000071317	1.3	0.0241	Bves	blood vessel epicardial substance [Source:MGI Symbol;Acc:MGI:1346013]	BVES			Bves
ENSMUSG00000029777	1.3	0.026509	Gars	glycyl-tRNA synthetase [Source:MGI Symbol;Acc:MGI:2449057]	GARS1			Gars1
ENSMUSG00000030470	1.3	0.044453	Csrp3	cysteine and glycine-rich protein 3 [Source:MGI Symbol;Acc:MGI:1330824]	CSRP3			Csrp3
ENSMUSG00000032355	1.3	0.040837	Mlip	muscular LMNA-interacting protein [Source:MGI Symbol;Acc:MGI:1916892]
ENSMUSG00000022803	1.3	0.028891	Popdc2	popeye domain containing 2 [Source:MGI Symbol;Acc:MGI:1930150]	POPDC2			Popdc2
ENSMUSG00000051579	1.3	0.032904	Tceal8	transcription elongation factor A (SII)-like 8 [Source:MGI Symbol;Acc:MGI:1913934]	TCEAL8			Tceal8
ENSMUSG00000081049	1.3	0.019513	Rps24-ps3	ribosomal protein S24, pseudogene 3 [Source:MGI Symbol;Acc:MGI:3644407]
ENSMUSG00000027968	1.3	0.031916	Larp7	La ribonucleoprotein domain family, member 7 [Source:MGI Symbol;Acc:MGI:107634]	LARP7			Larp7
ENSMUSG00000036371	1.3	0.021033	Serbp1	serpine1 mRNA binding protein 1 [Source:MGI Symbol;Acc:MGI:1914120]
ENSMUSG00000095042	1.3	0.031565	Gm12537	predicted gene 12537 [Source:MGI Symbol;Acc:MGI:3650720]
ENSMUSG00000050379	1.3	0.028007	Septin6	septin 6 [Source:MGI Symbol;Acc:MGI:1888939]	SEPTIN6			Septin6
ENSMUSG00000081221	1.3	0.031869	Gm14760	predicted gene 14760 [Source:MGI Symbol;Acc:MGI:3709612]
ENSMUSG00000023830	1.3	0.011562	Igf2r	insulin-like growth factor 2 receptor [Source:MGI Symbol;Acc:MGI:96435]	IGF2R			Igf2R
ENSMUSG00000024120	1.3	0.022861	Lrpprc	leucine-rich PPR-motif containing [Source:MGI Symbol;Acc:MGI:1919666]	LRPPRC			Lrpprc
ENSMUSG00000091955	1.3	0.030382	Gm9844	predicted pseudogene 9844 [Source:MGI Symbol;Acc:MGI:3704288]
ENSMUSG00000002100	1.3	0.031916	Mybpc3	myosin binding protein C, cardiac [Source:MGI Symbol;Acc:MGI:102844]	MYBPC3			Mybpc3
ENSMUSG00000027010	1.3	0.034564	Slc25a12	solute carrier family 25 (mitochondrial carrier, Aralar), member 12 [Source:MGI Symbol;Acc:MGI:1926080]	SLC25A12			Slc25A12
ENSMUSG00000097388	1.3	0.042952	Gm3200	predicted pseudogene 3200 [Source:MGI Symbol;Acc:MGI:3781379]
ENSMUSG00000067344	1.3	0.034352	Rps25-ps1	ribosomal protein S25, pseudogene 1 [Source:MGI Symbol;Acc:MGI:3642902]
ENSMUSG00000024924	1.3	0.029777	Vldlr	very low density lipoprotein receptor [Source:MGI Symbol;Acc:MGI:98935]	VLDLR			Vldlr
ENSMUSG00000081671	1.3	0.026997	Gm13167	predicted gene 13167 [Source:MGI Symbol;Acc:MGI:3650208]
ENSMUSG00000040752	1.3	0.034	Myh6	myosin, heavy polypeptide 6, cardiac muscle, alpha [Source:MGI Symbol;Acc:MGI:97255]	MYH6	MYH6		Myh6	MYH6
ENSMUSG00000095937	1.3	0.03621	Gm12671	predicted gene 12671 [Source:MGI Symbol;Acc:MGI:3651684]
ENSMUSG00000078965	1.3	0.034344	Gm12033	predicted gene 12033 [Source:MGI Symbol;Acc:MGI:3650772]
ENSMUSG00000032218	1.3	0.043115	Ccnb2	cyclin B2 [Source:MGI Symbol;Acc:MGI:88311]	CCNB2			Ccnb2
ENSMUSG00000052397	1.3	0.043008	Ezr	ezrin [Source:MGI Symbol;Acc:MGI:98931]		EZR
ENSMUSG00000029020	1.3	0.027613	Mfn2	mitofusin 2 [Source:MGI Symbol;Acc:MGI:2442230]	MFN2			Mfn2
ENSMUSG00000083773	1.3	0.036669	Gm13394	predicted gene 13394 [Source:MGI Symbol;Acc:MGI:3651848]
ENSMUSG00000034295	1.3	0.031775	Fhod3	formin homology 2 domain containing 3 [Source:MGI Symbol;Acc:MGI:1925847]	FHOD3			Fhod3
ENSMUSG00000038121	1.3	0.042528	Fam210a	family with sequence similarity 210, member A [Source:MGI Symbol;Acc:MGI:1914000]	FAM210A			Fam210A
ENSMUSG00000005469	1.3	0.048014	Prkaca	protein kinase, cAMP dependent, catalytic, alpha [Source:MGI Symbol;Acc:MGI:97592]	PRKACA			Prkaca
ENSMUSG00000016257	1.3	0.046144	Prelid3b	PRELI domain containing 3B [Source:MGI Symbol;Acc:MGI:1913640]	PRELID3B			Prelid3B
ENSMUSG00000062933	1.3	0.048199	Gm10123	predicted pseudogene 10123 [Source:MGI Symbol;Acc:MGI:3704342]
ENSMUSG00000084279	1.3	0.0314	Gm13232	predicted gene 13232 [Source:MGI Symbol;Acc:MGI:3649252]
ENSMUSG00000067276	1.3	0.017775	Capn6	calpain 6 [Source:MGI Symbol;Acc:MGI:1100850]	CAPN6			Capn6
ENSMUSG00000087701	1.3	0.047305	Gm13493	predicted gene 13493 [Source:MGI Symbol;Acc:MGI:3650824]
ENSMUSG00000095847	1.3	0.032828	Gm5451	predicted gene 5451 [Source:MGI Symbol;Acc:MGI:3643790]
ENSMUSG00000004096	1.3	0.047446	Cwc15	CWC15 spliceosome-associated protein [Source:MGI Symbol;Acc:MGI:1913320]	CWC15			Cwc15
ENSMUSG00000028223	1.3	0.045646	Decr1	2,4-dienoyl CoA reductase 1, mitochondrial [Source:MGI Symbol;Acc:MGI:1914710]	DECR1			Decr1
ENSMUSG00000004085	1.3	0.04785	Map3k20	mitogen-activated protein kinase kinase kinase 20 [Source:MGI Symbol;Acc:MGI:2443258]	MAP3K20			Map3K20
ENSMUSG00000078300	1.3	0.042063	Gm2606	predicted pseudogene 2606 [Source:MGI Symbol;Acc:MGI:3780774]
ENSMUSG00000038132	1.3	0.03067	Rbm24	RNA binding motif protein 24 [Source:MGI Symbol;Acc:MGI:3610364]	RBM24			Rbm24
ENSMUSG00000005732	1.3	0.046893	Ranbp1	RAN binding protein 1 [Source:MGI Symbol;Acc:MGI:96269]
ENSMUSG00000078636	1.3	0.047089	Gm7336	predicted gene 7336 [Source:MGI Symbol;Acc:MGI:3644851]
ENSMUSG00000096617	1.2	0.045589	Gm5559	predicted gene 5559 [Source:MGI Symbol;Acc:MGI:3779498]
ENSMUSG00000025103	1.2	0.04998	Btbd1	BTB (POZ) domain containing 1 [Source:MGI Symbol;Acc:MGI:1933765]	BTBD1			Btbd1
ENSMUSG00000100944	1.2	0.047089	Gm28900	predicted gene 28900 [Source:MGI Symbol;Acc:MGI:5579606]
ENSMUSG00000037852	1.2	0.037185	Cpe	carboxypeptidase E [Source:MGI Symbol;Acc:MGI:101932]	CPE			Cpe
ENSMUSG00000012443	1.2	0.033408	Kif11	kinesin family member 11 [Source:MGI Symbol;Acc:MGI:1098231]	KIF11			Kif11
ENSMUSG00000021870	1.2	0.035905	Slmap	sarcolemma associated protein [Source:MGI Symbol;Acc:MGI:1933549]	SLMAP			Slmap
ENSMUSG00000004789	1.2	0.03453	Dlst	dihydrolipoamide S-succinyltransferase (E2 component of 2-oxo-glutarate complex) [Source:MGI Symbol;Acc:MGI:1926170]	DLST			Dlst
ENSMUSG00000025922	1.2	0.049189	Rpl7-ps8	ribosomal protein L7, pseudogene 8 [Source:MGI Symbol;Acc:MGI:3647181]
ENSMUSG00000028333	1.2	0.046144	Anp32b	acidic (leucine-rich) nuclear phosphoprotein 32 family, member B [Source:MGI Symbol;Acc:MGI:1914878]	ANP32B			Anp32B
ENSMUSG00000031548	1.2	0.031775	Sfrp1	secreted frizzled-related protein 1 [Source:MGI Symbol;Acc:MGI:892014]	SFRP1			Sfrp1
ENSMUSG00000055065	-1.2	0.042952	Ddx17	DEAD box helicase 17 [Source:MGI Symbol;Acc:MGI:1914290]	DDX17			Ddx17
ENSMUSG00000043889	-1.2	0.043636	Gm8399	predicted gene 8399 [Source:MGI Symbol;Acc:MGI:3647971]
ENSMUSG00000059195	-1.2	0.033392	Gm12715	predicted gene 12715 [Source:MGI Symbol;Acc:MGI:3650759]
ENSMUSG00000026547	-1.2	0.045646	Tagln2	transgelin 2 [Source:MGI Symbol;Acc:MGI:1312985]	TAGLN2			Tagln2
ENSMUSG00000029860	-1.2	0.030513	Zyx	zyxin [Source:MGI Symbol;Acc:MGI:103072]	ZYX			Zyx
ENSMUSG00000038886	-1.3	0.047139	Man2a2	mannosidase 2, alpha 2 [Source:MGI Symbol;Acc:MGI:2150656]	MAN2A2			Man2A2
ENSMUSG00000038437	-1.3	0.040591	Mllt6	myeloid/lymphoid or mixed-lineage leukemia; translocated to, 6 [Source:MGI Symbol;Acc:MGI:1935145]	MLLT6			Mllt6
ENSMUSG00000031486	-1.3	0.0268	Adgra2	adhesion G protein-coupled receptor A2 [Source:MGI Symbol;Acc:MGI:1925810]	ADGRA2			Adgra2
ENSMUSG00000028059	-1.3	0.02724	Arhgef2	rho/rac guanine nucleotide exchange factor (GEF) 2 [Source:MGI Symbol;Acc:MGI:103264]	ARHGEF2			Arhgef2
ENSMUSG00000032714	-1.3	0.047009	Syde1	synapse defective 1, Rho GTPase, homolog 1 (C. elegans) [Source:MGI Symbol;Acc:MGI:1918959]	SYDE1			Syde1
ENSMUSG00000037791	-1.3	0.05	Phf12	PHD finger protein 12 [Source:MGI Symbol;Acc:MGI:1924057]	PHF12			Phf12
ENSMUSG00000001435	-1.3	0.0137	Col18a1	collagen, type XVIII, alpha 1 [Source:MGI Symbol;Acc:MGI:88451]	COL18A1			Col18A1
ENSMUSG00000029528	-1.3	0.024881	Pxn	paxillin [Source:MGI Symbol;Acc:MGI:108295]	PXN			Pxn
ENSMUSG00000018476	-1.3	0.049772	Kdm6b	KDM1 lysine (K)-specific demethylase 6B [Source:MGI Symbol;Acc:MGI:2448492]	KDM6B			Kdm6B
ENSMUSG00000061589	-1.3	0.033188	Dot1l	DOT1-like, histone H3 methyltransferase (S. cerevisiae) [Source:MGI Symbol;Acc:MGI:2143886]	DOT1L			Dot1L
ENSMUSG00000053080	-1.3	0.024059	2700081O15Rik	RIKEN cDNA 2700081O15 gene [Source:MGI Symbol;Acc:MGI:1919667]	C11orf95			C11Orf95
ENSMUSG00000074652	-1.3	0.035223	Myh7b	myosin, heavy chain 7B, cardiac muscle, beta [Source:MGI Symbol;Acc:MGI:3710243]	MYH7B			Myh7B
ENSMUSG00000033545	-1.3	0.040779	Znrf1	zinc and ring finger 1 [Source:MGI Symbol;Acc:MGI:2177308]	ZNRF1			Znrf1
ENSMUSG00000055491	-1.3	0.032904	Pprc1	peroxisome proliferative activated receptor, gamma, coactivator-related 1 [Source:MGI Symbol;Acc:MGI:2385096]	PPRC1			Pprc1
ENSMUSG00000016933	-1.3	0.0404	Plcg1	phospholipase C, gamma 1 [Source:MGI Symbol;Acc:MGI:97615]	PLCG1			Plcg1
ENSMUSG00000006307	-1.3	0.046346	Kmt2b	lysine (K)-specific methyltransferase 2B [Source:MGI Symbol;Acc:MGI:109565]	KMT2B			Kmt2B
ENSMUSG00000019055	-1.3	0.032698	Plod1	procollagen-lysine, 2-oxoglutarate 5-dioxygenase 1 [Source:MGI Symbol;Acc:MGI:99907]	PLOD1			Plod1
ENSMUSG00000015291	-1.3	0.0324	Gdi1	guanosine diphosphate (GDP) dissociation inhibitor 1 [Source:MGI Symbol;Acc:MGI:99846]	GDI1			Gdi1
ENSMUSG00000002625	-1.3	0.04146	Akap8l	A kinase (PRKA) anchor protein 8-like [Source:MGI Symbol;Acc:MGI:1860606]	AKAP8L			Akap8L
ENSMUSG00000031508	-1.3	0.019802	Ankrd10	ankyrin repeat domain 10 [Source:MGI Symbol;Acc:MGI:1921840]	ANKRD10			Ankrd10
ENSMUSG00000024913	-1.3	0.0208	Lrp5	low density lipoprotein receptor-related protein 5 [Source:MGI Symbol;Acc:MGI:1278315]	LRP5			Lrp5
ENSMUSG00000027751	-1.3	0.0404	Supt20	SPT20 SAGA complex component [Source:MGI Symbol;Acc:MGI:1929651]	SUPT20H			Supt20H
ENSMUSG00000094526	-1.3	0.0324	Gm21451	predicted gene, 21451 [Source:MGI Symbol;Acc:MGI:5434806]
ENSMUSG00000063952	-1.3	0.047089	Brpf3	bromodomain and PHD finger containing, 3 [Source:MGI Symbol;Acc:MGI:2146836]	BRPF3			Brpf3
ENSMUSG00000079487	-1.3	0.036669	Med12	mediator complex subunit 12 [Source:MGI Symbol;Acc:MGI:1926212]	MED12			Med12
ENSMUSG00000040940	-1.3	0.024059	Arhgef1	Rho guanine nucleotide exchange factor (GEF) 1 [Source:MGI Symbol;Acc:MGI:1353510]	ARHGEF1			Arhgef1
ENSMUSG00000063511	-1.3	0.00696	Snrnp70	small nuclear ribonucleoprotein 70 (U1) [Source:MGI Symbol;Acc:MGI:98341]	SNRNP70			Snrnp70
ENSMUSG00000002028	-1.3	0.031541	Kmt2a	lysine (K)-specific methyltransferase 2A [Source:MGI Symbol;Acc:MGI:96995]	KMT2A			Kmt2A
ENSMUSG00000029439	-1.3	0.021162	Sfswap	splicing factor SWAP [Source:MGI Symbol;Acc:MGI:101760]	SFSWAP			Sfswap
ENSMUSG00000031994	-1.3	0.043485	Adamts8	a disintegrin-like and metallopeptidase (reprolysin type) with thrombospondin type 1 motif, 8 [Source:MGI Symbol;Acc:MGI:1353468]	ADAMTS8			Adamts8
ENSMUSG00000026773	-1.3	0.039811	Pfkfb3	6-phosphofructo-2-kinase/fructose-2,6-biphosphatase 3 [Source:MGI Symbol;Acc:MGI:2181202]	PFKFB3			Pfkfb3
ENSMUSG00000049295	-1.3	0.049637	Zfp219	zinc finger protein 219 [Source:MGI Symbol;Acc:MGI:1917140]	ZNF219			Znf219
ENSMUSG00000026921	-1.3	0.047351	Egfl7	EGF-like domain 7 [Source:MGI Symbol;Acc:MGI:2449923]	EGFL7			Egfl7
ENSMUSG00000022893	-1.3	0.042761	Adamts1	a disintegrin-like and metallopeptidase (reprolysin type) with thrombospondin type 1 motif, 1 [Source:MGI Symbol;Acc:MGI:109249]	ADAMTS1			Adamts1
ENSMUSG00000054874	-1.3	0.019513	Pcnx3	pecanex homolog 3 [Source:MGI Symbol;Acc:MGI:1861733]	PCNX3			Pcnx3
ENSMUSG00000029163	-1.3	0.006609	Emilin1	elastin microfibril interfacer 1 [Source:MGI Symbol;Acc:MGI:1926189]	EMILIN1			Emilin1
ENSMUSG00000023952	-1.3	0.022861	Gtpbp2	GTP binding protein 2 [Source:MGI Symbol;Acc:MGI:1860138]	GTPBP2			Gtpbp2
ENSMUSG00000039621	-1.3	0.040952	Prex1	phosphatidylinositol-3,4,5-trisphosphate-dependent Rac exchange factor 1 [Source:MGI Symbol;Acc:MGI:3040696]	PREX1			Prex1
ENSMUSG00000032702	-1.3	0.011578	Kank1	KN motif and ankyrin repeat domains 1 [Source:MGI Symbol;Acc:MGI:2147707]	KANK1		KANK1	Kank1		KANK1
ENSMUSG00000028060	-1.3	0.023617	Khdc4	KH domain containing 4, pre-mRNA splicing factor [Source:MGI Symbol;Acc:MGI:1921450]	KHDC4			Khdc4
ENSMUSG00000025278	-1.3	0.008416	Flnb	filamin, beta [Source:MGI Symbol;Acc:MGI:2446089]	FLNB			Flnb
ENSMUSG00000031565	-1.3	0.0191	Fgfr1	fibroblast growth factor receptor 1 [Source:MGI Symbol;Acc:MGI:95522]	FGFR1			Fgfr1
ENSMUSG00000038538	-1.3	0.038897	Ubn2	ubinuclein 2 [Source:MGI Symbol;Acc:MGI:2444236]	UBN2			Ubn2
ENSMUSG00000048537	-1.3	0.014098	Phldb1	pleckstrin homology like domain, family B, member 1 [Source:MGI Symbol;Acc:MGI:2143230]	PHLDB1			Phldb1
ENSMUSG00000021782	-1.3	0.032775	Dlg5	discs large MAGUK scaffold protein 5 [Source:MGI Symbol;Acc:MGI:1918478]	DLG5			Dlg5
ENSMUSG00000037692	-1.3	0.023127	Ahdc1	AT hook, DNA binding motif, containing 1 [Source:MGI Symbol;Acc:MGI:2444218]	AHDC1			Ahdc1
ENSMUSG00000032334	-1.3	0.007242	Loxl1	lysyl oxidase-like 1 [Source:MGI Symbol;Acc:MGI:106096]	LOXL1			Loxl1
ENSMUSG00000046618	-1.3	0.039536	Olfml2a	olfactomedin-like 2A [Source:MGI Symbol;Acc:MGI:2444741]	OLFML2A			Olfml2A
ENSMUSG00000044783	-1.3	0.003486	Hjurp	Holliday junction recognition protein [Source:MGI Symbol;Acc:MGI:2685821]
ENSMUSG00000051048	-1.3	0.039516	P4ha3	procollagen-proline, 2-oxoglutarate 4-dioxygenase (proline 4-hydroxylase), alpha polypeptide III [Source:MGI Symbol;Acc:MGI:2444049]	P4HA3			P4Ha3
ENSMUSG00000003847	-1.3	0.020831	Nfat5	nuclear factor of activated T cells 5 [Source:MGI Symbol;Acc:MGI:1859333]	NFAT5			Nfat5
ENSMUSG00000033021	-1.3	0.041062	Gmppa	GDP-mannose pyrophosphorylase A [Source:MGI Symbol;Acc:MGI:1916330]	GMPPA			Gmppa
ENSMUSG00000002845	-1.3	0.032238	Tmem39a	transmembrane protein 39a [Source:MGI Symbol;Acc:MGI:1915096]	TMEM39A			Tmem39A
ENSMUSG00000006369	-1.3	0.013118	Fbln1	fibulin 1 [Source:MGI Symbol;Acc:MGI:95487]	FBLN1			Fbln1
ENSMUSG00000032228	-1.3	0.02969	Tcf12	transcription factor 12 [Source:MGI Symbol;Acc:MGI:101877]	TCF12			Tcf12
ENSMUSG00000019997	-1.3	0.021299	Ccn2	cellular communication network factor 2 [Source:MGI Symbol;Acc:MGI:95537]	CCN2			Ccn2
ENSMUSG00000001761	-1.3	0.006647	Smo	smoothened, frizzled class receptor [Source:MGI Symbol;Acc:MGI:108075]	SMO			Smo
ENSMUSG00000023044	-1.3	0.048	Csad	cysteine sulfinic acid decarboxylase [Source:MGI Symbol;Acc:MGI:2180098]	CSAD			Csad
ENSMUSG00000037003	-1.3	0.014385	Tns2	tensin 2 [Source:MGI Symbol;Acc:MGI:2387586]	TNS2			Tns2
ENSMUSG00000023008	-1.3	0.014385	Fmnl3	formin-like 3 [Source:MGI Symbol;Acc:MGI:109569]	FMNL3			Fmnl3
ENSMUSG00000075028	-1.3	0.027879	Prdm11	PR domain containing 11 [Source:MGI Symbol;Acc:MGI:2685553]
ENSMUSG00000026821	-1.3	0.016976	Ralgds	ral guanine nucleotide dissociation stimulator [Source:MGI Symbol;Acc:MGI:107485]	RALGDS			Ralgds
ENSMUSG00000051375	-1.3	0.049391	Pcdh1	protocadherin 1 [Source:MGI Symbol;Acc:MGI:104692]	PCDH1			Pcdh1
ENSMUSG00000024909	-1.3	0.012452	Efemp2	epidermal growth factor-containing fibulin-like extracellular matrix protein 2 [Source:MGI Symbol;Acc:MGI:1891209]	EFEMP2			Efemp2
ENSMUSG00000025409	-1.3	0.023519	Mbd6	methyl-CpG binding domain protein 6 [Source:MGI Symbol;Acc:MGI:106378]	MBD6			Mbd6
ENSMUSG00000026121	-1.3	0.025627	Sema4c	sema domain, immunoglobulin domain (Ig), transmembrane domain (TM) and short cytoplasmic domain, (semaphorin) 4C [Source:MGI Symbol;Acc:MGI:109252]	SEMA4C			Sema4C
ENSMUSG00000031862	-1.3	0.028573	Atp13a1	ATPase type 13A1 [Source:MGI Symbol;Acc:MGI:2180801]	ATP13A1			Atp13A1
ENSMUSG00000042804	-1.3	0.0144	Gpr153	G protein-coupled receptor 153 [Source:MGI Symbol;Acc:MGI:1916157]	GPR153			Gpr153
ENSMUSG00000053617	-1.3	0.029722	Sh3pxd2a	SH3 and PX domains 2A [Source:MGI Symbol;Acc:MGI:1298393]	SH3PXD2A			Sh3Pxd2A
ENSMUSG00000004040	-1.3	0.010757	Stat3	signal transducer and activator of transcription 3 [Source:MGI Symbol;Acc:MGI:103038]	STAT3			Stat3
ENSMUSG00000021256	-1.3	0.025817	Vash1	vasohibin 1 [Source:MGI Symbol;Acc:MGI:2442543]	VASH1			Vash1
ENSMUSG00000020385	-1.3	0.03901	Clk4	CDC like kinase 4 [Source:MGI Symbol;Acc:MGI:1098551]	CLK4			Clk4
ENSMUSG00000033016	-1.3	0.011639	Nfatc1	nuclear factor of activated T cells, cytoplasmic, calcineurin dependent 1 [Source:MGI Symbol;Acc:MGI:102469]	NFATC1			Nfatc1
ENSMUSG00000000131	-1.3	0.010003	Xpo6	exportin 6 [Source:MGI Symbol;Acc:MGI:2429950]	XPO6			Xpo6
ENSMUSG00000030527	-1.3	0.040473	Crtc3	CREB regulated transcription coactivator 3 [Source:MGI Symbol;Acc:MGI:1917711]	CRTC3			Crtc3
ENSMUSG00000025571	-1.3	0.019497	Tnrc6c	trinucleotide repeat containing 6C [Source:MGI Symbol;Acc:MGI:2443265]	TNRC6C			Tnrc6C
ENSMUSG00000000957	-1.3	0.014766	Mmp14	matrix metallopeptidase 14 (membrane-inserted) [Source:MGI Symbol;Acc:MGI:101900]	MMP14			Mmp14
ENSMUSG00000078247	-1.3	0.028855	Airn	antisense Igf2r RNA [Source:MGI Symbol;Acc:MGI:1353471]
ENSMUSG00000068917	-1.3	0.018275	Clk2	CDC-like kinase 2 [Source:MGI Symbol;Acc:MGI:1098669]	CLK2			Clk2
ENSMUSG00000021458	-1.3	0.034141	Aopep	aminopeptidase O [Source:MGI Symbol;Acc:MGI:1919311]	AOPEP			Aopep
ENSMUSG00000067786	-1.3	0.010899	Nnat	neuronatin [Source:MGI Symbol;Acc:MGI:104716]
ENSMUSG00000038648	-1.3	0.030203	Creb3l2	cAMP responsive element binding protein 3-like 2 [Source:MGI Symbol;Acc:MGI:2442695]	CREB3L2			Creb3L2
ENSMUSG00000028195	-1.3	0.024061	Ccn1	cellular communication network factor 1 [Source:MGI Symbol;Acc:MGI:88613]	CCN1			Ccn1
ENSMUSG00000029009	-1.3	0.026977	Mthfr	methylenetetrahydrofolate reductase [Source:MGI Symbol;Acc:MGI:106639]	MTHFR			Mthfr
ENSMUSG00000033902	-1.3	0.0478	Mapkbp1	mitogen-activated protein kinase binding protein 1 [Source:MGI Symbol;Acc:MGI:1347004]	MAPKBP1			Mapkbp1
ENSMUSG00000048285	-1.3	0.025608	Frmd6	FERM domain containing 6 [Source:MGI Symbol;Acc:MGI:2442579]	FRMD6			Frmd6
ENSMUSG00000019929	-1.3	0.006555	Dcn	decorin [Source:MGI Symbol;Acc:MGI:94872]	DCN			Dcn
ENSMUSG00000032816	-1.3	0.024059	Igdcc4	immunoglobulin superfamily, DCC subclass, member 4 [Source:MGI Symbol;Acc:MGI:1858497]	IGDCC4		IGDCC4	Igdcc4		IGDCC4
ENSMUSG00000042423	-1.3	0.026997	Fbrs	fibrosin [Source:MGI Symbol;Acc:MGI:104648]
ENSMUSG00000025743	-1.3	0.010443	Sdc3	syndecan 3 [Source:MGI Symbol;Acc:MGI:1349163]	SDC3			Sdc3
ENSMUSG00000022091	-1.3	0.010811	Sorbs3	sorbin and SH3 domain containing 3 [Source:MGI Symbol;Acc:MGI:700013]	SORBS3			Sorbs3
ENSMUSG00000045411	-1.3	0.0127	2410002F23Rik	RIKEN cDNA 2410002F23 gene [Source:MGI Symbol;Acc:MGI:1914226]
ENSMUSG00000039199	-1.3	0.044043	Zdhhc1	zinc finger, DHHC domain containing 1 [Source:MGI Symbol;Acc:MGI:1918046]	ZDHHC1			Zdhhc1
ENSMUSG00000004677	-1.3	0.003767	Myo9b	myosin IXb [Source:MGI Symbol;Acc:MGI:106624]	MYO9B			Myo9B
ENSMUSG00000024188	-1.3	0.010417	Luc7l	Luc7-like [Source:MGI Symbol;Acc:MGI:1914228]	LUC7L			Luc7L
ENSMUSG00000100510	-1.3	0.007878	Hand2os1	Hand2, opposite strand 1 [Source:MGI Symbol;Acc:MGI:5578769]
ENSMUSG00000070643	-1.3	0.045225	Sox13	SRY (sex determining region Y)-box 13 [Source:MGI Symbol;Acc:MGI:98361]	SOX13			Sox13
ENSMUSG00000019947	-1.3	0.049932	Arid5b	AT rich interactive domain 5B (MRF1-like) [Source:MGI Symbol;Acc:MGI:2175912]	ARID5B			Arid5B
ENSMUSG00000024170	-1.3	0.03	Telo2	telomere maintenance 2 [Source:MGI Symbol;Acc:MGI:1918968]	TELO2			Telo2
ENSMUSG00000026034	-1.3	0.009043	Clk1	CDC-like kinase 1 [Source:MGI Symbol;Acc:MGI:107403]	CLK1	CLK1		Clk1	CLK1
ENSMUSG00000034908	-1.3	0.0082	Sidt2	SID1 transmembrane family, member 2 [Source:MGI Symbol;Acc:MGI:2446134]	SIDT2			Sidt2
ENSMUSG00000053062	-1.3	0.034801	Jam2	junction adhesion molecule 2 [Source:MGI Symbol;Acc:MGI:1933820]	JAM2			Jam2
ENSMUSG00000062115	-1.3	0.007265	Rai1	retinoic acid induced 1 [Source:MGI Symbol;Acc:MGI:103291]	RAI1			Rai1
ENSMUSG00000029070	-1.3	0.008524	Mxra8	matrix-remodelling associated 8 [Source:MGI Symbol;Acc:MGI:1922011]	MXRA8			Mxra8
ENSMUSG00000032997	-1.3	0.01128	Chpf	chondroitin polymerizing factor [Source:MGI Symbol;Acc:MGI:106576]	CHPF			Chpf
ENSMUSG00000004896	-1.3	0.034907	Rrnad1	ribosomal RNA adenine dimethylase domain containing 1 [Source:MGI Symbol;Acc:MGI:2387197]	RRNAD1			Rrnad1
ENSMUSG00000042810	-1.3	0.009873	Krba1	KRAB-A domain containing 1 [Source:MGI Symbol;Acc:MGI:1925077]	KRBA1			Krba1
ENSMUSG00000032280	-1.3	0.020695	Tle3	transducin-like enhancer of split 3 [Source:MGI Symbol;Acc:MGI:104634]	TLE3			Tle3
ENSMUSG00000021819	-1.3	0.009623	Zswim8	zinc finger SWIM-type containing 8 [Source:MGI Symbol;Acc:MGI:1919156]	ZSWIM8			Zswim8
ENSMUSG00000041936	-1.3	0.00255	Agrn	agrin [Source:MGI Symbol;Acc:MGI:87961]	AGRN			Agrn
ENSMUSG00000035969	-1.3	0.022861	Rusc2	RUN and SH3 domain containing 2 [Source:MGI Symbol;Acc:MGI:2140371]	RUSC2			Rusc2
ENSMUSG00000027298	-1.3	0.028118	Tyro3	TYRO3 protein tyrosine kinase 3 [Source:MGI Symbol;Acc:MGI:104294]	TYRO3			Tyro3
ENSMUSG00000054387	-1.3	0.01363	Mdm4	transformed mouse 3T3 cell double minute 4 [Source:MGI Symbol;Acc:MGI:107934]	MDM4			Mdm4
ENSMUSG00000047153	-1.4	0.0209	Khnyn	KH and NYN domain containing [Source:MGI Symbol;Acc:MGI:2451333]	KHNYN			Khnyn
ENSMUSG00000058498	-1.4	0.006923	Rnf207	ring finger protein 207 [Source:MGI Symbol;Acc:MGI:2684989]	RNF207			Rnf207
ENSMUSG00000042035	-1.4	0.015718	Igsf3	immunoglobulin superfamily, member 3 [Source:MGI Symbol;Acc:MGI:1926158]	IGSF3			Igsf3
ENSMUSG00000022515	-1.4	0.027582	Anks3	ankyrin repeat and sterile alpha motif domain containing 3 [Source:MGI Symbol;Acc:MGI:1919865]	ANKS3			Anks3
ENSMUSG00000032637	-1.4	0.003667	Atxn2l	ataxin 2-like [Source:MGI Symbol;Acc:MGI:2446242]	ATXN2L			Atxn2L
ENSMUSG00000026042	-1.4	0.006254	Col5a2	collagen, type V, alpha 2 [Source:MGI Symbol;Acc:MGI:88458]	COL5A2			Col5A2
ENSMUSG00000047181	-1.4	0.006129	Samd14	sterile alpha motif domain containing 14 [Source:MGI Symbol;Acc:MGI:2384945]	SAMD14			Samd14
ENSMUSG00000005442	-1.4	0.002404	Cic	capicua transcriptional repressor [Source:MGI Symbol;Acc:MGI:1918972]	CIC			Cic
ENSMUSG00000031965	-1.4	0.025088	Tbx20	T-box 20 [Source:MGI Symbol;Acc:MGI:1888496]	TBX20			Tbx20
ENSMUSG00000062729	-1.4	0.01657	Ppox	protoporphyrinogen oxidase [Source:MGI Symbol;Acc:MGI:104968]	PPOX			Ppox
ENSMUSG00000036989	-1.4	0.015052	Trim3	tripartite motif-containing 3 [Source:MGI Symbol;Acc:MGI:1860040]	TRIM3			Trim3
ENSMUSG00000038002	-1.4	0.009691	Cramp1l	cramped chromatin regulator homolog 1 [Source:MGI Symbol;Acc:MGI:1930190]	CRAMP1			Cramp1
ENSMUSG00000070047	-1.4	0.049816	Fat1	FAT atypical cadherin 1 [Source:MGI Symbol;Acc:MGI:109168]	FAT1			Fat1
ENSMUSG00000040857	-1.4	0.002945	Erf	Ets2 repressor factor [Source:MGI Symbol;Acc:MGI:109637]	ERF			Erf
ENSMUSG00000022094	-1.4	0.033188	Slc39a14	solute carrier family 39 (zinc transporter), member 14 [Source:MGI Symbol;Acc:MGI:2384851]	SLC39A14			Slc39A14
ENSMUSG00000037266	-1.4	0.001622	Rsrp1	arginine/serine rich protein 1 [Source:MGI Symbol;Acc:MGI:106498]	RSRP1			Rsrp1
ENSMUSG00000035967	-1.4	0.0319	Ints6l	integrator complex subunit 6 like [Source:MGI Symbol;Acc:MGI:2442593]	INTS6L			Ints6L
ENSMUSG00000040260	-1.4	0.016702	Daam2	dishevelled associated activator of morphogenesis 2 [Source:MGI Symbol;Acc:MGI:1923691]	DAAM2			Daam2
ENSMUSG00000021294	-1.4	0.010367	Kif26a	kinesin family member 26A [Source:MGI Symbol;Acc:MGI:2447072]	KIF26A			Kif26A
ENSMUSG00000038991	-1.4	0.00263	Txndc5	thioredoxin domain containing 5 [Source:MGI Symbol;Acc:MGI:2145316]	TXNDC5			Txndc5
ENSMUSG00000049907	-1.4	0.003486	Rasl11b	RAS-like, family 11, member B [Source:MGI Symbol;Acc:MGI:1916189]	RASL11B			Rasl11B
ENSMUSG00000026135	-1.4	0.043706	Zfp142	zinc finger protein 142 [Source:MGI Symbol;Acc:MGI:1924514]	ZNF142			Znf142
ENSMUSG00000018906	-1.4	0.006049	P4ha2	procollagen-proline, 2-oxoglutarate 4-dioxygenase (proline 4-hydroxylase), alpha II polypeptide [Source:MGI Symbol;Acc:MGI:894286]	P4HA2			P4Ha2
ENSMUSG00000011256	-1.4	0.018508	Adam19	a disintegrin and metallopeptidase domain 19 (meltrin beta) [Source:MGI Symbol;Acc:MGI:105377]
ENSMUSG00000036617	-1.4	0.036116	Etl4	enhancer trap locus 4 [Source:MGI Symbol;Acc:MGI:95454]
ENSMUSG00000053580	-1.4	0.043053	Tanc2	tetratricopeptide repeat, ankyrin repeat and coiled-coil containing 2 [Source:MGI Symbol;Acc:MGI:2444121]	TANC2			Tanc2
ENSMUSG00000051510	-1.4	0.005948	Mafg	v-maf musculoaponeurotic fibrosarcoma oncogene family, protein G (avian) [Source:MGI Symbol;Acc:MGI:96911]	MAFG			Mafg
ENSMUSG00000028289	-1.4	0.035024	Epha7	Eph receptor A7 [Source:MGI Symbol;Acc:MGI:95276]	EPHA7			Epha7
ENSMUSG00000038260	-1.4	0.027	Trpm4	transient receptor potential cation channel, subfamily M, member 4 [Source:MGI Symbol;Acc:MGI:1915917]	TRPM4			Trpm4
ENSMUSG00000006576	-1.4	0.00525	Slc4a3	solute carrier family 4 (anion exchanger), member 3 [Source:MGI Symbol;Acc:MGI:109350]	SLC4A3			Slc4A3
ENSMUSG00000063382	-1.4	0.004313	Bcl9l	B cell CLL/lymphoma 9-like [Source:MGI Symbol;Acc:MGI:1933114]	BCL9L			Bcl9L
ENSMUSG00000027007	-1.4	0.006398	Itprid2	ITPR interacting domain containing 2 [Source:MGI Symbol;Acc:MGI:1917849]	ITPRID2			Itprid2
ENSMUSG00000026837	-1.4	0.003182	Col5a1	collagen, type V, alpha 1 [Source:MGI Symbol;Acc:MGI:88457]	COL5A1			Col5A1
ENSMUSG00000041757	-1.4	0.001286	Plekha6	pleckstrin homology domain containing, family A member 6 [Source:MGI Symbol;Acc:MGI:2388662]	PLEKHA6			Plekha6
ENSMUSG00000037892	-1.4	0.020541	Pcdh18	protocadherin 18 [Source:MGI Symbol;Acc:MGI:1920423]	PCDH18			Pcdh18
ENSMUSG00000022475	-1.4	0.00395	Hdac7	histone deacetylase 7 [Source:MGI Symbol;Acc:MGI:1891835]	HDAC7	HDAC7		Hdac7	HDAC7
ENSMUSG00000014778	-1.4	0.0296	Fhod1	formin homology 2 domain containing 1 [Source:MGI Symbol;Acc:MGI:2679008]	FHOD1			Fhod1
ENSMUSG00000049577	-1.4	0.001715	Zfpm1	zinc finger protein, multitype 1 [Source:MGI Symbol;Acc:MGI:1095400]	ZFPM1			Zfpm1
ENSMUSG00000029166	-1.4	0.049994	Mapre3	microtubule-associated protein, RP/EB family, member 3 [Source:MGI Symbol;Acc:MGI:2140967]	MAPRE3			Mapre3
ENSMUSG00000017677	-1.4	0.002404	Wsb1	WD repeat and SOCS box-containing 1 [Source:MGI Symbol;Acc:MGI:1926139]	WSB1			Wsb1
ENSMUSG00000024163	-1.4	0.001259	Mapk8ip3	mitogen-activated protein kinase 8 interacting protein 3 [Source:MGI Symbol;Acc:MGI:1353598]	MAPK8IP3	MAPK8IP3		Mapk8Ip3	MAPK8IP3
ENSMUSG00000032525	-1.4	0.006684	Nktr	natural killer tumor recognition sequence [Source:MGI Symbol;Acc:MGI:97346]	NKTR			Nktr
ENSMUSG00000072825	-1.4	0.011214	Cep170b	centrosomal protein 170B [Source:MGI Symbol;Acc:MGI:2145043]	CEP170B			Cep170B
ENSMUSG00000042138	-1.4	0.023176	Msantd2	Myb/SANT-like DNA-binding domain containing 2 [Source:MGI Symbol;Acc:MGI:2384579]	MSANTD2			Msantd2
ENSMUSG00000028248	-1.4	0.00577	Pnisr	PNN interacting serine/arginine-rich [Source:MGI Symbol;Acc:MGI:1913875]	PNISR			Pnisr
ENSMUSG00000039218	-1.4	0.001458	Srrm2	serine/arginine repetitive matrix 2 [Source:MGI Symbol;Acc:MGI:1923206]	SRRM2			Srrm2
ENSMUSG00000031461	-1.4	0.0285	Myom2	myomesin 2 [Source:MGI Symbol;Acc:MGI:1328358]	MYOM2	MYOM2		Myom2	MYOM2
ENSMUSG00000040836	-1.4	0.034254	Gpr161	G protein-coupled receptor 161 [Source:MGI Symbol;Acc:MGI:2685054]	GPR161			Gpr161
ENSMUSG00000023885	-1.4	0.004171	Thbs2	thrombospondin 2 [Source:MGI Symbol;Acc:MGI:98738]	THBS2	THBS2		Thbs2	THBS2
ENSMUSG00000052557	-1.4	0.0197	Gan	giant axonal neuropathy [Source:MGI Symbol;Acc:MGI:1890619]	GAN	GAN		Gan	GAN
ENSMUSG00000031740	-1.4	0.003454	Mmp2	matrix metallopeptidase 2 [Source:MGI Symbol;Acc:MGI:97009]	MMP2			Mmp2
ENSMUSG00000034160	-1.4	0.001496	Ogt	O-linked N-acetylglucosamine (GlcNAc) transferase (UDP-N-acetylglucosamine:polypeptide-N-acetylglucosaminyl transferase) [Source:MGI Symbol;Acc:MGI:1339639]	OGT			Ogt
ENSMUSG00000032363	-1.4	0.01064	Adamts7	a disintegrin-like and metallopeptidase (reprolysin type) with thrombospondin type 1 motif, 7 [Source:MGI Symbol;Acc:MGI:1347346]	ADAMTS7			Adamts7
ENSMUSG00000032657	-1.4	0.028829	Fam189b	family with sequence similarity 189, member B [Source:MGI Symbol;Acc:MGI:1915771]	FAM189B			Fam189B
ENSMUSG00000020032	-1.4	0.011284	Nuak1	NUAK family, SNF1-like kinase, 1 [Source:MGI Symbol;Acc:MGI:1925226]	NUAK1			Nuak1
ENSMUSG00000029153	-1.4	0.045646	Ociad2	OCIA domain containing 2 [Source:MGI Symbol;Acc:MGI:1916377]	OCIAD2			Ociad2
ENSMUSG00000024043	-1.4	0.02174	Arhgap28	Rho GTPase activating protein 28 [Source:MGI Symbol;Acc:MGI:2147003]	ARHGAP28			Arhgap28
ENSMUSG00000038271	-1.4	0.029961	Iffo1	intermediate filament family orphan 1 [Source:MGI Symbol;Acc:MGI:2444516]	IFFO1			Iffo1
ENSMUSG00000054051	-1.4	0.011366	Ercc6	excision repair cross-complementing rodent repair deficiency, complementation group 6 [Source:MGI Symbol;Acc:MGI:1100494]	ERCC6			Ercc6
ENSMUSG00000020527	-1.4	0.028855	Myo19	myosin XIX [Source:MGI Symbol;Acc:MGI:1913446]	MYO19			Myo19
ENSMUSG00000063146	-1.4	0.002888	Clip2	CAP-GLY domain containing linker protein 2 [Source:MGI Symbol;Acc:MGI:1313136]	CLIP2			Clip2
ENSMUSG00000045312	-1.4	0.019747	Lhfpl2	lipoma HMGIC fusion partner-like 2 [Source:MGI Symbol;Acc:MGI:2145236]	LHFPL2			Lhfpl2
ENSMUSG00000038241	-1.4	0.00302	Cep250	centrosomal protein 250 [Source:MGI Symbol;Acc:MGI:108084]	CEP250		CEP250	Cep250		CEP250
ENSMUSG00000013236	-1.4	0.000527	Ptprs	protein tyrosine phosphatase, receptor type, S [Source:MGI Symbol;Acc:MGI:97815]	PTPRS			Ptprs
ENSMUSG00000031636	-1.4	0.003341	Pdlim3	PDZ and LIM domain 3 [Source:MGI Symbol;Acc:MGI:1859274]	PDLIM3			Pdlim3
ENSMUSG00000068923	-1.4	0.019802	Syt11	synaptotagmin XI [Source:MGI Symbol;Acc:MGI:1859547]	SYT11			Syt11
ENSMUSG00000000753	-1.4	0.014233	Serpinf1	serine (or cysteine) peptidase inhibitor, clade F, member 1 [Source:MGI Symbol;Acc:MGI:108080]	SERPINF1			Serpinf1
ENSMUSG00000031706	-1.4	0.015754	Rfx1	regulatory factor X, 1 (influences HLA class II expression) [Source:MGI Symbol;Acc:MGI:105982]	RFX1			Rfx1
ENSMUSG00000040860	-1.4	0.019747	Crocc	ciliary rootlet coiled-coil, rootletin [Source:MGI Symbol;Acc:MGI:3529431]	CROCC			Crocc
ENSMUSG00000021835	-1.4	0.0207	Bmp4	bone morphogenetic protein 4 [Source:MGI Symbol;Acc:MGI:88180]	BMP4			Bmp4
ENSMUSG00000018451	-1.4	0.003632	6330403K07Rik	RIKEN cDNA 6330403K07 gene [Source:MGI Symbol;Acc:MGI:1918001]	AC055839.2			Ac055839.2
ENSMUSG00000023009	-1.4	0.00712	Nckap5l	NCK-associated protein 5-like [Source:MGI Symbol;Acc:MGI:3609653]	NCKAP5L			Nckap5L
ENSMUSG00000054708	-1.4	0.012721	Ankrd24	ankyrin repeat domain 24 [Source:MGI Symbol;Acc:MGI:1890394]	ANKRD24			Ankrd24
ENSMUSG00000021614	-1.4	0.021549	Vcan	versican [Source:MGI Symbol;Acc:MGI:102889]	VCAN	VCAN		Vcan	VCAN
ENSMUSG00000006651	-1.4	0.001125	Aplp1	amyloid beta (A4) precursor-like protein 1 [Source:MGI Symbol;Acc:MGI:88046]	APLP1			Aplp1
ENSMUSG00000019966	-1.4	0.024059	Kitl	kit ligand [Source:MGI Symbol;Acc:MGI:96974]	KITLG			Kitlg
ENSMUSG00000112140	-1.4	0.036756	Gm5780	predicted gene 5780 [Source:MGI Symbol;Acc:MGI:3645288]
ENSMUSG00000020099	-1.4	0.000491	Unc5b	unc-5 netrin receptor B [Source:MGI Symbol;Acc:MGI:894703]	UNC5B		UNC5B	Unc5B		UNC5B
ENSMUSG00000007872	-1.4	0.000207	Id3	inhibitor of DNA binding 3 [Source:MGI Symbol;Acc:MGI:96398]	ID3			Id3
ENSMUSG00000003352	-1.4	0.006793	Cacnb3	calcium channel, voltage-dependent, beta 3 subunit [Source:MGI Symbol;Acc:MGI:103307]	CACNB3			Cacnb3
ENSMUSG00000027936	-1.4	0.011421	Crtc2	CREB regulated transcription coactivator 2 [Source:MGI Symbol;Acc:MGI:1921593]	CRTC2			Crtc2
ENSMUSG00000022883	-1.4	0.0313	Robo1	roundabout guidance receptor 1 [Source:MGI Symbol;Acc:MGI:1274781]	ROBO1			Robo1
ENSMUSG00000039497	-1.4	0.015701	Dse	dermatan sulfate epimerase [Source:MGI Symbol;Acc:MGI:2443455]	DSE			Dse
ENSMUSG00000029201	-1.4	0.016504	Ugdh	UDP-glucose dehydrogenase [Source:MGI Symbol;Acc:MGI:1306785]	UGDH			Ugdh
ENSMUSG00000036040	-1.4	0.0362	Adamtsl2	ADAMTS-like 2 [Source:MGI Symbol;Acc:MGI:1925044]	ADAMTSL2			Adamtsl2
ENSMUSG00000022791	-1.4	0.001715	Tnk2	tyrosine kinase, non-receptor, 2 [Source:MGI Symbol;Acc:MGI:1858308]	TNK2			Tnk2
ENSMUSG00000030533	-1.4	0.007464	Unc45a	unc-45 myosin chaperone A [Source:MGI Symbol;Acc:MGI:2142246]	UNC45A			Unc45A
ENSMUSG00000052609	-1.4	0.000682	Plekhg3	pleckstrin homology domain containing, family G (with RhoGef domain) member 3 [Source:MGI Symbol;Acc:MGI:2388284]	PLEKHG3			Plekhg3
ENSMUSG00000029061	-1.4	0.001927	Mmp23	matrix metallopeptidase 23 [Source:MGI Symbol;Acc:MGI:1347361]	MMP23B			Mmp23B
ENSMUSG00000015968	-1.4	0.044748	Cacna1d	calcium channel, voltage-dependent, L type, alpha 1D subunit [Source:MGI Symbol;Acc:MGI:88293]	CACNA1D			Cacna1D
ENSMUSG00000022999	-1.4	0.014902	Lmbr1l	limb region 1 like [Source:MGI Symbol;Acc:MGI:1289247]	LMBR1L			Lmbr1L
ENSMUSG00000018076	-1.4	0.003428	Med13l	mediator complex subunit 13-like [Source:MGI Symbol;Acc:MGI:2670178]	MED13L	MED13L		Med13L	MED13L
ENSMUSG00000020715	-1.4	0.018495	Ern1	endoplasmic reticulum (ER) to nucleus signalling 1 [Source:MGI Symbol;Acc:MGI:1930134]	ERN1			Ern1
ENSMUSG00000028986	-1.4	0.001031	Klhl7	kelch-like 7 [Source:MGI Symbol;Acc:MGI:1196453]	KLHL7			Klhl7
ENSMUSG00000036948	-1.4	0.017534	Map11	microtubule associated protein 11 [Source:MGI Symbol;Acc:MGI:2385896]	MAP11			Map11
ENSMUSG00000017969	-1.4	0.001296	Ptgis	prostaglandin I2 (prostacyclin) synthase [Source:MGI Symbol;Acc:MGI:1097156]	PTGIS			Ptgis
ENSMUSG00000023951	-1.4	0.000339	Vegfa	vascular endothelial growth factor A [Source:MGI Symbol;Acc:MGI:103178]	VEGFA			Vegfa
ENSMUSG00000036019	-1.4	0.047332	Tmtc2	transmembrane and tetratricopeptide repeat containing 2 [Source:MGI Symbol;Acc:MGI:1914057]	TMTC2	TMTC2		Tmtc2	TMTC2
ENSMUSG00000049119	-1.4	0.011619	Fam110b	family with sequence similarity 110, member B [Source:MGI Symbol;Acc:MGI:1916593]	FAM110B	FAM110B		Fam110B	FAM110B
ENSMUSG00000032558	-1.4	0.049468	Nphp3	nephronophthisis 3 (adolescent) [Source:MGI Symbol;Acc:MGI:1921275]	NPHP3		NPHP3	Nphp3		NPHP3
ENSMUSG00000021271	-1.4	0.028855	Zfp839	zinc finger protein 839 [Source:MGI Symbol;Acc:MGI:1920055]
ENSMUSG00000001248	-1.4	0.000587	Gramd1a	GRAM domain containing 1A [Source:MGI Symbol;Acc:MGI:105490]	GRAMD1A			Gramd1A
ENSMUSG00000025978	-1.4	0.0397	Rftn2	raftlin family member 2 [Source:MGI Symbol;Acc:MGI:1921263]	RFTN2			Rftn2
ENSMUSG00000041642	-1.4	0.010389	Kif21b	kinesin family member 21B [Source:MGI Symbol;Acc:MGI:109234]	KIF21B			Kif21B
ENSMUSG00000038400	-1.4	0.003006	Pmepa1	prostate transmembrane protein, androgen induced 1 [Source:MGI Symbol;Acc:MGI:1929600]	PMEPA1			Pmepa1
ENSMUSG00000030499	-1.4	0.01128	Kctd15	potassium channel tetramerisation domain containing 15 [Source:MGI Symbol;Acc:MGI:2385276]	KCTD15			Kctd15
ENSMUSG00000023007	-1.4	0.003341	Prpf40b	pre-mRNA processing factor 40B [Source:MGI Symbol;Acc:MGI:1925583]	PRPF40B			Prpf40B
ENSMUSG00000036256	-1.4	0.002969	Igfbp7	insulin-like growth factor binding protein 7 [Source:MGI Symbol;Acc:MGI:1352480]	IGFBP7			Igfbp7
ENSMUSG00000024598	-1.4	0.011682	Fbn2	fibrillin 2 [Source:MGI Symbol;Acc:MGI:95490]	FBN2	FBN2		Fbn2	FBN2
ENSMUSG00000033253	-1.4	0.002901	Szt2	SZT2 subunit of KICSTOR complex [Source:MGI Symbol;Acc:MGI:3033336]	SZT2			Szt2
ENSMUSG00000001119	-1.4	0.000533	Col6a1	collagen, type VI, alpha 1 [Source:MGI Symbol;Acc:MGI:88459]	COL6A1			Col6A1
ENSMUSG00000042625	-1.4	0.000277	Safb2	scaffold attachment factor B2 [Source:MGI Symbol;Acc:MGI:2146808]	SAFB2			Safb2
ENSMUSG00000105703	-1.4	0.030214	Gm43305	predicted gene 43305 [Source:MGI Symbol;Acc:MGI:5663442]
ENSMUSG00000052504	-1.4	0.026021	Epha3	Eph receptor A3 [Source:MGI Symbol;Acc:MGI:99612]	EPHA3			Epha3
ENSMUSG00000055897	-1.4	0.008502	Ppp4r1l-ps	protein phosphatase 4, regulatory subunit 1-like, pseudogene [Source:MGI Symbol;Acc:MGI:1924560]
ENSMUSG00000024948	-1.4	0.005838	Map4k2	mitogen-activated protein kinase kinase kinase kinase 2 [Source:MGI Symbol;Acc:MGI:1346883]	MAP4K2			Map4K2
ENSMUSG00000066640	-1.4	0.007381	Fbxl18	F-box and leucine-rich repeat protein 18 [Source:MGI Symbol;Acc:MGI:2444450]	FBXL18			Fbxl18
ENSMUSG00000063455	-1.4	0.023335	D630045J12Rik	RIKEN cDNA D630045J12 gene [Source:MGI Symbol;Acc:MGI:2669829]	KIAA1549			Kiaa1549
ENSMUSG00000025188	-1.4	0.043115	Hps1	HPS1, biogenesis of lysosomal organelles complex 3 subunit 1 [Source:MGI Symbol;Acc:MGI:2177763]	HPS1			Hps1
ENSMUSG00000023017	-1.4	0.0363	Asic1	acid-sensing (proton-gated) ion channel 1 [Source:MGI Symbol;Acc:MGI:1194915]	ASIC1			Asic1
ENSMUSG00000029022	-1.4	0.013712	Miip	migration and invasion inhibitory protein [Source:MGI Symbol;Acc:MGI:106506]	MIIP			Miip
ENSMUSG00000025212	-1.4	0.009317	Sfxn3	sideroflexin 3 [Source:MGI Symbol;Acc:MGI:2137679]	SFXN3			Sfxn3
ENSMUSG00000037736	-1.4	0.000688	Limch1	LIM and calponin homology domains 1 [Source:MGI Symbol;Acc:MGI:1924819]	LIMCH1			Limch1
ENSMUSG00000013033	-1.4	0.001295	Adgrl1	adhesion G protein-coupled receptor L1 [Source:MGI Symbol;Acc:MGI:1929461]	ADGRL1			Adgrl1
ENSMUSG00000060572	-1.4	0.000139	Mfap2	microfibrillar-associated protein 2 [Source:MGI Symbol;Acc:MGI:99559]	MFAP2			Mfap2
ENSMUSG00000029869	-1.4	0.049379	Ephb6	Eph receptor B6 [Source:MGI Symbol;Acc:MGI:1096338]	EPHB6			Ephb6
ENSMUSG00000075590	-1.4	0.017106	Nrbp2	nuclear receptor binding protein 2 [Source:MGI Symbol;Acc:MGI:2385017]
ENSMUSG00000024529	-1.4	0.014759	Lox	lysyl oxidase [Source:MGI Symbol;Acc:MGI:96817]	LOX			Lox
ENSMUSG00000037679	-1.4	0.009317	Inf2	inverted formin, FH2 and WH2 domain containing [Source:MGI Symbol;Acc:MGI:1917685]	INF2			Inf2
ENSMUSG00000108322	-1.4	0.0015	5430431A17Rik	RIKEN cDNA 5430431A17 gene [Source:MGI Symbol;Acc:MGI:1918618]
ENSMUSG00000036862	-1.4	0.000277	Dchs1	dachsous cadherin related 1 [Source:MGI Symbol;Acc:MGI:2685011]	DCHS1			Dchs1
ENSMUSG00000033705	-1.4	0.014615	Stard9	START domain containing 9 [Source:MGI Symbol;Acc:MGI:3045258]
ENSMUSG00000029714	-1.4	0.00113	Gigyf1	GRB10 interacting GYF protein 1 [Source:MGI Symbol;Acc:MGI:1888677]	GIGYF1		GIGYF1	Gigyf1		GIGYF1
ENSMUSG00000072258	-1.4	0.009706	Taf1a	TATA-box binding protein associated factor, RNA polymerase I, A [Source:MGI Symbol;Acc:MGI:109578]	TAF1A			Taf1A
ENSMUSG00000027580	-1.4	0.01835	Helz2	helicase with zinc finger 2, transcriptional coactivator [Source:MGI Symbol;Acc:MGI:2385169]	HELZ2			Helz2
ENSMUSG00000016262	-1.4	0.021162	Sertad4	SERTA domain containing 4 [Source:MGI Symbol;Acc:MGI:2443496]	SERTAD4			Sertad4
ENSMUSG00000097910	-1.4	0.006191	5033428I22Rik	Hand2 downstream lncRNA [Source:MGI Symbol;Acc:MGI:1923246]
ENSMUSG00000022324	-1.5	0.030183	Matn2	matrilin 2 [Source:MGI Symbol;Acc:MGI:109613]	MATN2			Matn2
ENSMUSG00000038872	-1.5	0.019747	Zfhx3	zinc finger homeobox 3 [Source:MGI Symbol;Acc:MGI:99948]
ENSMUSG00000097772	-1.5	0.01535	5430416N02Rik	RIKEN cDNA 5430416N02 gene [Source:MGI Symbol;Acc:MGI:1918676]
ENSMUSG00000034462	-1.5	0.007476	Pkd2	polycystin 2, transient receptor potential cation channel [Source:MGI Symbol;Acc:MGI:1099818]	PKD2			Pkd2
ENSMUSG00000035441	-1.5	0.006456	Myo1d	myosin ID [Source:MGI Symbol;Acc:MGI:107728]	MYO1D			Myo1D
ENSMUSG00000059327	-1.5	0.038499	Eda	ectodysplasin-A [Source:MGI Symbol;Acc:MGI:1195272]	EDA			Eda
ENSMUSG00000042745	-1.5	0.000271	Id1	inhibitor of DNA binding 1, HLH protein [Source:MGI Symbol;Acc:MGI:96396]	ID1			Id1
ENSMUSG00000037552	-1.5	0.000188	Plekhg2	pleckstrin homology domain containing, family G (with RhoGef domain) member 2 [Source:MGI Symbol;Acc:MGI:2141874]	PLEKHG2			Plekhg2
ENSMUSG00000046743	-1.5	0.01134	Fat4	FAT atypical cadherin 4 [Source:MGI Symbol;Acc:MGI:3045256]	FAT4	FAT4		Fat4	FAT4
ENSMUSG00000072214	-1.5	0.011724	Septin5	septin 5 [Source:MGI Symbol;Acc:MGI:1195461]	SEPTIN5			Septin5
ENSMUSG00000036036	-1.5	0.00169	Zfp57	zinc finger protein 57 [Source:MGI Symbol;Acc:MGI:99204]
ENSMUSG00000000901	-1.5	0.004076	Mmp11	matrix metallopeptidase 11 [Source:MGI Symbol;Acc:MGI:97008]	MMP11			Mmp11
ENSMUSG00000031375	-1.5	0.002619	Bgn	biglycan [Source:MGI Symbol;Acc:MGI:88158]	BGN			Bgn
ENSMUSG00000031825	-1.5	0.031262	Crispld2	cysteine-rich secretory protein LCCL domain containing 2 [Source:MGI Symbol;Acc:MGI:1926142]	CRISPLD2			Crispld2
ENSMUSG00000036867	-1.5	0.000157	Smad6	SMAD family member 6 [Source:MGI Symbol;Acc:MGI:1336883]	SMAD6	SMAD6		Smad6	SMAD6
ENSMUSG00000031561	-1.5	0.008628	Tenm3	teneurin transmembrane protein 3 [Source:MGI Symbol;Acc:MGI:1345183]	TENM3			Tenm3
ENSMUSG00000070509	-1.5	0.048696	Rgma	repulsive guidance molecule family member A [Source:MGI Symbol;Acc:MGI:2679262]	RGMA			Rgma
ENSMUSG00000029122	-1.5	0.012503	Evc	EvC ciliary complex subunit 1 [Source:MGI Symbol;Acc:MGI:1890596]	EVC			Evc
ENSMUSG00000087396	-1.5	0.026509	4933407K13Rik	RIKEN cDNA 4933407K13 gene [Source:MGI Symbol;Acc:MGI:1921646]
ENSMUSG00000029859	-1.5	0.032531	Epha1	Eph receptor A1 [Source:MGI Symbol;Acc:MGI:107381]	EPHA1			Epha1
ENSMUSG00000034040	-1.5	0.0352	Galnt17	polypeptide N-acetylgalactosaminyltransferase 17 [Source:MGI Symbol;Acc:MGI:2137594]	GALNT17			Galnt17
ENSMUSG00000002396	-1.5	0.04865	Ocel1	occludin/ELL domain containing 1 [Source:MGI Symbol;Acc:MGI:1924340]
ENSMUSG00000029135	-1.5	0.000814	Fosl2	fos-like antigen 2 [Source:MGI Symbol;Acc:MGI:102858]	FOSL2			Fosl2
ENSMUSG00000024620	-1.5	0.001454	Pdgfrb	platelet derived growth factor receptor, beta polypeptide [Source:MGI Symbol;Acc:MGI:97531]	PDGFRB			Pdgfrb
ENSMUSG00000072902	-1.5	0.035201	Gm10435	predicted gene 10435 [Source:MGI Symbol;Acc:MGI:3642820]
ENSMUSG00000012296	-1.5	0.000375	Tjap1	tight junction associated protein 1 [Source:MGI Symbol;Acc:MGI:1921344]	TJAP1			Tjap1
ENSMUSG00000048154	-1.5	0.00029	Kmt2d	lysine (K)-specific methyltransferase 2D [Source:MGI Symbol;Acc:MGI:2682319]	KMT2D			Kmt2D
ENSMUSG00000040249	-1.5	0.000764	Lrp1	low density lipoprotein receptor-related protein 1 [Source:MGI Symbol;Acc:MGI:96828]	LRP1		LRP1	Lrp1		LRP1
ENSMUSG00000020154	-1.5	0.001839	Ptprb	protein tyrosine phosphatase, receptor type, B [Source:MGI Symbol;Acc:MGI:97809]	PTPRB			Ptprb
ENSMUSG00000019467	-1.5	0.001018	Arhgef25	Rho guanine nucleotide exchange factor (GEF) 25 [Source:MGI Symbol;Acc:MGI:1277173]	ARHGEF25			Arhgef25
ENSMUSG00000018849	-1.5	0.009788	Wwc1	WW, C2 and coiled-coil domain containing 1 [Source:MGI Symbol;Acc:MGI:2388637]	WWC1			Wwc1
ENSMUSG00000036281	-1.5	0.006422	Snapc4	small nuclear RNA activating complex, polypeptide 4 [Source:MGI Symbol;Acc:MGI:2443935]	SNAPC4			Snapc4
ENSMUSG00000028782	-1.5	0.003726	Adgrb2	adhesion G protein-coupled receptor B2 [Source:MGI Symbol;Acc:MGI:2451244]	ADGRB2			Adgrb2
ENSMUSG00000047407	-1.5	0.008872	Tgif1	TGFB-induced factor homeobox 1 [Source:MGI Symbol;Acc:MGI:1194497]	TGIF1			Tgif1
ENSMUSG00000002289	-1.5	0.004769	Angptl4	angiopoietin-like 4 [Source:MGI Symbol;Acc:MGI:1888999]	ANGPTL4			Angptl4
ENSMUSG00000005360	-1.5	0.006085	Slc1a3	solute carrier family 1 (glial high affinity glutamate transporter), member 3 [Source:MGI Symbol;Acc:MGI:99917]	SLC1A3			Slc1A3
ENSMUSG00000021613	-1.5	0.002945	Hapln1	hyaluronan and proteoglycan link protein 1 [Source:MGI Symbol;Acc:MGI:1337006]	HAPLN1			Hapln1
ENSMUSG00000002006	-1.5	0.033733	Pdzd4	PDZ domain containing 4 [Source:MGI Symbol;Acc:MGI:2443483]	PDZD4			Pdzd4
ENSMUSG00000069920	-1.5	0.011782	B3gnt9	UDP-GlcNAc:betaGal beta-1,3-N-acetylglucosaminyltransferase 9 [Source:MGI Symbol;Acc:MGI:2142841]	B3GNT9			B3Gnt9
ENSMUSG00000028063	-1.5	1.17e-05	Lmna	lamin A [Source:MGI Symbol;Acc:MGI:96794]	LMNA			Lmna
ENSMUSG00000003420	-1.5	0.000346	Fcgrt	Fc fragment of IgG receptor and transporter [Source:MGI Symbol;Acc:MGI:103017]	FCGRT			Fcgrt
ENSMUSG00000040563	-1.5	0.043272	Plppr2	phospholipid phosphatase related 2 [Source:MGI Symbol;Acc:MGI:2384575]	PLPPR2			Plppr2
ENSMUSG00000022421	-1.5	0.038593	Nptxr	neuronal pentraxin receptor [Source:MGI Symbol;Acc:MGI:1920590]	NPTXR			Nptxr
ENSMUSG00000066705	-1.5	0.000382	Fxyd6	FXYD domain-containing ion transport regulator 6 [Source:MGI Symbol;Acc:MGI:1890226]	FXYD6			Fxyd6
ENSMUSG00000031661	-1.5	0.00322	Nkd1	naked cuticle 1 [Source:MGI Symbol;Acc:MGI:2135954]	NKD1			Nkd1
ENSMUSG00000041075	-1.5	0.016126	Fzd7	frizzled class receptor 7 [Source:MGI Symbol;Acc:MGI:108570]	FZD7			Fzd7
ENSMUSG00000078485	-1.5	0.000718	Plekhn1	pleckstrin homology domain containing, family N member 1 [Source:MGI Symbol;Acc:MGI:2387630]	KLHL17			Klhl17
ENSMUSG00000059326	-1.5	0.004987	Csf2ra	colony stimulating factor 2 receptor, alpha, low-affinity (granulocyte-macrophage) [Source:MGI Symbol;Acc:MGI:1339754]
ENSMUSG00000001506	-1.5	6.8e-06	Col1a1	collagen, type I, alpha 1 [Source:MGI Symbol;Acc:MGI:88467]	COL1A1			Col1A1
ENSMUSG00000070808	-1.5	0.002404	Bicra	BRD4 interacting chromatin remodeling complex associated protein [Source:MGI Symbol;Acc:MGI:2154263]	BICRA			Bicra
ENSMUSG00000008090	-1.5	0.000718	Fgfrl1	fibroblast growth factor receptor-like 1 [Source:MGI Symbol;Acc:MGI:2150920]	FGFRL1			Fgfrl1
ENSMUSG00000004655	-1.5	0.000212	Aqp1	aquaporin 1 [Source:MGI Symbol;Acc:MGI:103201]	AQP1			Aqp1
ENSMUSG00000039646	-1.5	0.000822	Vasn	vasorin [Source:MGI Symbol;Acc:MGI:2177651]	VASN			Vasn
ENSMUSG00000037447	-1.5	0.002545	Arid5a	AT rich interactive domain 5A (MRF1-like) [Source:MGI Symbol;Acc:MGI:2443039]	ARID5A			Arid5A
ENSMUSG00000079084	-1.5	0.001406	Ccdc82	coiled-coil domain containing 82 [Source:MGI Symbol;Acc:MGI:1913646]	CCDC82		CCDC82	Ccdc82		CCDC82
ENSMUSG00000027878	-1.5	0.003457	Notch2	notch 2 [Source:MGI Symbol;Acc:MGI:97364]	NOTCH2		NOTCH2	Notch2		NOTCH2
ENSMUSG00000022194	-1.5	0.002018	Pabpn1	poly(A) binding protein, nuclear 1 [Source:MGI Symbol;Acc:MGI:1859158]	BCL2L2-PABPN1			Bcl2L2-Pabpn1
ENSMUSG00000031328	-1.5	7.28e-05	Flna	filamin, alpha [Source:MGI Symbol;Acc:MGI:95556]	FLNA			Flna
ENSMUSG00000022246	-1.5	0.005399	Rai14	retinoic acid induced 14 [Source:MGI Symbol;Acc:MGI:1922896]	RAI14			Rai14
ENSMUSG00000015377	-1.5	0.008692	Dennd6b	DENN/MADD domain containing 6B [Source:MGI Symbol;Acc:MGI:1916690]	DENND6B			Dennd6B
ENSMUSG00000009876	-1.5	0.012087	Cox4i2	cytochrome c oxidase subunit 4I2 [Source:MGI Symbol;Acc:MGI:2135755]	COX4I2			Cox4I2
ENSMUSG00000067629	-1.5	0.000597	Syngap1	synaptic Ras GTPase activating protein 1 homolog (rat) [Source:MGI Symbol;Acc:MGI:3039785]	SYNGAP1			Syngap1
ENSMUSG00000040488	-1.5	9.06e-06	Ltbp4	latent transforming growth factor beta binding protein 4 [Source:MGI Symbol;Acc:MGI:1321395]	LTBP4			Ltbp4
ENSMUSG00000023191	-1.5	6.98e-06	P3h3	prolyl 3-hydroxylase 3 [Source:MGI Symbol;Acc:MGI:1315208]	P3H3			P3H3
ENSMUSG00000031709	-1.5	0.017662	Tbc1d9	TBC1 domain family, member 9 [Source:MGI Symbol;Acc:MGI:1918560]	TBC1D9			Tbc1D9
ENSMUSG00000021253	-1.5	0.00308	Tgfb3	transforming growth factor, beta 3 [Source:MGI Symbol;Acc:MGI:98727]	TGFB3			Tgfb3
ENSMUSG00000037326	-1.5	0.002921	Capn15	calpain 15 [Source:MGI Symbol;Acc:MGI:1355075]	CAPN15			Capn15
ENSMUSG00000021411	-1.5	0.002238	Pxdc1	PX domain containing 1 [Source:MGI Symbol;Acc:MGI:1914145]	PXDC1			Pxdc1
ENSMUSG00000020882	-1.5	0.008528	Cacnb1	calcium channel, voltage-dependent, beta 1 subunit [Source:MGI Symbol;Acc:MGI:102522]	CACNB1			Cacnb1
ENSMUSG00000028469	-1.5	0.00269	Npr2	natriuretic peptide receptor 2 [Source:MGI Symbol;Acc:MGI:97372]	NPR2			Npr2
ENSMUSG00000048612	-1.5	0.004171	Myof	myoferlin [Source:MGI Symbol;Acc:MGI:1919192]	MYOF		MYOF	Myof		MYOF
ENSMUSG00000002799	-1.5	0.001025	Jag2	jagged 2 [Source:MGI Symbol;Acc:MGI:1098270]	JAG2	JAG2		Jag2	JAG2
ENSMUSG00000030218	-1.5	3.28e-05	Mgp	matrix Gla protein [Source:MGI Symbol;Acc:MGI:96976]	MGP			Mgp
ENSMUSG00000031398	-1.5	0.000514	Plxna3	plexin A3 [Source:MGI Symbol;Acc:MGI:107683]	PLXNA3			Plxna3
ENSMUSG00000022098	-1.5	6.77e-06	Bmp1	bone morphogenetic protein 1 [Source:MGI Symbol;Acc:MGI:88176]	BMP1			Bmp1
ENSMUSG00000031075	-1.5	0.00577	Ano1	anoctamin 1, calcium activated chloride channel [Source:MGI Symbol;Acc:MGI:2142149]	ANO1			Ano1
ENSMUSG00000057706	-1.5	0.000336	Mex3b	mex3 RNA binding family member B [Source:MGI Symbol;Acc:MGI:1918252]	MEX3B			Mex3B
ENSMUSG00000021318	-1.5	0.010757	Gli3	GLI-Kruppel family member GLI3 [Source:MGI Symbol;Acc:MGI:95729]	GLI3			Gli3
ENSMUSG00000000416	-1.5	0.00933	Cttnbp2	cortactin binding protein 2 [Source:MGI Symbol;Acc:MGI:1353467]	CTTNBP2			Cttnbp2
ENSMUSG00000061028	-1.5	0.000121	Clasrp	CLK4-associating serine/arginine rich protein [Source:MGI Symbol;Acc:MGI:1855695]	CLASRP			Clasrp
ENSMUSG00000002249	-1.5	0.000155	Tead3	TEA domain family member 3 [Source:MGI Symbol;Acc:MGI:109241]	TEAD3			Tead3
ENSMUSG00000101872	-1.5	0.030778	Gm29237	predicted gene 29237 [Source:MGI Symbol;Acc:MGI:5579943]
ENSMUSG00000023991	-1.5	7.06e-05	Foxp4	forkhead box P4 [Source:MGI Symbol;Acc:MGI:1921373]	FOXP4			Foxp4
ENSMUSG00000047909	-1.5	0.000368	Ankrd16	ankyrin repeat domain 16 [Source:MGI Symbol;Acc:MGI:2444796]	ANKRD16			Ankrd16
ENSMUSG00000033453	-1.5	0.000892	Adamts15	a disintegrin-like and metallopeptidase (reprolysin type) with thrombospondin type 1 motif, 15 [Source:MGI Symbol;Acc:MGI:2449569]	ADAMTS15			Adamts15
ENSMUSG00000030409	-1.5	0.001601	Dmpk	dystrophia myotonica-protein kinase [Source:MGI Symbol;Acc:MGI:94906]	DMPK			Dmpk
ENSMUSG00000035934	-1.5	0.019802	Pknox2	Pbx/knotted 1 homeobox 2 [Source:MGI Symbol;Acc:MGI:2445415]	PKNOX2			Pknox2
ENSMUSG00000001750	-1.5	0.000888	Tcirg1	T cell, immune regulator 1, ATPase, H+ transporting, lysosomal V0 protein A3 [Source:MGI Symbol;Acc:MGI:1350931]	TCIRG1			Tcirg1
ENSMUSG00000029641	-1.5	0.0251	Rasl11a	RAS-like, family 11, member A [Source:MGI Symbol;Acc:MGI:1916145]	RASL11A			Rasl11A
ENSMUSG00000006205	-1.5	0.000976	Htra1	HtrA serine peptidase 1 [Source:MGI Symbol;Acc:MGI:1929076]	HTRA1			Htra1
ENSMUSG00000039960	-1.5	0.000597	Rhou	ras homolog family member U [Source:MGI Symbol;Acc:MGI:1916831]	RHOU			Rhou
ENSMUSG00000020886	-1.5	0.000291	Dlg4	discs large MAGUK scaffold protein 4 [Source:MGI Symbol;Acc:MGI:1277959]	DLG4			Dlg4
ENSMUSG00000063160	-1.5	0.00067	Numbl	numb-like [Source:MGI Symbol;Acc:MGI:894702]	NUMBL			Numbl
ENSMUSG00000029068	-1.5	8.39e-06	Ccnl2	cyclin L2 [Source:MGI Symbol;Acc:MGI:1927119]	CCNL2			Ccnl2
ENSMUSG00000028078	-1.5	0.005965	Dclk2	doublecortin-like kinase 2 [Source:MGI Symbol;Acc:MGI:1918012]	DCLK2			Dclk2
ENSMUSG00000026043	-1.5	0.000245	Col3a1	collagen, type III, alpha 1 [Source:MGI Symbol;Acc:MGI:88453]	COL3A1			Col3A1
ENSMUSG00000040093	-1.5	0.000597	Bmf	BCL2 modifying factor [Source:MGI Symbol;Acc:MGI:2176433]	BMF			Bmf
ENSMUSG00000097589	-1.5	0.006179	Dleu2	deleted in lymphocytic leukemia, 2 [Source:MGI Symbol;Acc:MGI:1934030]
ENSMUSG00000020718	-1.6	0.035095	Polg2	polymerase (DNA directed), gamma 2, accessory subunit [Source:MGI Symbol;Acc:MGI:1354947]	POLG2			Polg2
ENSMUSG00000055866	-1.6	0.008628	Per2	period circadian clock 2 [Source:MGI Symbol;Acc:MGI:1195265]	PER2			Per2
ENSMUSG00000029661	-1.6	8.57e-05	Col1a2	collagen, type I, alpha 2 [Source:MGI Symbol;Acc:MGI:88468]	COL1A2			Col1A2
ENSMUSG00000045534	-1.6	0.008162	Kcna5	potassium voltage-gated channel, shaker-related subfamily, member 5 [Source:MGI Symbol;Acc:MGI:96662]	KCNA5			Kcna5
ENSMUSG00000027750	-1.6	0.002412	Postn	periostin, osteoblast specific factor [Source:MGI Symbol;Acc:MGI:1926321]	POSTN			Postn
ENSMUSG00000020282	-1.6	0.000118	Rhbdf1	rhomboid 5 homolog 1 [Source:MGI Symbol;Acc:MGI:104328]	RHBDF1			Rhbdf1
ENSMUSG00000037455	-1.6	0.00986	Slc18b1	solute carrier family 18, subfamily B, member 1 [Source:MGI Symbol;Acc:MGI:1923556]	SLC18B1			Slc18B1
ENSMUSG00000022687	-1.6	0.001944	Boc	biregional cell adhesion molecule-related/down-regulated by oncogenes (Cdon) binding protein [Source:MGI Symbol;Acc:MGI:2151153]	BOC			Boc
ENSMUSG00000047793	-1.6	0.003248	Sned1	sushi, nidogen and EGF-like domains 1 [Source:MGI Symbol;Acc:MGI:3045960]	SNED1			Sned1
ENSMUSG00000025357	-1.6	0.017617	Dgka	diacylglycerol kinase, alpha [Source:MGI Symbol;Acc:MGI:102952]	DGKA			Dgka
ENSMUSG00000024462	-1.6	0.000479	Gabbr1	gamma-aminobutyric acid (GABA) B receptor, 1 [Source:MGI Symbol;Acc:MGI:1860139]	GABBR1			Gabbr1
ENSMUSG00000025207	-1.6	0.025388	Sema4g	sema domain, immunoglobulin domain (Ig), transmembrane domain (TM) and short cytoplasmic domain, (semaphorin) 4G [Source:MGI Symbol;Acc:MGI:1347047]	SEMA4G			Sema4G
ENSMUSG00000031145	-1.6	0.018495	Prickle3	prickle planar cell polarity protein 3 [Source:MGI Symbol;Acc:MGI:1859635]	PRICKLE3	PRICKLE3		Prickle3	PRICKLE3
ENSMUSG00000042258	-1.6	0.044564	Isl1	ISL1 transcription factor, LIM/homeodomain [Source:MGI Symbol;Acc:MGI:101791]	ISL1			Isl1
ENSMUSG00000022822	-1.6	2.45e-05	Abcc5	ATP-binding cassette, sub-family C (CFTR/MRP), member 5 [Source:MGI Symbol;Acc:MGI:1351644]	ABCC5			Abcc5
ENSMUSG00000051790	-1.6	0.000721	Nlgn2	neuroligin 2 [Source:MGI Symbol;Acc:MGI:2681835]	NLGN2			Nlgn2
ENSMUSG00000034911	-1.6	0.003341	Ushbp1	USH1 protein network component harmonin binding protein 1 [Source:MGI Symbol;Acc:MGI:1922920]	USHBP1			Ushbp1
ENSMUSG00000031465	-1.6	0.045942	Angpt2	angiopoietin 2 [Source:MGI Symbol;Acc:MGI:1202890]	ANGPT2			Angpt2
ENSMUSG00000030657	-1.6	0.00618	Xylt1	xylosyltransferase 1 [Source:MGI Symbol;Acc:MGI:2451073]	XYLT1			Xylt1
ENSMUSG00000042349	-1.6	0.024061	Ikbke	inhibitor of kappaB kinase epsilon [Source:MGI Symbol;Acc:MGI:1929612]	IKBKE			Ikbke
ENSMUSG00000025880	-1.6	5.92e-05	Smad7	SMAD family member 7 [Source:MGI Symbol;Acc:MGI:1100518]	SMAD7			Smad7
ENSMUSG00000046157	-1.6	0.00946	Tmem229b	transmembrane protein 229B [Source:MGI Symbol;Acc:MGI:2444389]	TMEM229B			Tmem229B
ENSMUSG00000085385	-1.6	0.000974	Snhg17	small nucleolar RNA host gene 17 [Source:MGI Symbol;Acc:MGI:1915358]
ENSMUSG00000032855	-1.6	5.25e-06	Pkd1	polycystin 1, transient receptor poteintial channel interacting [Source:MGI Symbol;Acc:MGI:97603]	PKD1			Pkd1
ENSMUSG00000038146	-1.6	3.75e-05	Notch3	notch 3 [Source:MGI Symbol;Acc:MGI:99460]	NOTCH3			Notch3
ENSMUSG00000048997	-1.6	0.002955	Atxn7l2	ataxin 7-like 2 [Source:MGI Symbol;Acc:MGI:1919772]	ATXN7L2			Atxn7L2
ENSMUSG00000043079	-1.6	5.92e-05	Synpo	synaptopodin [Source:MGI Symbol;Acc:MGI:1099446]	SYNPO			Synpo
ENSMUSG00000040415	-1.6	9.71e-06	Dtx3	deltex 3, E3 ubiquitin ligase [Source:MGI Symbol;Acc:MGI:2135752]	DTX3			Dtx3
ENSMUSG00000043496	-1.6	0.0108	Tril	TLR4 interactor with leucine-rich repeats [Source:MGI Symbol;Acc:MGI:1914123]	TRIL			Tril
ENSMUSG00000095134	-1.6	0.00576	Mid1-ps1	midline 1, pseudogene 1 [Source:MGI Symbol;Acc:MGI:5780070]
ENSMUSG00000048216	-1.6	0.045925	Gpr85	G protein-coupled receptor 85 [Source:MGI Symbol;Acc:MGI:1927851]	GPR85			Gpr85
ENSMUSG00000085133	-1.6	0.012352	B930095G15Rik	RIKEN cDNA B930095G15 gene [Source:MGI Symbol;Acc:MGI:2443701]
ENSMUSG00000024245	-1.6	0.017088	Tmem178	transmembrane protein 178 [Source:MGI Symbol;Acc:MGI:1915277]	TMEM178A			Tmem178A
ENSMUSG00000045333	-1.6	0.000398	Zfp423	zinc finger protein 423 [Source:MGI Symbol;Acc:MGI:1891217]	ZNF423			Znf423
ENSMUSG00000032420	-1.6	0.034664	Nt5e	5' nucleotidase, ecto [Source:MGI Symbol;Acc:MGI:99782]	NT5E			Nt5E
ENSMUSG00000021611	-1.6	0.028855	Tert	telomerase reverse transcriptase [Source:MGI Symbol;Acc:MGI:1202709]	TERT			Tert
ENSMUSG00000038390	-1.6	0.003575	Gpr162	G protein-coupled receptor 162 [Source:MGI Symbol;Acc:MGI:1315214]	GPR162		GPR162	Gpr162		GPR162
ENSMUSG00000039623	-1.6	0.012898	Ap5z1	adaptor-related protein complex 5, zeta 1 subunit [Source:MGI Symbol;Acc:MGI:1924908]	AP5Z1			Ap5Z1
ENSMUSG00000020758	-1.6	0.03373	Itgb4	integrin beta 4 [Source:MGI Symbol;Acc:MGI:96613]	ITGB4			Itgb4
ENSMUSG00000021087	-1.6	0.004656	Rtn1	reticulon 1 [Source:MGI Symbol;Acc:MGI:1933947]	RTN1			Rtn1
ENSMUSG00000031805	-1.6	0.001312	Jak3	Janus kinase 3 [Source:MGI Symbol;Acc:MGI:99928]	JAK3			Jak3
ENSMUSG00000037621	-1.6	0.000597	Atoh8	atonal bHLH transcription factor 8 [Source:MGI Symbol;Acc:MGI:1918343]	ATOH8			Atoh8
ENSMUSG00000108218	-1.6	0.035952	Olfr1372-ps1	olfactory receptor 1372, pseudogene 1 [Source:MGI Symbol;Acc:MGI:3031206]
ENSMUSG00000035929	-1.6	0.043357	H2-Q4	histocompatibility 2, Q region locus 4 [Source:MGI Symbol;Acc:MGI:95933]
ENSMUSG00000023764	-1.6	0.000262	Sfi1	Sfi1 homolog, spindle assembly associated (yeast) [Source:MGI Symbol;Acc:MGI:1926137]	SFI1			Sfi1
ENSMUSG00000013921	-1.6	0.000157	Clip3	CAP-GLY domain containing linker protein 3 [Source:MGI Symbol;Acc:MGI:1923936]	CLIP3			Clip3
ENSMUSG00000039081	-1.6	0.006737	Zfp503	zinc finger protein 503 [Source:MGI Symbol;Acc:MGI:1353644]	ZNF503			Znf503
ENSMUSG00000037995	-1.6	0.000708	Igsf9	immunoglobulin superfamily, member 9 [Source:MGI Symbol;Acc:MGI:2135283]
ENSMUSG00000034684	-1.6	3.75e-05	Sema3f	sema domain, immunoglobulin domain (Ig), short basic domain, secreted, (semaphorin) 3F [Source:MGI Symbol;Acc:MGI:1096347]	SEMA3F			Sema3F
ENSMUSG00000073879	-1.6	0.049189	Gm5859	predicted pseudogene 5859 [Source:MGI Symbol;Acc:MGI:3704096]
ENSMUSG00000037411	-1.6	0.001512	Serpine1	serine (or cysteine) peptidase inhibitor, clade E, member 1 [Source:MGI Symbol;Acc:MGI:97608]	SERPINE1			Serpine1
ENSMUSG00000031808	-1.6	0.00068	Slc27a1	solute carrier family 27 (fatty acid transporter), member 1 [Source:MGI Symbol;Acc:MGI:1347098]	SLC27A1			Slc27A1
ENSMUSG00000038777	-1.6	0.00146	Sema6c	sema domain, transmembrane domain (TM), and cytoplasmic domain, (semaphorin) 6C [Source:MGI Symbol;Acc:MGI:1338032]	SEMA6C			Sema6C
ENSMUSG00000007783	-1.6	0.007505	Cpt1c	carnitine palmitoyltransferase 1c [Source:MGI Symbol;Acc:MGI:2446526]	CPT1C			Cpt1C
ENSMUSG00000059674	-1.6	0.005647	Cdh24	cadherin-like 24 [Source:MGI Symbol;Acc:MGI:1928330]	CDH24			Cdh24
ENSMUSG00000051550	-1.6	0.000599	Zfp579	zinc finger protein 579 [Source:MGI Symbol;Acc:MGI:1915740]	ZNF579			Znf579
ENSMUSG00000012017	-1.6	1.68e-06	Scarf2	scavenger receptor class F, member 2 [Source:MGI Symbol;Acc:MGI:1858430]	SCARF2			Scarf2
ENSMUSG00000054728	-1.6	0.00229	Phactr1	phosphatase and actin regulator 1 [Source:MGI Symbol;Acc:MGI:2659021]	PHACTR1			Phactr1
ENSMUSG00000025213	-1.6	0.031121	Kazald1	Kazal-type serine peptidase inhibitor domain 1 [Source:MGI Symbol;Acc:MGI:2147606]	KAZALD1			Kazald1
ENSMUSG00000072653	-1.6	0.018267	Zfp783	zinc finger protein 783 [Source:MGI Symbol;Acc:MGI:3040704]
ENSMUSG00000033276	-1.6	0.025443	Stk36	serine/threonine kinase 36 [Source:MGI Symbol;Acc:MGI:1920831]	STK36			Stk36
ENSMUSG00000001128	-1.6	0.024819	Cfp	complement factor properdin [Source:MGI Symbol;Acc:MGI:97545]	CFP			Cfp
ENSMUSG00000051427	-1.6	7.06e-05	Ccdc157	coiled-coil domain containing 157 [Source:MGI Symbol;Acc:MGI:3041210]	CCDC157			Ccdc157
ENSMUSG00000104435	-1.6	0.024059	Gm37422	predicted gene, 37422 [Source:MGI Symbol;Acc:MGI:5610650]
ENSMUSG00000085396	-1.6	3.58e-07	Firre	functional intergenic repeating RNA element [Source:MGI Symbol;Acc:MGI:2147989]
ENSMUSG00000053441	-1.6	0.000111	Adamts19	a disintegrin-like and metallopeptidase (reprolysin type) with thrombospondin type 1 motif, 19 [Source:MGI Symbol;Acc:MGI:2442875]	ADAMTS19			Adamts19
ENSMUSG00000021495	-1.6	2.09e-06	Fam193b	family with sequence similarity 193, member B [Source:MGI Symbol;Acc:MGI:2385851]	FAM193B			Fam193B
ENSMUSG00000035105	-1.6	0.000155	Egln3	egl-9 family hypoxia-inducible factor 3 [Source:MGI Symbol;Acc:MGI:1932288]	EGLN3			Egln3
ENSMUSG00000027358	-1.6	0.0089	Bmp2	bone morphogenetic protein 2 [Source:MGI Symbol;Acc:MGI:88177]	BMP2			Bmp2
ENSMUSG00000041343	-1.6	0.026997	Ankrd42	ankyrin repeat domain 42 [Source:MGI Symbol;Acc:MGI:1921095]	ANKRD42			Ankrd42
ENSMUSG00000038860	-1.6	0.000348	Garnl3	GTPase activating RANGAP domain-like 3 [Source:MGI Symbol;Acc:MGI:2139309]	GARNL3			Garnl3
ENSMUSG00000064080	-1.6	8.72e-07	Fbln2	fibulin 2 [Source:MGI Symbol;Acc:MGI:95488]	FBLN2			Fbln2
ENSMUSG00000037243	-1.6	0.00164	Zfp692	zinc finger protein 692 [Source:MGI Symbol;Acc:MGI:2144276]	ZNF692			Znf692
ENSMUSG00000020695	-1.6	9.06e-06	Mrc2	mannose receptor, C type 2 [Source:MGI Symbol;Acc:MGI:107818]	MRC2			Mrc2
ENSMUSG00000026941	-1.6	0.03275	Mamdc4	MAM domain containing 4 [Source:MGI Symbol;Acc:MGI:2685841]	MAMDC4			Mamdc4
ENSMUSG00000032596	-1.6	0.000275	Uba7	ubiquitin-like modifier activating enzyme 7 [Source:MGI Symbol;Acc:MGI:1349462]	UBA7			Uba7
ENSMUSG00000021287	-1.7	0.002917	Xrcc3	X-ray repair complementing defective repair in Chinese hamster cells 3 [Source:MGI Symbol;Acc:MGI:1921585]	XRCC3			Xrcc3
ENSMUSG00000031595	-1.7	0.007132	Pdgfrl	platelet-derived growth factor receptor-like [Source:MGI Symbol;Acc:MGI:1916047]	PDGFRL			Pdgfrl
ENSMUSG00000014786	-1.7	0.006555	Slc9a5	solute carrier family 9 (sodium/hydrogen exchanger), member 5 [Source:MGI Symbol;Acc:MGI:2685542]	SLC9A5			Slc9A5
ENSMUSG00000033350	-1.7	0.000159	Chst2	carbohydrate sulfotransferase 2 [Source:MGI Symbol;Acc:MGI:1891160]	CHST2			Chst2
ENSMUSG00000101599	-1.7	0.0419	Gm20342	predicted gene, 20342 [Source:MGI Symbol;Acc:MGI:5012527]
ENSMUSG00000010461	-1.7	0.0281	Eya4	EYA transcriptional coactivator and phosphatase 4 [Source:MGI Symbol;Acc:MGI:1337104]	EYA4			Eya4
ENSMUSG00000022425	-1.7	0.033392	Enpp2	ectonucleotide pyrophosphatase/phosphodiesterase 2 [Source:MGI Symbol;Acc:MGI:1321390]	ENPP2			Enpp2
ENSMUSG00000074736	-1.7	0.048593	Syndig1	synapse differentiation inducing 1 [Source:MGI Symbol;Acc:MGI:3702158]	SYNDIG1			Syndig1
ENSMUSG00000035799	-1.7	0.00029	Twist1	twist basic helix-loop-helix transcription factor 1 [Source:MGI Symbol;Acc:MGI:98872]	TWIST1			Twist1
ENSMUSG00000034949	-1.7	0.007123	Zfr2	zinc finger RNA binding protein 2 [Source:MGI Symbol;Acc:MGI:2143792]
ENSMUSG00000045934	-1.7	0.010198	Mtmr11	myotubularin related protein 11 [Source:MGI Symbol;Acc:MGI:2652817]	MTMR11			Mtmr11
ENSMUSG00000095123	-1.7	0.000118	Gm21781	predicted gene, 21781 [Source:MGI Symbol;Acc:MGI:5433945]
ENSMUSG00000041559	-1.7	0.000597	Fmod	fibromodulin [Source:MGI Symbol;Acc:MGI:1328364]	FMOD			Fmod
ENSMUSG00000048402	-1.7	0.000666	Gli2	GLI-Kruppel family member GLI2 [Source:MGI Symbol;Acc:MGI:95728]	GLI2			Gli2
ENSMUSG00000085334	-1.7	0.005356	Gm12940	predicted gene 12940 [Source:MGI Symbol;Acc:MGI:3702626]
ENSMUSG00000043822	-1.7	0.000587	Adamtsl5	ADAMTS-like 5 [Source:MGI Symbol;Acc:MGI:1913798]	ADAMTSL5			Adamtsl5
ENSMUSG00000034324	-1.7	0.003341	Tmem132c	transmembrane protein 132C [Source:MGI Symbol;Acc:MGI:2443061]	TMEM132C			Tmem132C
ENSMUSG00000063415	-1.7	8.39e-06	Cyp26b1	cytochrome P450, family 26, subfamily b, polypeptide 1 [Source:MGI Symbol;Acc:MGI:2176159]	CYP26B1			Cyp26B1
ENSMUSG00000073591	-1.7	0.009061	Pcdhb22	protocadherin beta 22 [Source:MGI Symbol;Acc:MGI:2136760]	PCDHB15			Pcdhb15
ENSMUSG00000028444	-1.7	0.000241	Cntfr	ciliary neurotrophic factor receptor [Source:MGI Symbol;Acc:MGI:99605]	CNTFR			Cntfr
ENSMUSG00000025145	-1.7	8.53e-06	Lrrc45	leucine rich repeat containing 45 [Source:MGI Symbol;Acc:MGI:2387183]	LRRC45			Lrrc45
ENSMUSG00000041482	-1.7	0.0005	Piezo2	piezo-type mechanosensitive ion channel component 2 [Source:MGI Symbol;Acc:MGI:1918781]	PIEZO2			Piezo2
ENSMUSG00000082286	-1.7	0.000255	Pisd-ps1	phosphatidylserine decarboxylase, pseudogene 1 [Source:MGI Symbol;Acc:MGI:3842428]
ENSMUSG00000035356	-1.7	0.004087	Nfkbiz	nuclear factor of kappa light polypeptide gene enhancer in B cells inhibitor, zeta [Source:MGI Symbol;Acc:MGI:1931595]	NFKBIZ			Nfkbiz
ENSMUSG00000038677	-1.7	0.002657	Scube3	signal peptide, CUB domain, EGF-like 3 [Source:MGI Symbol;Acc:MGI:3045253]	SCUBE3			Scube3
ENSMUSG00000040649	-1.7	0.003654	Rimklb	ribosomal modification protein rimK-like family member B [Source:MGI Symbol;Acc:MGI:1918325]	RIMKLB			Rimklb
ENSMUSG00000052373	-1.7	0.049379	Mpp3	membrane protein, palmitoylated 3 (MAGUK p55 subfamily member 3) [Source:MGI Symbol;Acc:MGI:1328354]	MPP3			Mpp3
ENSMUSG00000086825	-1.7	0.042952	Gm15675	predicted gene 15675 [Source:MGI Symbol;Acc:MGI:3783117]
ENSMUSG00000042436	-1.7	4.14e-06	Mfap4	microfibrillar-associated protein 4 [Source:MGI Symbol;Acc:MGI:1342276]	MFAP4			Mfap4
ENSMUSG00000000142	-1.7	0.002784	Axin2	axin 2 [Source:MGI Symbol;Acc:MGI:1270862]	AXIN2			Axin2
ENSMUSG00000027584	-1.7	0.000661	Oprl1	opioid receptor-like 1 [Source:MGI Symbol;Acc:MGI:97440]	OPRL1			Oprl1
ENSMUSG00000022367	-1.7	0.005242	Has2	hyaluronan synthase 2 [Source:MGI Symbol;Acc:MGI:107821]	HAS2			Has2
ENSMUSG00000029671	-1.7	0.008304	Wnt16	wingless-type MMTV integration site family, member 16 [Source:MGI Symbol;Acc:MGI:2136018]	WNT16			Wnt16
ENSMUSG00000048387	-1.7	0.002371	Osr1	odd-skipped related transcription factor 1 [Source:MGI Symbol;Acc:MGI:1344424]	OSR1			Osr1
ENSMUSG00000028047	-1.7	9.52e-06	Thbs3	thrombospondin 3 [Source:MGI Symbol;Acc:MGI:98739]	THBS3			Thbs3
ENSMUSG00000004815	-1.7	0.00399	Dgkq	diacylglycerol kinase, theta [Source:MGI Symbol;Acc:MGI:102918]	DGKQ			Dgkq
ENSMUSG00000039577	-1.7	0.026731	Nphp4	nephronophthisis 4 (juvenile) homolog (human) [Source:MGI Symbol;Acc:MGI:2384210]	NPHP4			Nphp4
ENSMUSG00000070867	-1.7	0.011568	Trabd2b	TraB domain containing 2B [Source:MGI Symbol;Acc:MGI:3650152]	TRABD2B			Trabd2B
ENSMUSG00000026574	-1.7	1.36e-06	Dpt	dermatopontin [Source:MGI Symbol;Acc:MGI:1928392]	DPT			Dpt
ENSMUSG00000054252	-1.7	0.000118	Fgfr3	fibroblast growth factor receptor 3 [Source:MGI Symbol;Acc:MGI:95524]	FGFR3			Fgfr3
ENSMUSG00000034161	-1.7	0.000212	Scx	scleraxis [Source:MGI Symbol;Acc:MGI:102934]	SCX			Scx
ENSMUSG00000031963	-1.7	0.000212	Bmper	BMP-binding endothelial regulator [Source:MGI Symbol;Acc:MGI:1920480]	BMPER			Bmper
ENSMUSG00000004562	-1.7	3.05e-07	Arhgef40	Rho guanine nucleotide exchange factor (GEF) 40 [Source:MGI Symbol;Acc:MGI:2685515]	ARHGEF40			Arhgef40
ENSMUSG00000027339	-1.7	0.000176	Rassf2	Ras association (RalGDS/AF-6) domain family member 2 [Source:MGI Symbol;Acc:MGI:2442060]	RASSF2			Rassf2
ENSMUSG00000035640	-1.7	0.000479	Cbarp	calcium channel, voltage-dependent, beta subunit associated regulatory protein [Source:MGI Symbol;Acc:MGI:1354170]	CBARP			Cbarp
ENSMUSG00000089769	-1.7	0.002657	Gm16574	predicted gene 16574 [Source:MGI Symbol;Acc:MGI:4414994]
ENSMUSG00000001911	-1.7	1.77e-06	Nfix	nuclear factor I/X [Source:MGI Symbol;Acc:MGI:97311]	NFIX			Nfix
ENSMUSG00000052133	-1.7	0.0332	Sema5b	sema domain, seven thrombospondin repeats (type 1 and type 1-like), transmembrane domain (TM) and short cytoplasmic domain, (semaphorin) 5B [Source:MGI Symbol;Acc:MGI:107555]	SEMA5B			Sema5B
ENSMUSG00000073878	-1.7	0.020563	Gm13304	predicted gene 13304 [Source:MGI Symbol;Acc:MGI:3710514]
ENSMUSG00000111394	-1.7	4.96e-07	Gm49759	predicted gene, 49759 [Source:MGI Symbol;Acc:MGI:6215263]
ENSMUSG00000054675	-1.7	0.000155	Tmem119	transmembrane protein 119 [Source:MGI Symbol;Acc:MGI:2385228]	TMEM119			Tmem119
ENSMUSG00000026958	-1.7	0.000193	Dpp7	dipeptidylpeptidase 7 [Source:MGI Symbol;Acc:MGI:1933213]	DPP7			Dpp7
ENSMUSG00000030222	-1.7	0.013937	Rerg	RAS-like, estrogen-regulated, growth-inhibitor [Source:MGI Symbol;Acc:MGI:2665139]	RERG			Rerg
ENSMUSG00000001802	-1.7	0.000788	Lrp3	low density lipoprotein receptor-related protein 3 [Source:MGI Symbol;Acc:MGI:3584516]	LRP3			Lrp3
ENSMUSG00000043719	-1.7	5.25e-06	Col6a6	collagen, type VI, alpha 6 [Source:MGI Symbol;Acc:MGI:2444259]	COL6A6			Col6A6
ENSMUSG00000042766	-1.7	0.031121	Trim46	tripartite motif-containing 46 [Source:MGI Symbol;Acc:MGI:2673000]	TRIM46			Trim46
ENSMUSG00000040280	-1.7	0.000693	Ndufa4l2	Ndufa4, mitochondrial complex associated like 2 [Source:MGI Symbol;Acc:MGI:3039567]	NDUFA4L2			Ndufa4L2
ENSMUSG00000027797	-1.7	0.003516	Dclk1	doublecortin-like kinase 1 [Source:MGI Symbol;Acc:MGI:1330861]	DCLK1	DCLK1		Dclk1	DCLK1
ENSMUSG00000037206	-1.7	6.88e-06	Islr	immunoglobulin superfamily containing leucine-rich repeat [Source:MGI Symbol;Acc:MGI:1349645]	ISLR			Islr
ENSMUSG00000111291	-1.8	0.033188	Gm48604	predicted gene, 48604 [Source:MGI Symbol;Acc:MGI:6098186]
ENSMUSG00000094065	-1.8	0.016074	Ccl21d	chemokine (C-C motif) ligand 21D [Source:MGI Symbol;Acc:MGI:5434896]	CCL21			Ccl21
ENSMUSG00000091243	-1.8	0.033398	Vgll3	vestigial like family member 3 [Source:MGI Symbol;Acc:MGI:1920819]	VGLL3			Vgll3
ENSMUSG00000095332	-1.8	0.002491	Gm9821	predicted gene 9821 [Source:MGI Symbol;Acc:MGI:3704208]
ENSMUSG00000107962	-1.8	9.78e-05	Gm43980	predicted gene, 43980 [Source:MGI Symbol;Acc:MGI:5690372]
ENSMUSG00000040690	-1.8	3.03e-08	Col16a1	collagen, type XVI, alpha 1 [Source:MGI Symbol;Acc:MGI:1095396]	COL16A1			Col16A1
ENSMUSG00000025089	-1.8	0.003632	Gfra1	glial cell line derived neurotrophic factor family receptor alpha 1 [Source:MGI Symbol;Acc:MGI:1100842]	GFRA1			Gfra1
ENSMUSG00000024299	-1.8	1.23e-09	Adamts10	a disintegrin-like and metallopeptidase (reprolysin type) with thrombospondin type 1 motif, 10 [Source:MGI Symbol;Acc:MGI:2449112]	ADAMTS10			Adamts10
ENSMUSG00000026674	-1.8	0.000324	Ddr2	discoidin domain receptor family, member 2 [Source:MGI Symbol;Acc:MGI:1345277]	DDR2	DDR2		Ddr2	DDR2
ENSMUSG00000020866	-1.8	1.25e-08	Cacna1g	calcium channel, voltage-dependent, T type, alpha 1G subunit [Source:MGI Symbol;Acc:MGI:1201678]	CACNA1G			Cacna1G
ENSMUSG00000030717	-1.8	0.011873	Nupr1	nuclear protein transcription regulator 1 [Source:MGI Symbol;Acc:MGI:1891834]	NUPR1			Nupr1
ENSMUSG00000038530	-1.8	0.017538	Rgs4	regulator of G-protein signaling 4 [Source:MGI Symbol;Acc:MGI:108409]	RGS4			Rgs4
ENSMUSG00000034463	-1.8	2.84e-05	Scara3	scavenger receptor class A, member 3 [Source:MGI Symbol;Acc:MGI:2444418]	SCARA3			Scara3
ENSMUSG00000029861	-1.8	0.006652	Fam131b	family with sequence similarity 131, member B [Source:MGI Symbol;Acc:MGI:1923406]	FAM131B			Fam131B
ENSMUSG00000024268	-1.8	0.0125	Celf4	CUGBP, Elav-like family member 4 [Source:MGI Symbol;Acc:MGI:1932407]	CELF4			Celf4
ENSMUSG00000001493	-1.8	3.28e-05	Meox1	mesenchyme homeobox 1 [Source:MGI Symbol;Acc:MGI:103220]	MEOX1			Meox1
ENSMUSG00000107331	-1.8	0.010022	Gm42732	predicted gene 42732 [Source:MGI Symbol;Acc:MGI:5662869]
ENSMUSG00000059022	-1.8	5.24e-05	Kcp	kielin/chordin-like protein [Source:MGI Symbol;Acc:MGI:2141640]	KCP			Kcp
ENSMUSG00000021010	-1.8	0.034933	Npas3	neuronal PAS domain protein 3 [Source:MGI Symbol;Acc:MGI:1351610]	NPAS3			Npas3
ENSMUSG00000027875	-1.8	0.000159	Hmgcs2	3-hydroxy-3-methylglutaryl-Coenzyme A synthase 2 [Source:MGI Symbol;Acc:MGI:101939]	HMGCS2			Hmgcs2
ENSMUSG00000035835	-1.8	5.22e-05	Plppr3	phospholipid phosphatase related 3 [Source:MGI Symbol;Acc:MGI:2388640]	PLPPR3			Plppr3
ENSMUSG00000051727	-1.8	0.049933	Kctd14	potassium channel tetramerisation domain containing 14 [Source:MGI Symbol;Acc:MGI:1289222]
ENSMUSG00000021268	-1.8	6.68e-11	Meg3	maternally expressed 3 [Source:MGI Symbol;Acc:MGI:1202886]
ENSMUSG00000007207	-1.8	1.36e-06	Stx1a	syntaxin 1A (brain) [Source:MGI Symbol;Acc:MGI:109355]	STX1A			Stx1A
ENSMUSG00000089817	-1.8	2.77e-05	Gm7162	predicted gene 7162 [Source:MGI Symbol;Acc:MGI:3645097]
ENSMUSG00000022843	-1.8	9.95e-05	Clcn2	chloride channel, voltage-sensitive 2 [Source:MGI Symbol;Acc:MGI:105061]	CLCN2			Clcn2
ENSMUSG00000004885	-1.8	0.03316	Crabp2	cellular retinoic acid binding protein II [Source:MGI Symbol;Acc:MGI:88491]	CRABP2			Crabp2
ENSMUSG00000096596	-1.8	0.036342	Gm10591	predicted gene 10591 [Source:MGI Symbol;Acc:MGI:3711256]
ENSMUSG00000025650	-1.8	0.031773	Col7a1	collagen, type VII, alpha 1 [Source:MGI Symbol;Acc:MGI:88462]
ENSMUSG00000069806	-1.8	0.000312	Cacng7	calcium channel, voltage-dependent, gamma subunit 7 [Source:MGI Symbol;Acc:MGI:1932374]	CACNG7			Cacng7
ENSMUSG00000040663	-1.8	0.020827	Clcf1	cardiotrophin-like cytokine factor 1 [Source:MGI Symbol;Acc:MGI:1930088]	CLCF1			Clcf1
ENSMUSG00000018486	-1.8	0.000212	Wnt9b	wingless-type MMTV integration site family, member 9B [Source:MGI Symbol;Acc:MGI:1197020]	WNT9B			Wnt9B
ENSMUSG00000048450	-1.8	1.35e-05	Msx1	msh homeobox 1 [Source:MGI Symbol;Acc:MGI:97168]	MSX1			Msx1
ENSMUSG00000092341	-1.8	3.58e-07	Malat1	metastasis associated lung adenocarcinoma transcript 1 (non-coding RNA) [Source:MGI Symbol;Acc:MGI:1919539]
ENSMUSG00000021130	-1.8	0.000198	Galnt16	polypeptide N-acetylgalactosaminyltransferase 16 [Source:MGI Symbol;Acc:MGI:1917754]	GALNT16			Galnt16
ENSMUSG00000094686	-1.8	0.001144	Ccl21a	chemokine (C-C motif) ligand 21A (serine) [Source:MGI Symbol;Acc:MGI:1349183]	CCL21			Ccl21
ENSMUSG00000095675	-1.8	0.030379	Ccl21b	chemokine (C-C motif) ligand 21B (leucine) [Source:MGI Symbol;Acc:MGI:1349182]
ENSMUSG00000020135	-1.8	0.00224	Apc2	APC regulator of WNT signaling pathway 2 [Source:MGI Symbol;Acc:MGI:1346052]	APC2			Apc2
ENSMUSG00000092274	-1.8	0.000162	Neat1	nuclear paraspeckle assembly transcript 1 (non-protein coding) [Source:MGI Symbol;Acc:MGI:1914211]
ENSMUSG00000032452	-1.8	0.004987	Clstn2	calsyntenin 2 [Source:MGI Symbol;Acc:MGI:1929897]	CLSTN2			Clstn2
ENSMUSG00000029675	-1.8	3.03e-08	Eln	elastin [Source:MGI Symbol;Acc:MGI:95317]	ELN			Eln
ENSMUSG00000035112	-1.8	1.62e-07	Wnk4	WNK lysine deficient protein kinase 4 [Source:MGI Symbol;Acc:MGI:1917097]	WNK4			Wnk4
ENSMUSG00000024940	-1.8	1.19e-08	Ltbp3	latent transforming growth factor beta binding protein 3 [Source:MGI Symbol;Acc:MGI:1101355]	LTBP3			Ltbp3
ENSMUSG00000026923	-1.8	2.58e-11	Notch1	notch 1 [Source:MGI Symbol;Acc:MGI:97363]	NOTCH1	NOTCH1		Notch1	NOTCH1
ENSMUSG00000034648	-1.9	0.006958	Lrrn1	leucine rich repeat protein 1, neuronal [Source:MGI Symbol;Acc:MGI:106038]	LRRN1			Lrrn1
ENSMUSG00000035545	-1.9	4.16e-10	Leng8	leukocyte receptor cluster (LRC) member 8 [Source:MGI Symbol;Acc:MGI:2142195]	LENG8			Leng8
ENSMUSG00000034059	-1.9	0.013692	Ypel4	yippee like 4 [Source:MGI Symbol;Acc:MGI:3605071]	YPEL4			Ypel4
ENSMUSG00000032024	-1.9	2.11e-05	Clmp	CXADR-like membrane protein [Source:MGI Symbol;Acc:MGI:1918816]	CLMP			Clmp
ENSMUSG00000045672	-1.9	7.89e-07	Col27a1	collagen, type XXVII, alpha 1 [Source:MGI Symbol;Acc:MGI:2672118]	COL27A1			Col27A1
ENSMUSG00000001943	-1.9	0.04933	Vsig2	V-set and immunoglobulin domain containing 2 [Source:MGI Symbol;Acc:MGI:1928009]	VSIG2			Vsig2
ENSMUSG00000026589	-1.9	0.004894	Sec16b	SEC16 homolog B (S. cerevisiae) [Source:MGI Symbol;Acc:MGI:2148802]	SEC16B			Sec16B
ENSMUSG00000025582	-1.9	0.000746	Nptx1	neuronal pentraxin 1 [Source:MGI Symbol;Acc:MGI:107811]	NPTX1			Nptx1
ENSMUSG00000050908	-1.9	0.006926	Tvp23a	trans-golgi network vesicle protein 23A [Source:MGI Symbol;Acc:MGI:3665441]	TVP23A			Tvp23A
ENSMUSG00000028864	-1.9	0.034998	Hgf	hepatocyte growth factor [Source:MGI Symbol;Acc:MGI:96079]	HGF			Hgf
ENSMUSG00000103183	-1.9	0.028829	Gm37090	predicted gene, 37090 [Source:MGI Symbol;Acc:MGI:5610318]
ENSMUSG00000028919	-1.9	0.000245	Arhgef19	Rho guanine nucleotide exchange factor (GEF) 19 [Source:MGI Symbol;Acc:MGI:1925912]
ENSMUSG00000028626	-1.9	1.19e-08	Col9a2	collagen, type IX, alpha 2 [Source:MGI Symbol;Acc:MGI:88466]	COL9A2			Col9A2
ENSMUSG00000020262	-1.9	3.58e-07	Adarb1	adenosine deaminase, RNA-specific, B1 [Source:MGI Symbol;Acc:MGI:891999]	ADARB1			Adarb1
ENSMUSG00000026825	-1.9	8.38e-07	Dnm1	dynamin 1 [Source:MGI Symbol;Acc:MGI:107384]	DNM1			Dnm1
ENSMUSG00000030806	-1.9	0.001312	Stx1b	syntaxin 1B [Source:MGI Symbol;Acc:MGI:1930705]	STX1B			Stx1B
ENSMUSG00000027985	-1.9	0.000233	Lef1	lymphoid enhancer binding factor 1 [Source:MGI Symbol;Acc:MGI:96770]	LEF1			Lef1
ENSMUSG00000097961	-1.9	8.85e-10	Gm27000	predicted gene, 27000 [Source:MGI Symbol;Acc:MGI:5504115]
ENSMUSG00000040569	-1.9	0.029546	Slc26a7	solute carrier family 26, member 7 [Source:MGI Symbol;Acc:MGI:2384791]	SLC26A7			Slc26A7
ENSMUSG00000023411	-1.9	9.66e-07	Nfatc4	nuclear factor of activated T cells, cytoplasmic, calcineurin dependent 4 [Source:MGI Symbol;Acc:MGI:1920431]	NFATC4			Nfatc4
ENSMUSG00000039004	-1.9	3.99e-07	Bmp6	bone morphogenetic protein 6 [Source:MGI Symbol;Acc:MGI:88182]	BMP6			Bmp6
ENSMUSG00000110866	-1.9	0.00164	Gm48362	predicted gene, 48362 [Source:MGI Symbol;Acc:MGI:6097831]
ENSMUSG00000074971	-1.9	0.000788	Fibin	fin bud initiation factor homolog (zebrafish) [Source:MGI Symbol;Acc:MGI:1914856]	FIBIN			Fibin
ENSMUSG00000104814	-1.9	0.009788	Gm42979	predicted gene 42979 [Source:MGI Symbol;Acc:MGI:5663116]
ENSMUSG00000028909	-1.9	0.009061	Ptpru	protein tyrosine phosphatase, receptor type, U [Source:MGI Symbol;Acc:MGI:1321151]	PTPRU		PTPRU	Ptpru		PTPRU
ENSMUSG00000038738	-2	0.000733	Shank1	SH3 and multiple ankyrin repeat domains 1 [Source:MGI Symbol;Acc:MGI:3613677]	SHANK1			Shank1
ENSMUSG00000084897	-2	0.00525	Gm14226	predicted gene 14226 [Source:MGI Symbol;Acc:MGI:3649244]
ENSMUSG00000071847	-2	6.06e-07	Apcdd1	adenomatosis polyposis coli down-regulated 1 [Source:MGI Symbol;Acc:MGI:3513977]	APCDD1			Apcdd1
ENSMUSG00000085028	-2	0.000761	Slc2a4rg-ps	Slc2a4 regulator, pseudogene [Source:MGI Symbol;Acc:MGI:3651388]
ENSMUSG00000030276	-2	0.028829	Ttll3	tubulin tyrosine ligase-like family, member 3 [Source:MGI Symbol;Acc:MGI:2141418]	TTLL3			Ttll3
ENSMUSG00000001288	-2	5.25e-06	Rarg	retinoic acid receptor, gamma [Source:MGI Symbol;Acc:MGI:97858]	RARG			Rarg
ENSMUSG00000078651	-2	0.023408	Aoc2	amine oxidase, copper containing 2 (retina-specific) [Source:MGI Symbol;Acc:MGI:2668431]	AOC2			Aoc2
ENSMUSG00000024186	-2	0.001079	Rgs11	regulator of G-protein signaling 11 [Source:MGI Symbol;Acc:MGI:1354739]	RGS11			Rgs11
ENSMUSG00000042821	-2	0.000245	Snai1	snail family zinc finger 1 [Source:MGI Symbol;Acc:MGI:98330]	SNAI1	SNAI1		Snai1	SNAI1
ENSMUSG00000061576	-2	0.011957	Dpp6	dipeptidylpeptidase 6 [Source:MGI Symbol;Acc:MGI:94921]	DPP6			Dpp6
ENSMUSG00000073771	-2	0.011738	Btbd19	BTB (POZ) domain containing 19 [Source:MGI Symbol;Acc:MGI:1925861]	BTBD19			Btbd19
ENSMUSG00000102143	-2	0.0424	Gm38057	predicted gene, 38057 [Source:MGI Symbol;Acc:MGI:5611285]
ENSMUSG00000080316	-2	5.66e-07	Spaca6	sperm acrosome associated 6 [Source:MGI Symbol;Acc:MGI:1922452]	SPACA6			Spaca6
ENSMUSG00000021186	-2	0.049254	Fbln5	fibulin 5 [Source:MGI Symbol;Acc:MGI:1346091]	FBLN5			Fbln5
ENSMUSG00000024330	-2	0.019543	Col11a2	collagen, type XI, alpha 2 [Source:MGI Symbol;Acc:MGI:88447]	COL11A2			Col11A2
ENSMUSG00000085642	-2	0.024059	3110053B16Rik	RIKEN cDNA 3110053B16 gene [Source:MGI Symbol;Acc:MGI:1920435]
ENSMUSG00000022296	-2	0.028712	Baalc	brain and acute leukemia, cytoplasmic [Source:MGI Symbol;Acc:MGI:1928704]	BAALC			Baalc
ENSMUSG00000049871	-2	0.000185	Nlrc3	NLR family, CARD domain containing 3 [Source:MGI Symbol;Acc:MGI:2444070]	NLRC3		NLRC3	Nlrc3		NLRC3
ENSMUSG00000106383	-2	0.04933	E330034L11Rik	RIKEN cDNA E330034L11 gene [Source:MGI Symbol;Acc:MGI:3026962]
ENSMUSG00000023232	-2	1.46e-05	Serinc2	serine incorporator 2 [Source:MGI Symbol;Acc:MGI:1919132]	SERINC2			Serinc2
ENSMUSG00000018830	-2	0.0276	Myh11	myosin, heavy polypeptide 11, smooth muscle [Source:MGI Symbol;Acc:MGI:102643]	MYH11		MYH11	Myh11		MYH11
ENSMUSG00000104465	-2	0.000597	BC002189	cDNA sequence BC002189 [Source:MGI Symbol;Acc:MGI:3642300]
ENSMUSG00000072647	-2	0.025015	Adam1a	a disintegrin and metallopeptidase domain 1a [Source:MGI Symbol;Acc:MGI:2429504]
ENSMUSG00000041577	-2	0.000189	Prelp	proline arginine-rich end leucine-rich repeat [Source:MGI Symbol;Acc:MGI:2151110]	PRELP			Prelp
ENSMUSG00000090210	-2.1	0.010746	Itga10	integrin, alpha 10 [Source:MGI Symbol;Acc:MGI:2153482]	ITGA10			Itga10
ENSMUSG00000074415	-2.1	5.66e-07	Mir100hg	Mir100 Mirlet7a-2 Mir125b-1 cluster host gene [Source:MGI Symbol;Acc:MGI:1920394]
ENSMUSG00000013367	-2.1	0.035197	Iglon5	IgLON family member 5 [Source:MGI Symbol;Acc:MGI:2686277]	IGLON5			Iglon5
ENSMUSG00000104546	-2.1	0.033392	Gm43858	predicted gene 43858 [Source:MGI Symbol;Acc:MGI:5663995]
ENSMUSG00000103839	-2.1	0.016078	Gm37607	predicted gene, 37607 [Source:MGI Symbol;Acc:MGI:5610835]
ENSMUSG00000031028	-2.1	0.001372	Tub	tubby bipartite transcription factor [Source:MGI Symbol;Acc:MGI:2651573]	TUB			Tub
ENSMUSG00000025473	-2.1	0.015101	Adam8	a disintegrin and metallopeptidase domain 8 [Source:MGI Symbol;Acc:MGI:107825]	ADAM8			Adam8
ENSMUSG00000000567	-2.1	5.13e-07	Sox9	SRY (sex determining region Y)-box 9 [Source:MGI Symbol;Acc:MGI:98371]	SOX9			Sox9
ENSMUSG00000033730	-2.1	0.039936	Egr3	early growth response 3 [Source:MGI Symbol;Acc:MGI:1306780]	EGR3			Egr3
ENSMUSG00000037747	-2.1	0.034254	Phyhipl	phytanoyl-CoA hydroxylase interacting protein-like [Source:MGI Symbol;Acc:MGI:1918161]	PHYHIPL			Phyhipl
ENSMUSG00000039037	-2.1	0.03067	St6galnac5	ST6 (alpha-N-acetyl-neuraminyl-2,3-beta-galactosyl-1,3)-N-acetylgalactosaminide alpha-2,6-sialyltransferase 5 [Source:MGI Symbol;Acc:MGI:1349471]	ST6GALNAC5			St6Galnac5
ENSMUSG00000078190	-2.1	8.12e-05	Dnm3os	dynamin 3, opposite strand [Source:MGI Symbol;Acc:MGI:3052332]
ENSMUSG00000063063	-2.1	0.000257	Ctnna2	catenin (cadherin associated protein), alpha 2 [Source:MGI Symbol;Acc:MGI:88275]	CTNNA2			Ctnna2
ENSMUSG00000057337	-2.1	0.000305	Chst3	carbohydrate sulfotransferase 3 [Source:MGI Symbol;Acc:MGI:1858224]	CHST3			Chst3
ENSMUSG00000112324	-2.1	0.002619	Gm47939	predicted gene, 47939 [Source:MGI Symbol;Acc:MGI:6097203]
ENSMUSG00000035121	-2.1	0.000618	Neil2	nei like 2 (E. coli) [Source:MGI Symbol;Acc:MGI:2686058]	NEIL2			Neil2
ENSMUSG00000097309	-2.1	0.031541	Gm17249	predicted gene, 17249 [Source:MGI Symbol;Acc:MGI:4936883]
ENSMUSG00000059146	-2.1	0.001187	Ntrk3	neurotrophic tyrosine kinase, receptor, type 3 [Source:MGI Symbol;Acc:MGI:97385]	NTRK3			Ntrk3
ENSMUSG00000024793	-2.2	0.031894	Tnfrsf25	tumor necrosis factor receptor superfamily, member 25 [Source:MGI Symbol;Acc:MGI:1934667]	TNFRSF25			Tnfrsf25
ENSMUSG00000034771	-2.2	2.62e-08	Tle2	transducin-like enhancer of split 2 [Source:MGI Symbol;Acc:MGI:104635]	TLE2			Tle2
ENSMUSG00000062939	-2.2	0.0412	Stat4	signal transducer and activator of transcription 4 [Source:MGI Symbol;Acc:MGI:103062]	STAT4			Stat4
ENSMUSG00000059430	-2.2	1.58e-05	Actg2	actin, gamma 2, smooth muscle, enteric [Source:MGI Symbol;Acc:MGI:104589]	ACTG2			Actg2
ENSMUSG00000039579	-2.2	0.000592	Grin3a	glutamate receptor ionotropic, NMDA3A [Source:MGI Symbol;Acc:MGI:1933206]	GRIN3A			Grin3A
ENSMUSG00000060371	-2.2	0.049816	Caln1	calneuron 1 [Source:MGI Symbol;Acc:MGI:2155987]	CALN1			Caln1
ENSMUSG00000030257	-2.2	1.09e-05	Srgap3	SLIT-ROBO Rho GTPase activating protein 3 [Source:MGI Symbol;Acc:MGI:2152938]	SRGAP3			Srgap3
ENSMUSG00000062044	-2.2	0.000308	Lmtk3	lemur tyrosine kinase 3 [Source:MGI Symbol;Acc:MGI:3039582]	LMTK3			Lmtk3
ENSMUSG00000098248	-2.3	0.0386	Gm27222	predicted gene 27222 [Source:MGI Symbol;Acc:MGI:5521065]
ENSMUSG00000092981	-2.3	0.001618	Mir5125	microRNA 5125 [Source:MGI Symbol;Acc:MGI:4950450]
ENSMUSG00000055254	-2.3	7.06e-05	Ntrk2	neurotrophic tyrosine kinase, receptor, type 2 [Source:MGI Symbol;Acc:MGI:97384]	NTRK2			Ntrk2
ENSMUSG00000030406	-2.3	1.19e-08	Gipr	gastric inhibitory polypeptide receptor [Source:MGI Symbol;Acc:MGI:1352753]	GIPR			Gipr
ENSMUSG00000107000	-2.3	0.000277	Gm43481	predicted gene 43481 [Source:MGI Symbol;Acc:MGI:5663618]
ENSMUSG00000055629	-2.3	0.00078	B4galnt4	beta-1,4-N-acetyl-galactosaminyl transferase 4 [Source:MGI Symbol;Acc:MGI:2652891]	B4GALNT4			B4Galnt4
ENSMUSG00000112478	-2.3	0.000139	Gm47761	predicted gene, 47761 [Source:MGI Symbol;Acc:MGI:6096912]
ENSMUSG00000025815	-2.3	9.49e-05	Dhtkd1	dehydrogenase E1 and transketolase domain containing 1 [Source:MGI Symbol;Acc:MGI:2445096]	DHTKD1			Dhtkd1
ENSMUSG00000104245	-2.3	0.035477	Gm38155	predicted gene, 38155 [Source:MGI Symbol;Acc:MGI:5611383]
ENSMUSG00000019734	-2.3	0.006849	Tmc4	transmembrane channel-like gene family 4 [Source:MGI Symbol;Acc:MGI:2669035]
ENSMUSG00000097901	-2.3	0.025183	Gm26680	predicted gene, 26680 [Source:MGI Symbol;Acc:MGI:5477174]
ENSMUSG00000062563	-2.3	0.00224	Cys1	cystin 1 [Source:MGI Symbol;Acc:MGI:2177632]	CYS1			Cys1
ENSMUSG00000029510	-2.3	7.28e-05	Gpc2	glypican 2 (cerebroglycan) [Source:MGI Symbol;Acc:MGI:1919201]	GPC2			Gpc2
ENSMUSG00000053552	-2.3	3.01e-07	Ebf4	early B cell factor 4 [Source:MGI Symbol;Acc:MGI:2385972]	EBF4			Ebf4
ENSMUSG00000045903	-2.4	0.00055	Npas4	neuronal PAS domain protein 4 [Source:MGI Symbol;Acc:MGI:2664186]	NPAS4			Npas4
ENSMUSG00000093910	-2.4	0.027099	Zfp853	zinc finger protein 853 [Source:MGI Symbol;Acc:MGI:2685638]	ZNF853			Znf853
ENSMUSG00000024987	-2.4	0.0116	Cyp26a1	cytochrome P450, family 26, subfamily a, polypeptide 1 [Source:MGI Symbol;Acc:MGI:1096359]	CYP26A1			Cyp26A1
ENSMUSG00000022449	-2.4	0.000159	Adamts20	a disintegrin-like and metallopeptidase (reprolysin type) with thrombospondin type 1 motif, 20 [Source:MGI Symbol;Acc:MGI:2660628]	ADAMTS20			Adamts20
ENSMUSG00000015599	-2.4	0.044043	Ttbk1	tau tubulin kinase 1 [Source:MGI Symbol;Acc:MGI:2147036]	TTBK1			Ttbk1
ENSMUSG00000042988	-2.4	0.000138	Notum	notum palmitoleoyl-protein carboxylesterase [Source:MGI Symbol;Acc:MGI:1924833]	NOTUM			Notum
ENSMUSG00000111960	-2.4	0.003607	Gm46349	predicted gene, 46349 [Source:MGI Symbol;Acc:MGI:5825986]
ENSMUSG00000079560	-2.4	0.0196	Hoxa3	homeobox A3 [Source:MGI Symbol;Acc:MGI:96175]	HOXA3			Hoxa3
ENSMUSG00000048616	-2.5	0.037614	Nog	noggin [Source:MGI Symbol;Acc:MGI:104327]	NOG			Nog
ENSMUSG00000026247	-2.5	0.011677	Ecel1	endothelin converting enzyme-like 1 [Source:MGI Symbol;Acc:MGI:1343461]	ECEL1			Ecel1
ENSMUSG00000024565	-2.5	6.92e-09	Sall3	spalt like transcription factor 3 [Source:MGI Symbol;Acc:MGI:109295]	SALL3			Sall3
ENSMUSG00000031410	-2.5	0.049376	Nxf7	nuclear RNA export factor 7 [Source:MGI Symbol;Acc:MGI:2159343]	NXF2			Nxf2
ENSMUSG00000097727	-2.5	0.01363	F630040K05Rik	RIKEN cDNA F630040K05 gene [Source:MGI Symbol;Acc:MGI:4437734]
ENSMUSG00000062380	-2.5	7.48e-09	Tubb3	tubulin, beta 3 class III [Source:MGI Symbol;Acc:MGI:107813]	TUBB3			Tubb3
ENSMUSG00000034177	-2.6	0.00889	Rnf43	ring finger protein 43 [Source:MGI Symbol;Acc:MGI:2442609]	RNF43			Rnf43
ENSMUSG00000026147	-2.6	0.014025	Col9a1	collagen, type IX, alpha 1 [Source:MGI Symbol;Acc:MGI:88465]	COL9A1			Col9A1
ENSMUSG00000030330	-2.6	0.006072	Ing4	inhibitor of growth family, member 4 [Source:MGI Symbol;Acc:MGI:107307]	ING4			Ing4
ENSMUSG00000104156	-2.6	0.02763	Gm38102	predicted gene, 38102 [Source:MGI Symbol;Acc:MGI:5611330]
ENSMUSG00000074657	-2.6	0.00451	Kif5a	kinesin family member 5A [Source:MGI Symbol;Acc:MGI:109564]	KIF5A	KIF5A		Kif5A	KIF5A
ENSMUSG00000063765	-2.6	0.032238	Chadl	chondroadherin-like [Source:MGI Symbol;Acc:MGI:3036284]	CHADL			Chadl
ENSMUSG00000022025	-2.7	0.00894	Cnmd	chondromodulin [Source:MGI Symbol;Acc:MGI:1341171]	CNMD			Cnmd
ENSMUSG00000025478	-2.7	5.85e-09	Dpysl4	dihydropyrimidinase-like 4 [Source:MGI Symbol;Acc:MGI:1349764]	DPYSL4			Dpysl4
ENSMUSG00000058740	-2.7	0.045448	Kcnt1	potassium channel, subfamily T, member 1 [Source:MGI Symbol;Acc:MGI:1924627]	KCNT1			Kcnt1
ENSMUSG00000085072	-2.7	0.002921	Ict1os	immature colon carcinoma transcript 1, opposite strand [Source:MGI Symbol;Acc:MGI:2441927]
ENSMUSG00000090086	-2.7	3.91e-07	AI480526	expressed sequence AI480526 [Source:MGI Symbol;Acc:MGI:2140910]
ENSMUSG00000040164	-2.7	0.02027	Kcns1	K+ voltage-gated channel, subfamily S, 1 [Source:MGI Symbol;Acc:MGI:1197019]	KCNS1			Kcns1
ENSMUSG00000042401	-2.7	0.042528	Crtac1	cartilage acidic protein 1 [Source:MGI Symbol;Acc:MGI:1920082]	CRTAC1			Crtac1
ENSMUSG00000018387	-2.7	5.19e-09	Shroom1	shroom family member 1 [Source:MGI Symbol;Acc:MGI:1919024]	SHROOM1			Shroom1
ENSMUSG00000020651	-2.8	0.006723	Slc26a4	solute carrier family 26, member 4 [Source:MGI Symbol;Acc:MGI:1346029]	SLC26A4			Slc26A4
ENSMUSG00000095539	-2.8	2.7e-05	Gm25287	predicted micro RNA gene
ENSMUSG00000106087	-2.8	0.031916	Gm43609	predicted gene 43609 [Source:MGI Symbol;Acc:MGI:5663746]
ENSMUSG00000035258	-2.8	8.53e-06	Abi3bp	ABI family member 3 binding protein [Source:MGI Symbol;Acc:MGI:2444583]	ABI3BP			Abi3Bp
ENSMUSG00000035864	-2.9	0.033819	Syt1	synaptotagmin I [Source:MGI Symbol;Acc:MGI:99667]	SYT1			Syt1
ENSMUSG00000022096	-2.9	3.21e-06	Hr	lysine demethylase and nuclear receptor corepressor [Source:MGI Symbol;Acc:MGI:96223]	HR			Hr
ENSMUSG00000027570	-2.9	0.011957	Col9a3	collagen, type IX, alpha 3 [Source:MGI Symbol;Acc:MGI:894686]
ENSMUSG00000063142	-2.9	0.034352	Kcnma1	potassium large conductance calcium-activated channel, subfamily M, alpha member 1 [Source:MGI Symbol;Acc:MGI:99923]	KCNMA1			Kcnma1
ENSMUSG00000090026	-2.9	0.007235	Gm15996	predicted gene 15996 [Source:MGI Symbol;Acc:MGI:3802107]
ENSMUSG00000100158	-2.9	0.027474	Gm28119	predicted gene 28119 [Source:MGI Symbol;Acc:MGI:5578825]
ENSMUSG00000039934	-2.9	4.35e-06	Gsap	gamma-secretase activating protein [Source:MGI Symbol;Acc:MGI:2442259]	GSAP			Gsap
ENSMUSG00000085399	-2.9	0.002491	Foxd2os	forkhead box D2, opposite strand [Source:MGI Symbol;Acc:MGI:2444065]
ENSMUSG00000002020	-3	0.005964	Ltbp2	latent transforming growth factor beta binding protein 2 [Source:MGI Symbol;Acc:MGI:99502]	LTBP2			Ltbp2
ENSMUSG00000076117	-3.1	0.000388	Mir680-2	microRNA680-2
ENSMUSG00000016995	-3.1	0.004987	Matn4	matrilin 4 [Source:MGI Symbol;Acc:MGI:1328314]	MATN4			Matn4
ENSMUSG00000030703	-3.1	0.006652	Gdpd3	glycerophosphodiester phosphodiesterase domain containing 3 [Source:MGI Symbol;Acc:MGI:1915866]	GDPD3			Gdpd3
ENSMUSG00000046807	-3.2	0.015017	Lrrc75b	leucine rich repeat containing 75B [Source:MGI Symbol;Acc:MGI:2143657]	LRRC75B			Lrrc75B
ENSMUSG00000096586	-3.3	3.23e-07	Gm22918	predicted micro RNA gene
ENSMUSG00000024869	-3.3	8.06e-05	Gm49405	predicted gene, 49405 [Source:MGI Symbol;Acc:MGI:6155029]
ENSMUSG00000079484	-3.4	0.001372	Phyhd1	phytanoyl-CoA dioxygenase domain containing 1 [Source:MGI Symbol;Acc:MGI:3612860]
ENSMUSG00000040724	-3.5	0.012042	Kcna2	potassium voltage-gated channel, shaker-related subfamily, member 2 [Source:MGI Symbol;Acc:MGI:96659]	KCNA2			Kcna2
ENSMUSG00000104737	-3.5	0.009788	Gm42937	predicted gene 42937 [Source:MGI Symbol;Acc:MGI:5663074]
ENSMUSG00000084917	-3.5	0.016166	Gm17477	predicted gene, 17477 [Source:MGI Symbol;Acc:MGI:4937111]
ENSMUSG00000106665	-3.6	0.010332	Gm43389	predicted gene 43389 [Source:MGI Symbol;Acc:MGI:5663526]
ENSMUSG00000097243	-3.6	0.017087	unknownGene15033	predicted micro RNA gene
ENSMUSG00000097797	-3.6	0.001773	Gm26901	predicted gene, 26901 [Source:MGI Symbol;Acc:MGI:5477395]
ENSMUSG00000097180	-3.8	7.35e-17	2700038G22Rik	RIKEN cDNA 2700038G22 gene [Source:MGI Symbol;Acc:MGI:1914444]
ENSMUSG00000046101	-4	0.002292	Mcmdc2	minichromosome maintenance domain containing 2 [Source:MGI Symbol;Acc:MGI:3045334]	MCMDC2			Mcmdc2
ENSMUSG00000097207	-4.1	8.52e-06	6030443J06Rik	RIKEN cDNA 6030443J06 gene [Source:MGI Symbol;Acc:MGI:2444595]
ENSMUSG00000086769	-12.8	4.83e-14	Gm15587	predicted gene 15587 [Source:MGI Symbol;Acc:MGI:3783035]

## Sheet: Supp.Table2 
Supplementary Table 2 - DEG identified via bulk RNA-Seq classified according to scRNA-Seq clusters
Cell Identity Cluster	Mouse Gene Name	p-value	Average logFC	pct.1	pct.2	adjusted p-value
VSMC	Fbln2	2.6304e-144	1.39796	0.954	0.454	5.9242e-140
VSMC	Igfbp7	2.45e-126	1.07761	0.78	0.155	5.51e-122
VSMC	Tbx20	1.7e-124	1.01602	0.744	0.122	3.83e-120
VSMC	Bgn	5.2e-121	1.13848	0.949	0.552	1.17e-116
VSMC	Col3a1	8.89e-116	1.1695	0.997	0.774	2e-111
VSMC	5033428I22Rik	1.76e-113	0.594683	0.754	0.139	3.97e-109
VSMC	Tagln2	5.52e-109	1.47336	0.965	0.675	1.24e-104
VSMC	Col18a1	6.34e-109	0.857585	0.922	0.303	1.43e-104
VSMC	Pdlim3	3.92e-107	1.6603	0.889	0.458	8.83e-103
VSMC	Zyx	6.48e-102	0.860915	0.934	0.594	1.46e-97
VSMC	Mmp23	1.34e-101	0.622816	0.724	0.157	3.01e-97
VSMC	Loxl1	5.21e-92	0.598806	0.782	0.22	1.17e-87
VSMC	Col1a1	8.78e-91	0.943248	0.99	0.648	1.98e-86
VSMC	Adam19	6.03e-89	0.543489	0.795	0.261	1.36e-84
VSMC	Lmna	1.49e-88	0.703294	0.858	0.387	3.37e-84
VSMC	Ltbp4	3.18e-85	0.587775	0.813	0.295	7.15e-81
VSMC	Pxdc1	1.54e-81	0.52548	0.608	0.126	3.48e-77
VSMC	Rasl11b	2.35e-81	0.698166	0.911	0.528	5.28e-77
VSMC	Htra1	2.37e-81	0.83474	0.651	0.15	5.34e-77
VSMC	Postn	5.95e-79	1.70785	0.681	0.235	1.34e-74
VSMC	Tubb3	2.39e-70	0.682136	0.471	0.071	5.38e-66
VSMC	Meox1	2.43e-68	0.842977	0.785	0.303	5.48e-64
VSMC	Rhou	7.12e-68	0.559343	0.673	0.221	1.6e-63
VSMC	Unc5b	7.18e-67	0.490726	0.782	0.323	1.62e-62
VSMC	Txndc5	8.02e-62	0.565028	0.954	0.763	1.81e-57
VSMC	Hapln1	2e-59	1.00498	0.567	0.166	4.5e-55
VSMC	Sall3	2.95e-59	0.327421	0.306	0.016	6.64e-55
VSMC	Fbln5	8.42e-59	1.45582	0.684	0.283	1.9e-54
VSMC	Bmp4	1.62e-58	0.696186	0.843	0.46	3.65e-54
VSMC	Hmgcs2	1.65e-58	0.468332	0.458	0.083	3.72e-54
VSMC	Twist1	4.38e-58	0.847698	0.714	0.313	9.86491e-54
VSMC	Eln	8.6e-57	1.58387	0.878	0.591	1.936e-52
VSMC	Tpm1	1.75e-55	0.510373	0.997	0.946	3.94637e-51
VSMC	Col5a2	5.72e-55	0.510598	0.889	0.54	1.28778e-50
VSMC	Gng5	1.05e-52	0.311956	1	1	2.37302e-48
VSMC	Igf2r	3.25e-51	0.521249	0.901	0.57	7.31744e-47
VSMC	Creb3l2	2.07e-50	0.443292	0.906	0.605	4.66e-46
VSMC	Ptgis	3.31e-50	0.554608	0.689	0.316	7.46e-46
VSMC	Hspb1	2.02e-48	0.531928	0.762	0.368	4.55e-44
VSMC	Fabp3	1.91e-47	0.64312	0.532	0.171	4.3e-43
VSMC	Vcan	3.18e-46	1.165	0.881	0.672	7.15955e-42
VSMC	Pdgfrl	1.23e-45	0.363576	0.552	0.18	2.76e-41
VSMC	Chpf	2.74e-43	0.291392	0.638	0.246	6.18e-39
VSMC	Tanc2	4.68e-43	0.346845	0.608	0.235	1.05e-38
VSMC	St6galnac5	4.52e-42	0.262964	0.37	0.071	1.02e-37
VSMC	Emilin1	2.48e-40	0.385226	0.947	0.664	5.59058e-36
VSMC	Adamts1	2.77e-40	0.42511	0.868	0.495	6.24548e-36
VSMC	Flna	2.82e-40	0.427046	0.914	0.698	6.35e-36
VSMC	Efemp2	5.42e-40	0.360967	0.896	0.604	1.22008e-35
VSMC	Baalc	6.09e-40	0.324272	0.387	0.09	1.37e-35
VSMC	Smad6	3.03e-38	0.423981	0.623	0.271	6.83e-34
VSMC	Fbn2	8.05e-38	0.535077	0.914	0.759	1.81e-33
VSMC	Cfl2	9.71e-38	0.347526	0.972	0.83	2.19e-33
VSMC	Col9a1	3.28e-36	0.407483	0.878	0.505	7.38e-32
VSMC	Lox	1.45e-35	0.279104	0.435	0.128	3.26e-31
VSMC	Sfrp1	6.09e-35	0.349697	0.891	0.521	1.37e-30
VSMC	Arhgef40	7.77e-35	0.354412	0.762	0.453	1.75e-30
VSMC	Abracl	1.91e-34	0.368611	0.962	0.827	4.3e-30
VSMC	Kank1	3.1e-33	0.318526	0.62	0.297	6.98e-29
VSMC	P4ha3	6.55e-33	0.269488	0.613	0.269	1.48e-28
VSMC	Pdgfrb	7.3e-33	0.341063	0.714	0.353	1.64e-28
VSMC	Hacd1	1.26e-32	0.287197	0.663	0.347	2.83e-28
VSMC	Col1a2	1.17e-31	0.540109	0.939	0.758	2.64e-27
VSMC	Kitl	1.92e-31	0.303607	0.385	0.117	4.32e-27
VSMC	Lbh	1.75e-30	0.455067	0.749	0.447	3.93e-26
VSMC	Msx1	1.12e-29	0.481391	0.334	0.092	2.53e-25
VSMC	Syt11	6.31e-29	0.263258	0.585	0.279	1.42e-24
VSMC	Nexn	4.83e-28	0.265184	0.504	0.203	1.09e-23
VSMC	Mgp	5.02e-27	0.559086	0.775	0.507	1.13e-22
VSMC	Pam	2.31e-26	0.268637	0.724	0.405	5.21e-22
VSMC	Col5a1	5.66e-25	0.251084	0.673	0.376	1.28e-20
VSMC	Smad7	5.74e-25	0.307038	0.813	0.553	1.29e-20
VSMC	Mfap2	1.35e-24	0.260889	1	0.936	3.03e-20
VSMC	Meg3	1.91e-24	0.468986	0.972	0.863	4.3e-20
VSMC	Mmp14	2.29e-24	0.288195	0.957	0.775	5.16e-20
VSMC	Eif4ebp1	6.28e-23	0.264128	0.823	0.596	1.41e-18
VSMC	Tnni1	1.41e-22	0.328296	0.638	0.397	3.17e-18
VSMC	Dstn	2.56e-22	0.28657	0.99	0.943	5.78e-18
VSMC	P3h3	4.13e-22	0.258349	0.866	0.607	9.31e-18
VSMC	Mmp2	2.12e-21	0.272493	0.934	0.741	4.78e-17
VSMC	Ociad2	5.17e-21	0.292543	0.519	0.273	1.16e-16
VSMC	Unc45b	1.44e-19	0.439324	0.327	0.127	3.24e-15
VSMC	Col9a3	1.64e-19	0.255337	0.534	0.267	3.69e-15
VSMC	Bmp2	2.15e-19	0.263861	0.306	0.109	4.85e-15
VSMC	Igsf3	4.5e-19	0.305735	0.886	0.707	1.01e-14
VSMC	Serpinf1	5.5e-19	0.273945	0.724	0.487	1.24e-14
VSMC	Clmp	8.93e-18	0.25201	0.828	0.58	2.01e-13
VSMC	Mfap4	1.69e-12	0.259759	0.962	0.844	3.81e-08
VSMC	Lef1	9.87e-12	0.277113	0.375	0.216	2.22e-07
Myocardium	BC002189	4.72e-199	0.641055	0.8	0.002	1.06e-194
Myocardium	Trdn	4.96e-146	0.907187	0.8	0.007	1.12e-141
Myocardium	Lmod2	1.54e-138	0.436988	0.65	0.004	3.47e-134
Myocardium	Fsd2	1.07e-105	0.519487	0.5	0.003	2.41e-101
Myocardium	Trim55	3.49e-105	0.67836	0.85	0.018	7.87e-101
Myocardium	Myh6	3.12e-95	2.09166	0.95	0.029	7.02e-91
Myocardium	5430431A17Rik	2.59e-92	1.39198	0.9	0.026	5.83e-88
Myocardium	Mov10l1	6.36e-91	0.252025	0.35	0.001	1.43e-86
Myocardium	Ryr2	2.37e-79	0.759408	0.8	0.024	5.35e-75
Myocardium	Adprhl1	2.47e-74	0.540326	0.55	0.01	5.57e-70
Myocardium	Apobec2	4.95e-73	1.16132	0.8	0.028	1.11e-68
Myocardium	Mlip	1.35e-69	0.689153	0.75	0.025	3.05e-65
Myocardium	Actn2	1.58e-69	1.80295	1	0.053	3.57e-65
Myocardium	Mb	4.87e-69	0.646444	0.7	0.021	1.1e-64
Myocardium	Mybpc3	8.94e-65	1.98925	1	0.059	2.01e-60
Myocardium	Hopx	1.71e-63	0.389539	0.55	0.013	3.85e-59
Myocardium	Smpx	1.11e-62	1.285	0.8	0.034	2.5e-58
Myocardium	Eef1a2	2.41e-61	0.916307	0.6	0.017	5.42e-57
Myocardium	Smyd1	1.93e-60	0.998673	0.8	0.036	4.34e-56
Myocardium	Synpo2l	2.36e-55	0.772366	0.7	0.029	5.32e-51
Myocardium	Perp	9.87e-51	0.699734	0.75	0.037	2.22e-46
Myocardium	Pkp2	4.55e-48	0.896761	0.8	0.049	1.02e-43
Myocardium	Alpk2	3.32e-47	0.527591	0.55	0.02	7.48e-43
Myocardium	Pygm	9.72e-47	0.718741	0.75	0.043	2.19e-42
Myocardium	Nebl	7.75e-45	1.75343	0.9	0.074	1.75e-40
Myocardium	Lrrc39	9.96e-45	0.428092	0.5	0.017	2.24e-40
Myocardium	Srl	3.13e-43	0.953073	0.85	0.064	7.04e-39
Myocardium	Cox6a2	6.95e-43	1.62065	0.8	0.058	1.57e-38
Myocardium	Pln	8.5e-43	2.43136	0.95	0.091	1.91e-38
Myocardium	Ppp1r14c	1.15e-40	1.4926	0.95	0.095	2.6e-36
Myocardium	Irx4	3.52e-40	0.324448	0.2	0.001	7.92e-36
Myocardium	Cav3	9.76e-40	0.833723	0.7	0.044	2.2e-35
Myocardium	Trim63	1.58e-39	0.74825	0.7	0.045	3.55e-35
Myocardium	Jph2	5.87e-39	0.8042	0.75	0.054	1.32e-34
Myocardium	Myoz2	5.93e-38	0.541651	0.4	0.013	1.33e-33
Myocardium	Cox7a1	6.09e-38	0.542378	0.55	0.027	1.37e-33
Myocardium	Rbm24	2.54e-37	0.977386	0.75	0.058	5.73e-33
Myocardium	Slc8a1	2.74e-36	0.454769	0.65	0.041	6.18e-32
Myocardium	Sh3bgr	3.1e-36	1.98609	0.9	0.098	6.98e-32
Myocardium	Casq2	4.36e-36	0.366496	0.35	0.01	9.81e-32
Myocardium	Emilin2	2.33e-33	0.397685	0.5	0.025	5.25e-29
Myocardium	Hrc	5.15e-33	0.453368	0.5	0.025	1.16e-28
Myocardium	Hspb7	2.07e-31	2.11117	1	0.156	4.66e-27
Myocardium	Hspb2	3.96e-31	0.909965	0.8	0.083	8.92e-27
Myocardium	Rnf207	1.18e-29	0.414187	0.5	0.028	2.65e-25
Myocardium	Klhl30	6.48e-29	0.42259	0.6	0.044	1.46e-24
Myocardium	Fbxl22	6.29e-28	1.18297	0.8	0.096	1.42e-23
Myocardium	Csrp3	5.06e-27	2.28114	1	0.196	1.14e-22
Myocardium	Chchd10	5.31e-27	1.91503	1	0.193	1.2e-22
Myocardium	Fitm1	7.32e-27	0.679451	0.75	0.078	1.65e-22
Myocardium	Aldh1b1	9.57e-26	0.542935	0.5	0.034	2.16e-21
Myocardium	Atcayos	2.18e-25	0.665619	0.75	0.085	4.91e-21
Myocardium	Adssl1	2.37e-25	0.670054	0.55	0.045	5.34e-21
Myocardium	Myh7	1.64e-23	3.61043	1	0.246	3.7e-19
Myocardium	Ppargc1a	1.82e-22	0.537637	0.7	0.083	4.1e-18
Myocardium	Bves	5.84e-22	0.586777	0.75	0.099	1.31e-17
Myocardium	Nkx2-5	6.26e-21	1.03743	0.9	0.166	1.41e-16
Myocardium	Tmod1	8.59e-21	1.37528	0.95	0.231	1.93e-16
Myocardium	Mcrip2	1.46e-20	0.621171	0.65	0.083	3.29e-16
Myocardium	Popdc2	3.34e-20	0.912476	0.75	0.121	7.52e-16
Myocardium	Des	1.18e-19	1.77521	0.9	0.22	2.66e-15
Myocardium	Gmpr	1.46e-19	0.656725	0.8	0.14	3.28e-15
Myocardium	Ppp1r1a	8.58e-19	0.706655	0.8	0.151	1.93e-14
Myocardium	Eno3	1.04e-18	1.50225	0.95	0.282	2.35e-14
Myocardium	Tnnc1	1.29e-18	3.0342	1	0.367	2.91e-14
Myocardium	Nexn	2.17e-18	1.69289	0.95	0.281	4.89e-14
Myocardium	Tcap	2.23e-18	0.274059	0.3	0.017	5.01e-14
Myocardium	Myl4	5.12e-18	3.65752	1	0.396	1.15e-13
Myocardium	Fabp3	1.16e-17	1.5484	0.95	0.266	2.62e-13
Myocardium	Tnnt2	2.42e-17	3.5392	1	0.429	5.45e-13
Myocardium	Fxyd1	6.34e-17	1.4438	1	0.403	1.43e-12
Myocardium	Tnni1	1.2e-16	2.84271	1	0.46	2.7e-12
Myocardium	Prkaa2	1.91e-16	0.451515	0.6	0.084	4.29e-12
Myocardium	Cap2	3.32e-16	0.659002	0.7	0.127	7.47e-12
Myocardium	Actc1	4.66e-16	3.55692	1	0.506	1.05e-11
Myocardium	Fam81a	1e-15	0.346294	0.4	0.039	2.26e-11
Myocardium	Gpx3	6.92e-15	1.8205	1	0.53	1.55822e-10
Myocardium	Crip2	3.8e-14	1.79956	1	0.514	8.55113e-10
Myocardium	Atp2a2	4.22e-14	1.27253	0.95	0.469	9.51548e-10
Myocardium	Atp5b	6.39e-14	1.01193	1	1	1.43837e-09
Myocardium	Usp13	1.05e-13	0.593865	0.7	0.138	2.35853e-09
Myocardium	Gyg	2.23e-13	2.05263	1	0.639	5.0185e-09
Myocardium	Hacd1	2.67e-13	0.964338	0.95	0.432	6.01232e-09
Myocardium	Mdh1	5.28e-13	1.15384	1	0.939	1.18978e-08
Myocardium	Slc25a4	7.74e-13	1.07906	1	0.984	1.74228e-08
Myocardium	Lpar3	8.98e-13	0.342101	0.4	0.046	2.02242e-08
Myocardium	Mdh2	3.3e-12	0.785057	1	0.966	7.4369e-08
Myocardium	Ccng1	3.35e-12	0.925188	0.85	0.308	7.53865e-08
Myocardium	Pcsk6	6.02e-12	0.28036	0.25	0.019	1.3558e-07
Myocardium	Eif4ebp1	1.01e-11	0.986258	0.95	0.658	2.27182e-07
Myocardium	Hcfc1r1	1.22e-11	1.0945	0.95	0.754	2.74774e-07
Myocardium	Plekha6	1.86e-11	0.366519	0.4	0.052	4.18963e-07
Myocardium	Adk	2.13e-11	0.816339	1	0.567	4.80282e-07
Myocardium	Cox6c	2.41e-11	0.769046	1	0.999	5.42187e-07
Myocardium	Cox5a	4.91e-11	1.07624	1	0.961	1.10571e-06
Myocardium	Homer2	7.29e-11	0.600251	0.8	0.238	1.64132e-06
Myocardium	Bmp7	1.93e-10	0.371737	0.6	0.12	4.34842e-06
Myocardium	Idh2	2.15e-10	0.900741	0.95	0.941	4.84005e-06
Myocardium	Idh3a	2.41e-10	0.921903	0.95	0.517	5.42616e-06
Myocardium	Cyc1	2.43e-10	0.862336	0.95	0.917	5.47638e-06
Myocardium	Cox7b	2.46e-10	0.954436	1	0.982	5.55007e-06
Myocardium	Acadm	3.99e-10	0.65958	0.95	0.466	8.97821e-06
Myocardium	Ndufv3	4.93e-10	0.900085	1	0.886	1.11087e-05
Myocardium	Atp5a1	7.26e-10	0.74402	1	0.99	1.63443e-05
Myocardium	Atp5g3	8.13e-10	1.05769	1	0.951	1.83205e-05
Myocardium	Ndufs1	9.51e-10	0.698834	1	0.608	2.14145e-05
Myocardium	Nipsnap2	1.03e-09	0.770942	0.9	0.475	2.31887e-05
Myocardium	Cycs	1.1e-09	1.00054	1	0.931	2.47245e-05
Myocardium	Pam	1.41e-09	0.965873	0.9	0.492	3.17399e-05
Myocardium	Cox7c	1.51e-09	0.708248	1	0.994	3.41027e-05
Myocardium	Atp5g1	1.68e-09	0.934919	1	0.974	3.78079e-05
Myocardium	Kcnk3	1.94e-09	0.350625	0.4	0.065	4.36608e-05
Myocardium	Igf2r	1.99e-09	1.08007	0.95	0.663	4.48266e-05
Myocardium	Bex4	2.49e-09	1.17094	0.95	0.613	5.6e-05
Myocardium	Uqcrb	4.02e-09	0.694483	1	0.993	9.06e-05
Myocardium	Ndufa13	4.31e-09	0.649301	1	0.966	9.71e-05
Myocardium	Cox6b1	5.33e-09	0.762575	1	0.997	0.00012
Myocardium	Vdac1	7.12e-09	0.646597	1	0.927	0.00016
Myocardium	Uqcrc1	7.51e-09	0.625289	1	0.956	0.000169
Myocardium	Atp5j	8.37e-09	0.696277	0.95	0.993	0.000189
Myocardium	Sod2	1.04e-08	0.797303	0.85	0.634	0.000233
Myocardium	Hspa4l	1.04e-08	0.319952	0.55	0.129	0.000234
Myocardium	Atp5j2	1.19e-08	0.782484	1	0.993	0.000268
Myocardium	Atp5h	1.45e-08	0.704372	1	0.999	0.000327
Myocardium	Map3k20	1.64e-08	0.488477	0.6	0.164	0.000369
Myocardium	Ptgr2	2.05e-08	0.376515	0.65	0.191	0.000461
Myocardium	Uqcrfs1	2.43e-08	0.690108	1	0.94	0.000546
Myocardium	Mfn2	2.65e-08	0.447043	0.6	0.17	0.000596
Myocardium	Plekhb2	2.99e-08	0.305251	0.35	0.055	0.000672
Myocardium	Bex1	3.16e-08	0.9024	0.95	0.536	0.000711
Myocardium	Cox5b	4.04e-08	0.802672	1	0.988	0.000909
Myocardium	Ndufa4	4.81e-08	0.603071	1	0.993	0.00108
Myocardium	Ndufa1	5.26e-08	0.55388	1	0.846	0.00118
Myocardium	Uqcr10	6.17e-08	0.816104	1	0.969	0.00139
Myocardium	Cs	7.43e-08	0.596698	1	0.765	0.00167
Myocardium	S100a1	7.76e-08	0.448392	0.6	0.179	0.00175
Myocardium	Dstn	8.36e-08	0.73457	1	0.956	0.00188
Myocardium	Ndufb9	8.58e-08	0.693215	1	0.961	0.00193
Myocardium	Clybl	9.79e-08	0.35074	0.65	0.19	0.0022
Myocardium	Ndufs3	1.53e-07	0.579665	0.95	0.879	0.00345
Myocardium	Tbx20	1.9e-07	0.705979	0.8	0.296	0.00427
Myocardium	Ndufs4	2.1e-07	0.472991	1	0.918	0.00474
Myocardium	Fhod3	3.08e-07	0.291234	0.4	0.077	0.00694
Myocardium	Htra1	4.84e-07	0.618914	0.8	0.289	0.0109
Myocardium	Ndufa5	5.14e-07	0.705893	0.9	0.887	0.0116
Myocardium	Ndufc1	5.55e-07	0.678312	0.95	0.945	0.0125
Myocardium	Acot13	9.92e-07	0.483608	0.85	0.435	0.0223
Myocardium	Ndufb6	1.24e-06	0.489563	1	0.929	0.0279
Myocardium	Cfl2	1.24e-06	0.58182	0.95	0.87	0.0279
Myocardium	Aqp4	1.6e-06	0.250531	0.15	0.014	0.036
Myocardium	5033428I22Rik	1.74e-06	0.462816	0.75	0.312	0.0391
Myocardium	Atp5k	1.77e-06	0.885502	0.95	0.966	0.0398
Myocardium	Rragd	1.99e-06	0.402403	0.65	0.244	0.0448
Myocardium	Aco2	2.07e-06	0.578362	0.85	0.802	0.0466
Myocardium	Ndufv1	2.15e-06	0.550154	0.95	0.801	0.0484
Myocardium	Dusp27	1.08e-92	0.426383	0.75	0.078	5.84e-88
Myocardium	Ndufa4l2	5.73e-69	1.04825	0.598	0.07	3.11e-64
Myocardium	Hspb8	3.54e-59	0.397375	0.696	0.109	1.92e-54
Myocardium	Uqcrh	1.75e-53	0.785975	1	0.997	9.47e-49
Myocardium	Atp5c1	2.26e-51	0.841006	1	0.989	1.23e-46
Myocardium	Cox7a2	1.53e-50	0.809432	1	0.995	8.31e-46
Myocardium	Ndufab1	1.35e-46	0.776005	0.989	0.965	7.32e-42
Myocardium	Gm2a	1.05e-42	0.307583	0.717	0.152	5.7e-38
Myocardium	Hk1	3.15e-41	0.626062	0.848	0.325	1.71e-36
Myocardium	Vdac2	5.04e-41	0.601447	1	0.962	2.73e-36
Myocardium	Got1	1.6e-40	0.576887	0.946	0.392	8.68e-36
Myocardium	Ndufb5	3.74e-40	0.589032	1	0.97	2.03e-35
Myocardium	Ppp1r12b	4.33e-40	0.283468	0.554	0.097	2.35e-35
Myocardium	Sspn	1.54e-39	0.377706	0.739	0.181	8.33e-35
Myocardium	Ppp2r3a	2.1e-38	0.579935	0.859	0.312	1.14e-33
Myocardium	Inpp5a	3.15e-38	0.356783	0.717	0.182	1.71e-33
Myocardium	Slc25a13	6.38e-37	0.458824	0.88	0.31	3.46e-32
Myocardium	Mrpl42	1.31e-35	0.610359	1	0.886	7.09e-31
Myocardium	Sdhd	1.38e-34	0.66947	0.978	0.853	7.5e-30
Myocardium	Idh3g	4.4e-34	0.60817	0.978	0.818	2.38e-29
Myocardium	Uqcrc2	7.68e-33	0.614795	1	0.946	4.17e-28
Myocardium	Clip4	7.72e-33	0.250126	0.652	0.152	4.18e-28
Myocardium	Acadl	1.28e-32	0.698724	0.935	0.546	6.95e-28
Myocardium	Got2	1.79e-32	0.567382	0.989	0.756	9.72e-28
Myocardium	Cox4i2	1.54e-31	0.774555	0.783	0.282	8.35e-27
Myocardium	Ndufs6	2.42e-31	0.572936	1	0.948	1.31e-26
Myocardium	Ndufa12	1.5e-30	0.548012	1	0.921	8.16e-26
Myocardium	Suclg1	1.65e-30	0.529622	1	0.852	8.95e-26
Myocardium	Ndufv2	1.07e-29	0.542679	1	0.933	5.78e-25
Myocardium	Sdhc	5.08e-29	0.521631	0.978	0.802	2.76e-24
Myocardium	Akr1b10	1.4e-28	0.283567	0.63	0.174	7.58e-24
Myocardium	Ndufa9	1.65e-28	0.483248	0.978	0.775	8.97e-24
Myocardium	Ndufc2	3.38e-28	0.442051	1	0.976	1.83e-23
Myocardium	Fmc1	3.09e-27	0.564626	0.935	0.607	1.68e-22
Myocardium	Glrx	3.56e-27	0.438415	0.826	0.326	1.93e-22
Myocardium	Ndufs2	1.52e-26	0.473728	1	0.947	8.23e-22
Myocardium	Hspa9	3.05e-26	0.476291	1	0.875	1.65e-21
Myocardium	Pcbd1	5.17e-26	0.353693	0.717	0.24	2.8e-21
Myocardium	Mrpl12	2.06e-25	0.551852	0.978	0.821	1.12e-20
Myocardium	Ogdh	5.77e-25	0.464939	0.837	0.44	3.13e-20
Myocardium	Ndufb10	9.95e-25	0.4879	0.989	0.867	5.4e-20
Myocardium	Ndufa8	1.25e-24	0.458471	1	0.897	6.77e-20
Myocardium	Sdha	1.42e-24	0.43956	0.978	0.839	7.7e-20
Myocardium	Sdhb	2.9e-24	0.510861	0.989	0.942	1.57e-19
Myocardium	Mlf1	3.38e-24	0.455964	0.707	0.268	1.83e-19
Myocardium	Slc25a12	2.02e-23	0.270076	0.62	0.2	1.09e-18
Myocardium	Gm10039	5.02e-23	0.305796	0.761	0.301	2.72e-18
Myocardium	Fh1	2.28e-22	0.427612	0.978	0.676	1.24e-17
Myocardium	Vegfa	5.02e-22	0.341695	0.717	0.268	2.72e-17
Myocardium	Gm28438	5.09e-22	0.513283	0.978	0.878	2.76e-17
Myocardium	Hadhb	9.92e-22	0.460634	0.978	0.698	5.38e-17
Myocardium	Stk39	1.26e-21	0.362971	0.815	0.375	6.82e-17
Myocardium	Immt	1.58e-21	0.453832	0.978	0.817	8.55e-17
Myocardium	Atpif1	5.06e-21	0.394443	1	0.994	2.74e-16
Myocardium	Pdha1	1.12e-20	0.405499	0.978	0.677	6.08e-16
Myocardium	Dlat	1.53e-20	0.402807	0.88	0.503	8.28e-16
Myocardium	Ndufb4	2.5e-20	0.415658	1	0.748	1.36e-15
Myocardium	Ndufa3	3.55e-20	0.397933	0.989	0.94	1.93e-15
Myocardium	Pdhb	4.37e-20	0.405195	0.967	0.718	2.37e-15
Myocardium	Eci1	6.83e-20	0.412794	0.891	0.542	3.7e-15
Myocardium	Timm10	5.76e-19	0.344318	0.859	0.497	3.12e-14
Myocardium	Acat1	8.63e-19	0.445948	0.891	0.684	4.68e-14
Myocardium	Ndufb3	1.34e-18	0.383816	0.989	0.871	7.24e-14
Myocardium	Osbpl8	2.32e-18	0.273451	0.707	0.286	1.26e-13
Myocardium	Idh3b	2.34e-18	0.382977	0.967	0.795	1.27e-13
Myocardium	Gfm1	8.70922e-18	0.273159	0.739	0.337	4.72327e-13
Myocardium	Smyd2	2.85e-17	0.371496	0.815	0.443	1.55e-12
Myocardium	Sucla2	4.88e-17	0.347261	0.924	0.625	2.65e-12
Myocardium	Fahd1	5.6e-17	0.257272	0.663	0.268	3.04e-12
Myocardium	Phyh	9.24e-17	0.302136	0.837	0.398	5.01e-12
Myocardium	Etfa	1.46e-16	0.401013	0.957	0.767	7.9e-12
Myocardium	Gm10250	2.02e-16	0.341912	0.848	0.526	1.1e-11
Myocardium	Emc2	2.43e-16	0.333615	0.967	0.67	1.32e-11
Myocardium	Ppif	5.1e-16	0.321905	0.75	0.39	2.77e-11
Myocardium	Ndufa10	1.25e-15	0.355441	1	0.925	6.78e-11
Myocardium	Chchd3	1.31e-15	0.391104	0.946	0.762	7.1e-11
Myocardium	Stard7	6.99e-15	0.274856	0.891	0.5	3.79e-10
Myocardium	Coq5	8.14e-15	0.309566	0.837	0.464	4.42e-10
Myocardium	Mapre2	5.74e-14	0.304723	0.826	0.487	3.11e-09
Myocardium	Nudt19	1.11e-13	0.280387	0.772	0.394	6.01e-09
Myocardium	C1qbp	2.01e-13	0.356994	0.989	0.882	1.09e-08
Myocardium	Cited1	2.35e-13	0.414164	0.359	0.099	1.28e-08
Myocardium	Dnajc15	2.78e-13	0.324754	0.935	0.725	1.51e-08
Myocardium	Hint1	7.56e-13	0.275819	1	0.994	4.1e-08
Myocardium	Dld	3.1e-12	0.279726	0.935	0.681	1.68e-07
Myocardium	Mtx2	3.17e-12	0.282882	0.957	0.827	1.72e-07
Myocardium	Mrps21	3.38e-12	0.265453	0.989	0.903	1.83e-07
Myocardium	Clasp1	1.06e-11	0.276013	0.837	0.494	5.75e-07
Myocardium	Mpc2	1.23e-11	0.280017	0.967	0.827	6.68e-07
Myocardium	Ndufs8	1.3e-11	0.288434	0.978	0.816	7.06e-07
Myocardium	Hspd1	3.41e-10	0.311909	1	0.958	1.85e-05
Myocardium	Anapc13	8.15e-10	0.310468	0.967	0.863	4.42e-05
Myocardium	Vbp1	1.25e-09	0.253971	0.935	0.735	6.75e-05
Myocardium	Oxct1	1.64e-09	0.315979	0.946	0.798	8.88e-05
Myocardium	Hint1	8.18e-25	0.25225	1	0.994	4.44e-20
Mesenchymal	Cdkn1c	1.35e-93	0.903993	1	0.891	3.05e-89
Mesenchymal	Nnat	3.06e-72	0.679781	0.985	0.857	6.9e-68
Mesenchymal	Crabp2	2.31e-66	0.576649	0.694	0.268	5.2e-62
Mesenchymal	Zfp503	1.01e-53	0.49388	0.783	0.463	2.28e-49
Mesenchymal	Ldhb	2.46e-53	0.515936	0.96	0.815	5.55e-49
Mesenchymal	6330403K07Rik	1.13e-46	0.444689	0.975	0.828	2.54e-42
Mesenchymal	Ddr2	3.1e-46	0.321342	0.507	0.169	6.97e-42
Mesenchymal	Sned1	7.84e-46	0.267122	0.346	0.047	1.77e-41
Mesenchymal	Mest	1.43e-45	0.438149	0.957	0.738	3.21e-41
Mesenchymal	Irx1	2.16e-45	0.711138	0.402	0.098	4.86e-41
Mesenchymal	Atp5a1	1.02e-41	0.278654	0.997	0.983	2.3e-37
Mesenchymal	Sumo2	2.48e-41	0.277945	1	0.971	5.59e-37
Mesenchymal	Irx2	5.4e-41	0.715546	0.414	0.124	1.22e-36
Mesenchymal	Eya4	1.89e-38	0.366564	0.468	0.17	4.25e-34
Mesenchymal	Tmem132c	2.24e-37	0.287525	0.369	0.089	5.05e-33
Mesenchymal	Tmem119	7.28e-34	0.413225	0.624	0.342	1.64e-29
Mesenchymal	Igfbp5	1.75e-33	0.513013	0.846	0.582	3.94e-29
Mesenchymal	Boc	2.22e-32	0.289831	0.535	0.258	4.99e-28
Mesenchymal	Bzw2	4e-30	0.303647	0.931	0.822	9e-26
Mesenchymal	Islr	1.92e-29	0.330703	0.483	0.22	4.32e-25
Mesenchymal	Col9a2	4.77e-27	0.358964	0.496	0.252	1.07e-22
Mesenchymal	Capn6	1.12e-25	0.361508	0.694	0.491	2.53e-21
Mesenchymal	Fgfr1	1.37e-24	0.253672	0.775	0.588	3.09e-20
Mesenchymal	Mfap4	2.1e-24	0.287863	0.979	0.78	4.73162e-20
Mesenchymal	Sox9	1.48e-22	0.3319	0.735	0.473	3.337e-18
Mesenchymal	Wsb1	2e-22	0.276639	0.921	0.827	4.50744e-18
Mesenchymal	Clk1	8.9e-22	0.291705	0.877	0.803	2.00369e-17
Mesenchymal	Tmtc2	1.17e-21	0.260033	0.364	0.159	2.63788e-17
Mesenchymal	Mex3b	8.15e-19	0.262746	0.649	0.473	1.83575e-14
Mesenchymal	Epha3	9.7e-18	0.32777	0.397	0.202	2.18399e-13
Mesenchymal	Snai1	2.95e-16	0.278212	0.486	0.295	6.65246e-12
Mesenchymal	Isl1	3.86e-14	0.583315	0.562	0.456	8.69464e-10
Mesenchymal	Matn4	4.33e-07	0.332231	0.205	0.116	0.00975788
Epicardial	Fmod	9.71e-46	0.5696	0.8	0.069	2.18631e-41
Epicardial	Tgm2	3.73e-40	0.833548	0.9	0.108	8.40243e-36
Epicardial	B3gnt9	4.22e-34	0.588424	0.867	0.121	9.50784e-30
Epicardial	Dpp4	4.31e-34	0.272223	0.3	0.011	9.69596e-30
Epicardial	Lpl	1.61e-22	0.983366	0.8	0.169	3.62957e-18
Epicardial	Aplp1	4.31e-21	1.07198	1	0.373	9.7162e-17
Epicardial	Ezr	7.11e-21	1.09545	0.933	0.258	1.60061e-16
Epicardial	Rnf128	2.83e-20	0.26176	0.467	0.053	6.37126e-16
Epicardial	Cryab	2.2e-18	0.77656	0.767	0.187	4.94907e-14
Epicardial	Bcam	1.42e-17	0.512767	0.833	0.203	3.20745e-13
Epicardial	Loxl1	2.67e-17	0.924778	0.933	0.372	6.00713e-13
Epicardial	Dcn	9.1e-16	1.51864	0.867	0.31	2.04904e-11
Epicardial	Pgam2	1.48e-15	0.435586	0.633	0.132	3.3251e-11
Epicardial	Slc16a1	3.82e-13	0.332844	0.7	0.177	8.60659e-09
Epicardial	Col16a1	1.34e-12	0.33303	0.633	0.154	3.01654e-08
Epicardial	Col1a2	1.05e-11	0.898128	1	0.807	2.36982e-07
Epicardial	Bex1	1.93e-11	0.607687	1	0.532	4.34637e-07
Epicardial	Lbh	3.3e-11	0.813623	0.933	0.526	7.43558e-07
Epicardial	Bex4	4.68e-11	0.562941	1	0.61	1.05316e-06
Epicardial	Ugp2	9.87e-11	0.562828	1	0.653	2.22344e-06
Epicardial	Mylk3	1.27e-10	0.338153	0.567	0.141	2.85594e-06
Epicardial	Tpm1	2.25e-10	0.675501	1	0.96	5.06349e-06
Epicardial	Rbpms2	2.05e-09	0.293599	0.7	0.225	4.6168e-05
Epicardial	Hspb1	5.71e-09	0.461618	0.933	0.473	0.000128703
Epicardial	Mmp23	2.03e-08	0.555487	0.767	0.313	0.000457034
Epicardial	Tnni1	2.67e-08	0.371646	0.9	0.458	0.000600712
Epicardial	Cacnb3	3.8e-08	0.35019	0.767	0.347	0.000856303
Epicardial	Mxra8	6.3e-08	0.317367	0.767	0.285	0.00141964
Epicardial	Plagl1	1.05e-07	0.455327	0.933	0.503	0.00237378
Epicardial	Unc45b	2.86e-07	0.31941	0.567	0.177	0.00644
Epicardial	Rgs4	3.23e-07	0.548981	0.4	0.103	0.00728
Epicardial	Gpx3	3.81e-07	0.475018	0.867	0.529	0.00859
Epicardial	Col1a1	9.87e-07	0.667048	0.967	0.742	0.0222
Epicardial	Des	1.02e-06	0.263876	0.6	0.221	0.0229
Epicardial	Sfrp1	1.07e-06	0.657155	0.933	0.622	0.0242
Epicardial	Mmp2	1.52e-06	0.413697	1	0.793	0.0343
Epicardial	Eif4ebp1	1.64e-06	0.359355	1	0.655	0.037
Endothelial	Mmrn2	1.28e-174	0.930284	0.728	0.011	2.88e-170
Endothelial	Nos3	4.8e-104	0.667866	0.598	0.027	1.08e-99
Endothelial	Emcn	7.31e-94	1.15278	0.5	0.018	1.65e-89
Endothelial	Klhl4	8.5e-87	0.523833	0.435	0.013	1.92e-82
Endothelial	S1pr1	1.53e-68	0.442936	0.641	0.069	3.46e-64
Endothelial	Egfl7	3.76e-65	1.7415	0.924	0.281	8.46e-61
Endothelial	Crip2	8.74e-50	1.78092	0.946	0.49	1.97e-45
Endothelial	Aqp1	1.93e-48	1.08493	0.609	0.106	4.35e-44
Endothelial	Nfatc1	1.15e-46	0.637728	0.587	0.098	2.6e-42
Endothelial	Cyp26b1	1.42e-46	0.556051	0.478	0.058	3.21e-42
Endothelial	Pcdh1	3.74e-46	0.275233	0.402	0.036	8.42e-42
Endothelial	Col18a1	2.06e-40	1.16375	0.957	0.449	4.64e-36
Endothelial	Neat1	1.38e-38	0.772181	0.511	0.086	3.1e-34
Endothelial	Jam2	7.5e-37	0.587722	0.598	0.13	1.69e-32
Endothelial	Bmx	1.83e-36	0.500046	0.315	0.029	4.13e-32
Endothelial	Acer2	2.41e-35	0.283149	0.533	0.092	5.42e-31
Endothelial	Limch1	1.19e-31	0.652012	0.815	0.296	2.69e-27
Endothelial	Map4k2	4.72e-31	0.267087	0.511	0.099	1.06e-26
Endothelial	Wnk4	1.65e-30	0.313958	0.413	0.067	3.72e-26
Endothelial	Ehd4	6.87e-29	0.670469	0.772	0.296	1.55e-24
Endothelial	Ptprb	1.72e-28	0.974452	0.902	0.502	3.87e-24
Endothelial	Gja5	7.53e-28	0.55556	0.196	0.013	1.7e-23
Endothelial	Tagln2	5.34e-24	0.75767	0.978	0.743	1.2e-19
Endothelial	Notch1	3.7e-23	0.450747	0.707	0.282	8.32e-19
Endothelial	Hey2	6.6e-23	0.496624	0.554	0.173	1.49e-18
Endothelial	Npr3	9.96e-23	0.293767	0.337	0.059	2.24e-18
Endothelial	Hapln1	2.66e-20	0.911991	0.674	0.254	5.99e-16
Endothelial	Bcam	5.7e-20	0.385815	0.587	0.19	1.28e-15
Endothelial	Plagl1	1.06e-17	0.529825	0.826	0.49	2.38e-13
Endothelial	Hdac7	1.68e-16	0.423234	0.663	0.315	3.79e-12
Endothelial	Slc25a5	7.08e-16	0.4332	1	0.977	1.59e-11
Endothelial	Kitl	7.24e-15	0.302614	0.5	0.173	1.63e-10
Endothelial	Col5a2	2.91e-14	0.722639	0.848	0.627	6.56e-10
Endothelial	Pdlim3	9.46e-12	0.604036	0.826	0.566	2.13e-07
Endothelial	Smad6	2.61e-11	0.380513	0.641	0.354	5.89e-07
Endothelial	Ltbp4	3.29e-11	0.537601	0.674	0.429	7.41e-07
Endothelial	Pxn	6.37e-10	0.272871	0.609	0.313	1.43e-05
Endothelial	Pam	2.56e-09	0.428046	0.761	0.479	5.77e-05
Endothelial	Fhl2	9.15e-09	0.500496	0.554	0.345	0.000206
Endothelial	Msx1	1.34e-07	0.279062	0.359	0.148	0.00302
Endothelial	Igf2r	4.53e-07	0.464656	0.837	0.655	0.0102
Endothelial	Znrf1	7.01e-07	0.262479	0.75	0.584	0.0158
Ectodermal	Arhgef19	2.42e-66	0.410359	0.53	0.04	5.44e-62
Ectodermal	Ezr	2.33e-41	0.576179	0.855	0.234	5.25e-37
Ectodermal	Bex1	2.78e-35	0.800251	0.976	0.514	6.26e-31
Ectodermal	Perp	1.39e-34	0.333559	0.325	0.03	3.13e-30
Ectodermal	Bcam	4.58e-32	0.588923	0.687	0.186	1.03e-27
Ectodermal	Irx5	2.05e-29	0.277694	0.361	0.047	4.63e-25
Ectodermal	Chchd10	3.64e-27	0.342185	0.651	0.176	8.21e-23
Ectodermal	Igfbp5	2.31e-25	1.11388	0.976	0.695	5.2e-21
Ectodermal	Igsf9	2.19e-23	0.420288	0.627	0.207	4.92e-19
Ectodermal	Add3	1.87e-21	0.636323	0.88	0.545	4.2e-17
Ectodermal	Acer2	7.91e-21	0.285211	0.434	0.101	1.78e-16
Ectodermal	Serbp1	1.01e-20	0.339833	1	0.997	2.28e-16
Ectodermal	Tmc4	4.79e-18	0.293112	0.458	0.124	1.08e-13
Ectodermal	Bex4	5.39e-18	0.507475	0.892	0.6	1.21e-13
Ectodermal	Etl4	4.94e-15	0.258264	0.494	0.166	1.11e-10
Ectodermal	Hadh	2.25e-14	0.759693	0.916	0.83	5.07e-10
Ectodermal	Copg2	4.05e-12	0.259632	0.699	0.348	9.13e-08
Ectodermal	Fdx1	6.33e-12	0.309063	0.795	0.511	1.42e-07
Ectodermal	Hmgn5	7.31e-12	0.35538	0.759	0.47	1.65e-07
Ectodermal	Ndufb8	1.26e-09	0.42039	1	0.978	2.84e-05
Ectodermal	Anp32e	4.09e-09	0.30624	0.952	0.817	9.21e-05
Ectodermal	Nol7	7.48e-09	0.284337	0.928	0.83	0.000168
Ectodermal	Dpy30	1.05e-08	0.299569	0.928	0.846	0.000236
Ectodermal	Ranbp1	2.16e-08	0.303661	1	0.971	0.000487
Ectodermal	Sms	1.34e-07	0.314923	0.867	0.699	0.00301
Ectodermal	Cfap36	1.92e-07	0.331123	0.735	0.509	0.00432
Ectodermal	Zfhx3	1.33e-06	0.647131	0.759	0.69	0.0299
Blood	Slc4a1	3.53e-266	1.60167	1	0.006	7.95e-262
Blood	Car2	4.66e-110	3.12729	1	0.105	1.05e-105
Blood	Hbb-bh1	1.02e-45	5.32683	1	0.607	2.3e-41
Blood	Hba-x	1.07e-43	5.87181	1	0.803	2.42e-39
Blood	Hbb-y	2.01e-43	5.71446	1	1	4.54e-39
Blood	Chchd10	2.44e-35	0.358653	0.791	0.175	5.5e-31
Blood	Bola3	1.63e-09	0.298745	0.91	0.616	3.67e-05
Blood	Glrx	1.05e-15	0.253569	0.836	0.332	5.71e-11

## Sheet: Supp.Table3 
Supplementary Table 3A - Jin, et. al. TOF Cohort (Reproduced)							Supplementary Table 3B - Jin, et. al. SLV Cohort (Reproduced)							Supplementary Table 3C - Jin, et. al. HLHS Cohort (Reproduced)							Supplementary Table 3D - Page, et. al. TOF Cohort (Reproduced)
Blinded ID	Cardiac Diagnoses	EM	NDD	Genes with de novo variants per patient	Genes with inherited variants per patient		Blinded ID	Cardiac Diagnoses	EM	NDD	Genes with de novo variants per patient	Genes with Inherited/Unknown variants per patient		Blinded ID	Cardiac Diagnoses	EM	NDD	Genes with de novo variants per patient	Genes with inherited variants per patient		Human Gene	Variants	length_proportion	cluster_test_Pvalue
1-00041	BICOMMISSURAL (BICUSPID, BILEAFLET, BIFOLIATE) AORTIC VALVE | TETRALOGY OF FALLOT WITH PULMONARY ATRESIA	No	No		C11orf63,ENKUR,PPP1R14A		1-00008	AORTIC STENOSIS - VALVAR | BICOMMISSURAL (BICUSPID, BILEAFLET, BIFOLIATE) AORTIC VALVE | LEFT AORTIC ARCH	No	No		SLC37A2		950000000	HLHS, Ventricular Septal Defect	No	Yes	ARFGEF2, KLF4			NOTCH1	31	0.000134605	<2.22E-16
1-00096	LEFT AORTIC ARCH | MAIN PULMONARY ARTERY OCCLUSION | PULMONARY ATRESIA,VALVAR | PULMONARY STENOSIS, BILATERAL BRANCH PULMONARY ARTERY | SINGLE LEFT CORONARY | TETRALOGY OF FALLOT WITH PULMONARY ATRESIA | VENTRICULAR SEPTAL DEFECT, MALALIGNMENT	Yes	No	LPHN3,PIK3CD	AKNA,CASC5,DNAH7,PCCB,SRGAP1,ZNF81		1-00045	LEFT AORTIC ARCH | PULMONARY STENOSIS, VALVAR	No	No	NFE2L1	GALNT8,SLC25A2,SLC7A10,TMPRSS7		1-00002	AORTIC STENOSIS | HYPOPLASTIC AORTIC ANNULUS | HYPOPLASTIC LEFT HEART SYNDROME | HYPOPLASTIC MITRAL VALVE | MITRAL STENOSIS | TUBULAR HYPOPLASIA OF AORTA + COARCTATION	Yes	No		ATP1A4, C2orf73, TACC2, ZNF117		FLT4	22	8.4e-05	4.44e-16
1-00138	LEFT AORTIC ARCH | LSVC TO CORONARY SINUS | PULMONARY ATRESIA,SUBVALVAR | PULMONARY ATRESIA,VALVAR | PULMONARY STENOSIS, LEFT | TETRALOGY OF FALLOT WITH PULMONARY ATRESIA | VENTRICULAR SEPTAL DEFECT, MALALIGNMENT	No	Unknown		CASD1,ZPR1		1-00047	AORTIC STENOSIS - SUPRAVALVAR | BICOMMISSURAL (BICUSPID, BILEAFLET, BIFOLIATE) AORTIC VALVE | LEFT AORTIC ARCH	No	Yes		ADHFE1,LARS,PABPC4L,TTC36		1-00018	AORTIC STENOSIS | BICOMMISSURAL (BICUSPID, BILEAFLET, BIFOLIATE) AORTIC VALVE | COARCTATION | HYPOPLASTIC AORTIC ANNULUS | HYPOPLASTIC LEFT VENTRICLE (SUBNORMAL CAVITY VOLUME) | MITRAL ATRESIA | TOTALLY ANOMALOUS PULMONARY VENOUS RETURN, SUPRACARDIAC | VENTRICULAR SEPTAL DEFECT	Yes	Yes	FIG4, SBF1	ADCK3, ATP2C2, GP6, MTFR1, MYH15, SPECC1, STAC3		RYR1	21	0.000220166	1.39e-06
1-00141	PULMONARY STENOSIS, VALVAR | SINGLE LEFT CORONARY | TETRALOGY OF FALLOT	No	No	GREB1L,NAA15	OBSCN,ZNF551		1-00051	AORTIC STENOSIS - SUBVALVAR | AORTIC STENOSIS - VALVAR | COARCTATION | CONGENITAL MITRAL VALVE ABNORMALITY | LSVC TO CORONARY SINUS | PATENT FORAMEN OVALE | UNICOMMISSURAL (UNICUSPID, UNILEAFLET, UNIFOLIATE) AORTIC VALVE	No	Yes		AKAP9,CTTNBP2,LPO,OSGIN2		1-00030	AORTIC ATRESIA | HYPOPLASIA ASCENDING AORTA | HYPOPLASTIC LEFT HEART SYNDROME | HYPOPLASTIC LEFT VENTRICLE (SUBNORMAL CAVITY VOLUME) | MITRAL ATRESIA | SECUNDUM ATRIAL SEPTAL DEFECT, RESTRICTIVE	No	Unknown	RPL15	ACD, COL12A1, DAPK2, MATN2, MMP13, PCDH15, TEAD4		TBX1	8	2.99e-05	6.44e-05
1-00150	HYPOPLASTIC MAIN PULMONARY ARTERY | PULMONARY STENOSIS, VALVAR | RIGHT AORTIC ARCH WITH NORMAL BRANCHING PATTERN | TETRALOGY OF FALLOT | VENTRICULAR SEPTAL DEFECT, MALALIGNMENT	Yes	Unknown		C21orf2,DOCK8,MYBPC2		1-00123	PULMONARY STENOSIS, VALVAR	No	No		CLEC6A,LFNG,OR2A5		1-00050	BICOMMISSURAL (BICUSPID, BILEAFLET) AORTIC VALVE, RIGHT-NON FUSION | HYPOPLASTIC LEFT VENTRICLE (SUBNORMAL CAVITY VOLUME) | HYPOPLASTIC MITRAL VALVE | LEFT AORTIC ARCH | TUBULAR HYPOPLASIA OF AORTA + COARCTATION	Yes	Unknown		CEP164, EMILIN1, FAM71A, JMJD7, ORC1		ZFPM1	11	7.74e-05	0.000263269
1-00151	HYPOPLASTIC LEFT PULMONARY ARTERY | HYPOPLASTIC RIGHT PULMONARY ARTERY | MULTIPLE MAJOR AORTOPULMONARY COLLATERAL ARTERIES (MAPCAS) | RIGHT AORTIC ARCH | TETRALOGY OF FALLOT WITH PULMONARY ATRESIA	No	Yes	FAN1			1-00180	AORTIC STENOSIS, SUBVALVAR, DISCRETE, MEMBRANEOUS | BICOMMISSURAL (BICUSPID, BILEAFLET, BIFOLIATE) AORTIC VALVE | COARCTATION SIMPLE (ISOLATED) | IMPERFORATE ANUS | PULMONARY ARTERIAL DISEASE | SCOLIOSIS OR KYPHOSIS | VENTRICULAR SEPTAL DEFECT, MEMBRANOUS	Yes	Yes	BOD1L1,CRLF3,MEA1,RPS6KB2	CAPN14,DNAJC16,ENO1,FOXH1,NPR2,PCDHGB6,SCGB2B2		1-00079	AORTIC ATRESIA | HYPOPLASIA ASCENDING AORTA | HYPOPLASTIC LEFT HEART SYNDROME | HYPOPLASTIC LEFT VENTRICLE (SUBNORMAL CAVITY VOLUME) | MITRAL ATRESIA | TUBULAR HYPOPLASIA OF AORTA	No	Unknown				ZNF717	9	5.58e-05	0.00111346
1-00157	HYPOPLASTIC MAIN PULMONARY ARTERY | PATENT FORAMEN OVALE | PULMONARY STENOSIS | TETRALOGY OF FALLOT | TRICUSPID VALVE PROLAPSE | VENTRICULAR SEPTAL DEFECT, MEMBRANOUS | VENTRICULAR SEPTAL DEFECT, SINGLE	No	No		CACFD1,TBXAS1,VWDE		1-00225	AORTIC STENOSIS - VALVAR | BICOMMISSURAL (BICUSPID, BILEAFLET) AORTIC VALVE, RIGHT-LEFT FUSION | DILATED AORTIC ROOT | DILATED ASCENDING AORTA | PATENT FORAMEN OVALE	No	No		FKTN,PLCD4,RANBP9,SNX25		1-00102	AORTIC STENOSIS - VALVAR | HYPOPLASTIC LEFT HEART SYNDROME | HYPOPLASTIC LEFT VENTRICLE (SUBNORMAL CAVITY VOLUME) | HYPOPLASTIC MITRAL VALVE | LEFT AORTIC ARCH | LEFT ATRIAL HYPOPLASIA | MITRAL STENOSIS, VALVAR | MULTIPLE ATRIAL SEPTAL DEFECTS | UNICOMMISSURAL (UNICUSPID, UNILEAFLET, UNIFOLIATE) AORTIC VALVE	Yes	Unknown	RPUSD4	ACSL5, CETP, DCDC2B, FCAR, KIF13B, PYY		DLX6	7	3.32e-05	0.00256276
1-00166	DILATED AORTIC ROOT | HYPOPLASTIC LEFT PULMONARY ARTERY | LEFT AORTIC ARCH | PULMONARY STENOSIS, SUBVALVAR | PULMONARY STENOSIS, VALVAR | TETRALOGY OF FALLOT | VENTRICULAR SEPTAL DEFECT, MALALIGNMENT	No	Unknown	SF3B1	ALDH8A1,CHCHD6,MYADM,PLIN1,ZNF534		1-00321	LEFT AORTIC ARCH WITH NORMAL BRANCHING PATTERN | PULMONARY STENOSIS, SUPRAVALVAR | PULMONARY STENOSIS, VALVAR	Yes	Yes	SOS1	CAMK1,CAMSAP1,COL21A1,IL20,MAST4,RAPGEF5,UCP2		1-00111	AORTIC ATRESIA | ATRIAL SEPTAL DEFECT, SECUNDUM | HYPOPLASIA ASCENDING AORTA | HYPOPLASTIC LEFT HEART SYNDROME | HYPOPLASTIC LEFT VENTRICLE (SUBNORMAL CAVITY VOLUME) | MITRAL STENOSIS	No	Yes	OR9K2, PPWD1	COX8A, DDX47, IL11RA, ITGA11		PCM1	11	9.78e-05	0.00316773
1-00167	ATRIAL SEPTAL DEFECT, SECUNDUM | TETRALOGY OF FALLOT	No	Unknown	MED13L	CERS1,GDF1,CFAP157,FAM228A,TKFC,WFDC1		1-00418	LEFT AORTIC ARCH WITH NORMAL BRANCHING PATTERN | MITRAL STENOSIS, VALVAR | UNICOMMISSURAL (UNICUSPID, UNILEAFLET, UNIFOLIATE) AORTIC VALVE	Yes	No		KBTBD8,PRPF6,TEX15		1-00114	AORTIC STENOSIS - VALVAR | ENDOCARDIAL FIBROELASTOSIS | HYPOPLASTIC LEFT VENTRICLE (SUBNORMAL CAVITY VOLUME) | HYPOPLASTIC MITRAL VALVE | PATENT FORAMEN OVALE | UNICOMMISSURAL (UNICUSPID, UNILEAFLET, UNIFOLIATE) AORTIC VALVE	No	Unknown	ADAM7, GLA	C11orf86, LRRC40		CAMTA2	9	6.85e-05	0.00716792
1-00174	DILATED AORTIC ROOT | HYPOPLASTIC LEFT PULMONARY ARTERY | HYPOPLASTIC PULMONARY ANNULUS | HYPOPLASTIC RIGHT PULMONARY ARTERY | TETRALOGY OF FALLOT WITH PULMONARY ATRESIA AND MAPCAS	Yes	Unknown	ZNF326	BRCA2,DNAH7,MMP9,TNS4,WDR90		1-00419	PULMONARY STENOSIS, VALVAR	No	Unknown	C13orf35	C3orf62,EFS,LOXHD1,TTN,USP25,ZSCAN1		1-00118	AORTIC ARCH HYPOPLASIA | AORTIC ATRESIA | HYPOPLASIA ASCENDING AORTA | HYPOPLASTIC LEFT HEART SYNDROME | HYPOPLASTIC LEFT VENTRICLE (SUBNORMAL CAVITY VOLUME) | HYPOPLASTIC MITRAL VALVE | LV TO CORONARY FISTULAE IN HYPOPLASTIC LEFT HEART SYNDROME | RESTRICTIVE PATENT FORAMEN OVALE	Yes	Yes	ZBTB17	CEP250, ECE2, NQO1, SAMD4A		PLEKHG5	9	7.5e-05	0.0158285
1-00186	MULTIPLE MAJOR AORTOPULMONARY COLLATERAL ARTERIES (MAPCAS) | TETRALOGY OF FALLOT WITH PULMONARY ATRESIA AND MAPCAS | VENTRICULAR SEPTAL DEFECT, MALALIGNMENT	Yes	No	DSG2,INPP4B	FAM208B,IQCH,MED16,TMC1		1-00441	BICOMMISSURAL (BICUSPID, BILEAFLET) AORTIC VALVE, RIGHT-LEFT FUSION | COARCTATION - ATYPICAL LOCATION | COARCTATION SIMPLE (ISOLATED) | LEFT AORTIC ARCH | TRANSVERSE ARCH OBSTRUCTION	No	No		CSRP2,EPHA6,RAB11FIP2,SNX29,STARD9		1-00148	AORTIC ATRESIA | ATRIAL SEPTAL DEFECT, SECUNDUM | COARCTATION | HYPOPLASIA ASCENDING AORTA | HYPOPLASTIC LEFT HEART SYNDROME | MITRAL ATRESIA	No	No	LAMC1, LPA	AXIN2, DDX25, KIAA0100, KIF20B, LRRC58, PRSS41, RGL3, SYNE1		RP1L1	11	0.000114883	0.016818
1-00198	HYPOPLASTIC PULMONARY ANNULUS | LEFT AORTIC ARCH | PULMONARY STENOSIS, SUBVALVAR | PULMONARY STENOSIS, SUPRAVALVAR | RETRO-AORTIC INNOMINATE VEIN | TETRALOGY OF FALLOT | VENTRICULAR SEPTAL DEFECT, MALALIGNMENT | VENTRICULAR SEPTAL DEFECT, MULTIPLE | VENTRICULAR SEPTAL DEFECT, MUSCULAR	No	Yes	COPG1	F5,FBXW5,PDCD4,PLEKHG5,PPEF2,PPP1R12C,PTCHD3,ZFAND1		1-00444	AORTIC STENOSIS - SUBVALVAR | COARCTATION | MITRAL STENOSIS | PATENT FORAMEN OVALE	No	Yes	ADRA2B	ACPT,ALDOC,ARFGEF3,C6orf222,DCBLD2,ERI2,FAN1,HIRIP3,LRCH3,TEX15,TNFAIP2,ZNF512B		1-00154	AORTIC STENOSIS - VALVAR | HYPOPLASTIC LEFT HEART SYNDROME | LEFT AORTIC ARCH | MITRAL STENOSIS, VALVAR	No	Unknown	CALML6	C7, FAN1, NLRP1, TEX30, TTC38, ZNF555		SLC34A3	6	3.1e-05	0.0236398
1-00219	HYPOPLASTIC MAIN PULMONARY ARTERY | HYPOPLASTIC PULMONARY ANNULUS | PATENT FORAMEN OVALE | PULMONARY STENOSIS | PULMONARY STENOSIS, SUBVALVAR | PULMONARY STENOSIS, VALVAR | TETRALOGY OF FALLOT | VENTRICULAR SEPTAL DEFECT, SINGLE | VENTRICULAR SEPTAL DEFECT, SUBPULMONARY OR CONAL	No	No	STK38L,ZNF184	FGL1,GCFC2,MPO,MYO1G,NEB,PPP1R12A,USH2A		1-00483	BICOMMISSURAL (BICUSPID, BILEAFLET) AORTIC VALVE, RIGHT-LEFT FUSION | COARCTATION | LEFT AORTIC ARCH	No	No		HMCN1,MC2R,PKD1L1,RPUSD4,TBC1D32,TNN		1-00170	AORTIC ARCH HYPOPLASIA | AORTIC ATRESIA | ATRIAL SEPTAL DEFECT | HYPOPLASIA ASCENDING AORTA | HYPOPLASTIC LEFT HEART SYNDROME | HYPOPLASTIC LEFT PULMONARY ARTERY | HYPOPLASTIC LEFT VENTRICLE (SUBNORMAL CAVITY VOLUME) | HYPOPLASTIC RIGHT PULMONARY ARTERY | LEFT AORTIC ARCH | MITRAL ATRESIA	Yes	Unknown		C16orf59, CAT, CCDC122, LRRK2, RYR2		OBSCN	21	0.000386515	0.0237147
1-00221	HYPOPLASTIC LEFT PULMONARY ARTERY | HYPOPLASTIC MAIN PULMONARY ARTERY | HYPOPLASTIC RIGHT PULMONARY ARTERY | MULTIPLE MAJOR AORTOPULMONARY COLLATERAL ARTERIES (MAPCAS) | PATENT FORAMEN OVALE | SINGLE RIGHT CORONARY | TETRALOGY OF FALLOT WITH PULMONARY ATRESIA AND MAPCAS | VENTRICULAR SEPTAL DEFECT, SINGLE | VENTRICULAR SEPTAL DEFECT, SUBPULMONARY OR CONAL	Yes	No		SLC17A4,STAC,USP54,WSCD1		1-00493	AORTIC STENOSIS - VALVAR | BICOMMISSURAL (BICUSPID, BILEAFLET) AORTIC VALVE, RIGHT-NON FUSION	No	No		KIRREL,MAK,UNC45B		1-00172	AORTIC ARCH HYPOPLASIA | AORTIC ATRESIA | HYPOPLASTIC LEFT VENTRICLE (SUBNORMAL CAVITY VOLUME) | MITRAL ATRESIA | PATENT DUCTUS ARTERIOSUS | SDD	No	Unknown		APOL3, SGCA, TRIM55		EEFSEC	6	3.2e-05	0.0292452
1-00276	ABERRANT RIGHT SUBCLAVIAN ARTERY | ABNORMAL BRANCHING LEFT AORTIC ARCH | HYPOPLASTIC LEFT PULMONARY ARTERY | HYPOPLASTIC MAIN PULMONARY ARTERY | HYPOPLASTIC RIGHT PULMONARY ARTERY | PULMONARY STENOSIS, LEFT | PULMONARY STENOSIS, RIGHT | TETRALOGY OF FALLOT | VENTRICULAR SEPTAL DEFECT, MALALIGNMENT	Yes	No	PCDHA3	ATRN,PRLH,SPRED3		1-00550	PATENT FORAMEN OVALE | PULMONARY STENOSIS, SUPRAVALVAR | PULMONARY STENOSIS, VALVAR	No	Unknown	POLE	RMDN1,SLC5A10,TBC1D32,ZNF226		1-00197	AORTIC ATRESIA | HYPOPLASIA ASCENDING AORTA | HYPOPLASTIC LEFT HEART SYNDROME | HYPOPLASTIC LEFT VENTRICLE (SUBNORMAL CAVITY VOLUME) | MITRAL ATRESIA | PATENT FORAMEN OVALE | TUBULAR HYPOPLASIA OF AORTA	Yes	Unknown	BCL9	NEDD4, SAMM50, SHPRH		TEX29	4	1.19e-05	0.0415828
1-00297	PULMONARY STENOSIS | PULMONARY STENOSIS, BILATERAL BRANCH PULMONARY ARTERY | TETRALOGY OF FALLOT	No	Unknown	STAG2,TTN	CCDC40,CKAP2,IFT74,LRRC70		1-00571	AORTIC STENOSIS - VALVAR | BICOMMISSURAL (BICUSPID, BILEAFLET, BIFOLIATE) AORTIC VALVE | LEFT AORTIC ARCH WITH UNKNOWN BRANCHING PATTERN	No	No	HEPACAM	APOL3,ATG2B,CLK1		1-00209	AORTIC STENOSIS - VALVAR | ATRIAL SEPTAL DEFECT, SECUNDUM | HYPOPLASTIC LEFT VENTRICLE (SUBNORMAL CAVITY VOLUME) | HYPOPLASTIC MITRAL VALVE | LEFT AORTIC ARCH	No	Unknown	UBXN11	ATP13A2, C10orf95, GUCY1A3, HEATR6, LPIN1		LPPR3	6	3.39e-05	0.0419895
1-00305	TETRALOGY OF FALLOT WITH PULMONARY ATRESIA AND MAPCAS	No	Unknown	DNAJC5B,KCNJ15	NLRP2,NOTCH1		1-00612	AORTIC STENOSIS - VALVAR | DILATED AORTIC ROOT | DILATED ASCENDING AORTA | LEFT AORTIC ARCH | UNICOMMISSURAL (UNICUSPID, UNILEAFLET, UNIFOLIATE) AORTIC VALVE	No	No		PCDHA10,SLC12A8,SNX22		1-00222	AORTIC ATRESIA | ATRIAL SEPTAL DEFECT, SECUNDUM | COARCTATION | HYPOPLASTIC LEFT HEART SYNDROME | LSVC TO CORONARY SINUS | MITRAL ATRESIA	Yes	Unknown	NUCB1	FUK		CSMD1	13	0.00017412	0.0443946
1-00349	DISCONTINUITY OF PULMONARY ARTERIES | HYPOPLASTIC LEFT PULMONARY ARTERY | HYPOPLASTIC RIGHT PULMONARY ARTERY | TETRALOGY OF FALLOT	No	Unknown	PSMC1	ENDOV,POLR3B,SSPO		1-00674	LEFT AORTIC ARCH | PULMONARY STENOSIS, VALVAR	No	No		ATP13A4,CD2AP,NFAT5		1-00229	AORTIC ARCH HYPOPLASIA | AORTIC STENOSIS - VALVAR | CONGENITAL MITRAL VALVE ABNORMALITY | HYPOPLASTIC AORTIC ANNULUS | HYPOPLASTIC LEFT HEART SYNDROME | HYPOPLASTIC LEFT VENTRICLE (SUBNORMAL CAVITY VOLUME) | MITRAL STENOSIS | PATENT FORAMEN OVALE	No	No	BAZ1B	C19orf54, KIF9		MUC22	9	8.67e-05	0.0558495
1-00363	ATRIAL SEPTAL DEFECT, SECUNDUM | DILATED AORTIC ROOT | HYPOPLASTIC LEFT PULMONARY ARTERY | HYPOPLASTIC RIGHT PULMONARY ARTERY | LEFT AORTIC ARCH | LSVC TO CORONARY SINUS | PULMONARY STENOSIS, SUBVALVAR | PULMONARY STENOSIS, VALVAR | TETRALOGY OF FALLOT | VENTRICULAR SEPTAL DEFECT, MALALIGNMENT | VENTRICULAR SEPTAL DEFECT, MUSCULAR	Yes	Yes		CD300LD,CDC42BPG,HLTF,OR1L3		1-00756	BICOMMISSURAL (BICUSPID, BILEAFLET, BIFOLIATE) AORTIC VALVE | COARCTATION SIMPLE (ISOLATED) | DILATED AORTIC ROOT	No	No		FAM177B,LRP5		1-00239	BICOMMISSURAL (BICUSPID, BILEAFLET, BIFOLIATE) AORTIC VALVE | CLEFT MITRAL VALVE | HYPOPLASTIC AORTIC ANNULUS | HYPOPLASTIC LEFT VENTRICLE (SUBNORMAL CAVITY VOLUME) | HYPOPLASTIC MITRAL VALVE | TUBULAR HYPOPLASIA OF AORTA + COARCTATION | VENTRICULAR SEPTAL DEFECT, MULTIPLE	Yes	Unknown	ZFC3H1	AOAH, DCPS, EPS8L3, SV2A, TEKT5, USH2A, ZHX3		ALOX12B	6	3.59e-05	0.0600998
1-00366	CONGENITAL PULMONARY VALVE ABNORMALITY | DILATED RIGHT PULMONARY ARTERY | HYPOPLASTIC PULMONARY ANNULUS | LEFT AORTIC ARCH | MAIN PULMONARY ARTERY ABNORMALITY | TETRALOGY OF FALLOT | VENTRICULAR SEPTAL DEFECT, MALALIGNMENT	Yes	No		ADGRE2,CENPH,CPB2,EIF3K,FLNB,GCM2,GPR179,MBD4,SERPINB2,ZKSCAN2		1-00801	ABERRANT RIGHT SUBCLAVIAN ARTERY | BICOMMISSURAL (BICUSPID, BILEAFLET, BIFOLIATE) AORTIC VALVE | INTERRUPTED AORTIC ARCH TYPE B | LEFT AORTIC ARCH | VENTRICULAR SEPTAL DEFECT WITH INTERRUPTED AORTIC ARCH | VENTRICULAR SEPTAL DEFECT, MALALIGNMENT	Yes	Unknown	PAF1	PLEKHA7		1-00249	ANEURYSM OF SEPTUM PRIMUM | AORTIC ARCH HYPOPLASIA | AORTIC ATRESIA | HYPOPLASTIC LEFT HEART SYNDROME | MITRAL STENOSIS | SECUNDUM ATRIAL SEPTAL DEFECT, RESTRICTIVE	No	No	SYNM	ACAN, ALPK1, ANKRD16, FARP1, KLHL21, MAP7D1, NLRP10, PIGB, PSMD5, VWA3A		SSC5D	8	6.96e-05	0.0696495
1-00393	ABERRANT RIGHT SUBCLAVIAN ARTERY | HYPOPLASTIC LEFT PULMONARY ARTERY | HYPOPLASTIC MAIN PULMONARY ARTERY | HYPOPLASTIC RIGHT PULMONARY ARTERY | MULTIPLE MAJOR AORTOPULMONARY COLLATERAL ARTERIES (MAPCAS) | RIGHT AORTIC ARCH | TETRALOGY OF FALLOT WITH PULMONARY ATRESIA AND MAPCAS	Yes	No	PLCZ1	C18orf21,ZNF79		1-00820	AORTIC STENOSIS, SUBVALVAR, DISCRETE, MEMBRANEOUS	No	No	PABPC4L	CEP41,SCRN1,SEC24B		1-00262	AORTIC ARCH HYPOPLASIA | HYPOPLASIA ASCENDING AORTA | HYPOPLASTIC AORTIC ANNULUS | HYPOPLASTIC LEFT HEART SYNDROME | HYPOPLASTIC LEFT VENTRICLE (SUBNORMAL CAVITY VOLUME) | LEFT AORTIC ARCH | MITRAL ATRESIA | VENTRICULAR SEPTAL DEFECT, MUSCULAR	Yes	Unknown	MYH6, PKD1	CCDC87, FAM186A, SIAE		ADAD2	6	3.68e-05	0.0702873
1-00400	PULMONARY STENOSIS, SUBVALVAR | PULMONARY STENOSIS, VALVAR | TETRALOGY OF FALLOT	No	No		DUPD1,GLDN,LIPC,SMAD6,ZNF782		1-00830	LEFT AORTIC ARCH | PULMONARY STENOSIS, VALVAR	No	Unknown		CPPED1,KPNA7,LRRC69,OXNAD1		1-00287	AORTIC ARCH HYPOPLASIA | COARCTATION | DEFICIENT AORTIC VALVE CUSP(S) | HYPOPLASTIC AORTIC ANNULUS | HYPOPLASTIC LEFT VENTRICLE (SUBNORMAL CAVITY VOLUME) | HYPOPLASTIC MITRAL VALVE | PARACHUTE MITRAL VALVE	Yes	Unknown		FOLR2, MS4A10, PGBD1, SMTNL1, STK33, ZNF260		MYH7B	9	9.01e-05	0.0770118
1-00413	DEXTROCARDIA | PATENT FORAMEN OVALE | PULMONARY STENOSIS | RIGHT AORTIC ARCH | TETRALOGY OF FALLOT | VENTRICULAR SEPTAL DEFECT, MALALIGNMENT | VENTRICULAR SEPTAL DEFECT, SINGLE	Yes	Unknown		CTNS,HOXA6,PREPL		1-00846	BICOMMISSURAL (BICUSPID, BILEAFLET, BIFOLIATE) AORTIC VALVE | COARCTATION SIMPLE (ISOLATED)	No	Unknown		AMT,PLEC,TGM5		1-00293	ANEURYSM OF SEPTUM PRIMUM | AORTIC ATRESIA | ATRIAL SEPTAL DEFECT, SECUNDUM | DILATED (ENLARGED) RIGHT VENTRICLE | DILATED RIGHT ATRIUM | HYPOPLASIA ASCENDING AORTA | HYPOPLASTIC LEFT HEART SYNDROME | LEFT SIDED ATRIOVENTRICULAR VALVE ATRESIA | PATENT DUCTUS ARTERIOSUS | TRICUSPID REGURGITATION	No	Unknown	HIVEP2	C11orf40, CLHC1, KIAA1024, KIF16B, LOXHD1, QRICH2, RNF40, UTP3, ZNF792		HRCT1	4	1.37e-05	0.0787267
1-00421	HYPOPLASTIC MAIN PULMONARY ARTERY | PULMONARY ATRESIA,VALVAR | TETRALOGY OF FALLOT WITH PULMONARY ATRESIA | VENTRICULAR SEPTAL DEFECT, MEMBRANOUS	No	Unknown		KBTBD7,KLC4,PARP2,STK33,TENM4,TMPRSS12		1-00849	AORTIC STENOSIS AND REGURGITATION | BICOMMISSURAL (BICUSPID, BILEAFLET, BIFOLIATE) AORTIC VALVE | MITRAL STENOSIS, VALVAR	Yes	Yes		DOC2A,PDSS2,ZBBX		1-00301	AORTIC STENOSIS | ATRIAL SEPTAL DEFECT, SECUNDUM | HYPOPLASIA ASCENDING AORTA | HYPOPLASTIC AORTIC ANNULUS | HYPOPLASTIC LEFT HEART SYNDROME | HYPOPLASTIC LEFT VENTRICLE (SUBNORMAL CAVITY VOLUME) | HYPOPLASTIC MITRAL VALVE | MITRAL STENOSIS | TUBULAR HYPOPLASIA OF AORTA + COARCTATION	No	No	POLE, UNC79	PKN3		SHB	6	4e-05	0.118624
1-00437	BICUSPID PULMONARY VALVE | LEFT AORTIC ARCH | MAIN PULMONARY ARTERY STENOSIS | PULMONARY STENOSIS, SUBVALVAR | PULMONARY STENOSIS, VALVAR | TETRALOGY OF FALLOT | VENTRICULAR SEPTAL DEFECT, MALALIGNMENT	No	Unknown		AFF1,EPPK1,GJB7,NAV2,SCAF11		1-00904	BICOMMISSURAL (BICUSPID, BILEAFLET) AORTIC VALVE, RIGHT-LEFT FUSION | COARCTATION | DILATED AORTIC ROOT | LEFT AORTIC ARCH	No	No		ABCA2,DPP7,FBXO4,RASA2,SEMA5A,TNKS1BP1		1-00312	AORTIC STENOSIS - VALVAR | HYPOPLASIA ASCENDING AORTA | HYPOPLASTIC AORTIC ANNULUS | HYPOPLASTIC LEFT HEART SYNDROME | HYPOPLASTIC LEFT VENTRICLE (SUBNORMAL CAVITY VOLUME) | HYPOPLASTIC MITRAL VALVE | MITRAL STENOSIS | TUBULAR HYPOPLASIA OF AORTA	No	No	FAM76A, USH1C	GIMAP4, WWC3		HIST1H2AM	3	7.01e-06	0.127204
1-00448	MULTIPLE MAJOR AORTOPULMONARY COLLATERAL ARTERIES (MAPCAS) | PATENT FORAMEN OVALE | PULMONARY STENOSIS, SUBVALVAR | PULMONARY STENOSIS, VALVAR | RIGHT AORTIC ARCH | TETRALOGY OF FALLOT	No	Unknown	ITPR3	C16orf58,CRACR2A,CTSA,GOSR1,IL1RAP,PRKAR2A,SLC46A3		1-01006	PULMONARY STENOSIS, VALVAR	Yes	Unknown		NCOA6		1-00347	AORTIC ATRESIA | ATRIAL SEPTAL DEFECT, SECUNDUM | HYPOPLASIA ASCENDING AORTA | HYPOPLASTIC LEFT VENTRICLE (SUBNORMAL CAVITY VOLUME) | MITRAL ATRESIA	No	No	C9orf64	CRNKL1, TNFRSF11B		SEMA6B	7	5.72e-05	0.131699
1-00484	LEFT AORTIC ARCH | TETRALOGY OF FALLOT	No	Unknown	UCHL3	ANKRD1,EXPH5,IL1RL1,MINA,SMC4		1-01022	LEFT AORTIC ARCH WITH NORMAL BRANCHING PATTERN | PULMONARY STENOSIS, VALVAR | VENTRICULAR SEPTAL DEFECT, SINGLE	Yes	No		AGT,OLFML2B		1-00352	AORTIC ATRESIA | ATRIAL SEPTAL DEFECT | HYPOPLASIA ASCENDING AORTA | HYPOPLASTIC LEFT HEART SYNDROME | LEFT AORTIC ARCH | MITRAL STENOSIS, VALVAR	Yes	Unknown	NOTCH1	CHKA, FAM73B, FARSB, OR1J4, SAPCD1, SNTN		ZNF865	7	5.77e-05	0.139385
1-00505	ANOMALOUS ORIGIN OF LEFT CORONARY ARTERY FROM PULMONARY ARTERY | ATRIAL SEPTAL DEFECT | BICOMMISSURAL (BICUSPID, BILEAFLET, BIFOLIATE) AORTIC VALVE | BICUSPID PULMONARY VALVE | CORONARY ARTERY ANOMALY, RIGHT | HYPOPLASTIC PULMONARY ANNULUS | LEFT AORTIC ARCH WITH NORMAL BRANCHING PATTERN | PATENT DUCTUS ARTERIOSUS | PULMONARY STENOSIS, LEFT | PULMONARY STENOSIS, SUBVALVAR | TETRALOGY OF FALLOT | …	Yes	No	FLII	FZD3,MEI1,NLRP13,NLRP5,PROKR2,RAD54L		1-01025	BICOMMISSURAL (BICUSPID, BILEAFLET) AORTIC VALVE, RIGHT-LEFT FUSION | LEFT AORTIC ARCH WITH NORMAL BRANCHING PATTERN	No	No		BBS1,CEP295,FDPS,GPRIN3,KIF3A,NOM1,RPS6KB2,TYW5		1-00384	HYPOPLASTIC LEFT VENTRICLE (SUBNORMAL CAVITY VOLUME) | MITRAL ATRESIA	Yes	No		DYRK1B, FAIM, LAMA3, SURF6		LOXHD1	9	9.81e-05	0.153877
1-00517	TETRALOGY OF FALLOT	No	No		HRNR		1-01043	BICOMMISSURAL (BICUSPID, BILEAFLET) AORTIC VALVE, RIGHT-LEFT FUSION | COARCTATION SIMPLE (ISOLATED) | DILATED AORTIC ROOT | LEFT AORTIC ARCH WITH NORMAL BRANCHING PATTERN	Yes	No	GRM2,MLH3	SLC3A1,SPTBN5		1-00425	AORTIC STENOSIS | HYPOPLASTIC LEFT HEART SYNDROME | MITRAL STENOSIS	No	Unknown		GABRR2, GBF1, MOV10, PPOX		UBR5	11	0.000147594	0.188321
1-00534	LEFT-SIDED DESCENDING AORTA | TETRALOGY OF FALLOT WITH PULMONARY ATRESIA	Yes	Yes	CHD7	B4GALNT3,C3AR1,DCDC5,EFCAB5,ODF2L,SCRN2\x3bSCRN2		1-01138	BICOMMISSURAL (BICUSPID, BILEAFLET, BIFOLIATE) AORTIC VALVE | COARCTATION SIMPLE (ISOLATED) | LEFT AORTIC ARCH WITH NORMAL BRANCHING PATTERN | SUPRAVALVAR MITRAL STENOSIS	No	No	CCDC82,KCNJ12,USP34	CFAP74,DYNC2H1,GALK2,GPNMB,LEPROT,LPO,MMS19,OLFML2A,ZNF114		1-00436	HYPOPLASTIC LEFT HEART SYNDROME | LSVC TO CORONARY SINUS | MITRAL ATRESIA	No	Unknown	EPPK1	AACS, DVL1		GHSR	4	1.69e-05	0.20029
1-00558	PATENT DUCTUS ARTERIOSUS | PATENT FORAMEN OVALE | TETRALOGY OF FALLOT	No	Unknown	TIAM2	EFCAB5		1-01207	PULMONARY STENOSIS, VALVAR	No	Unknown	AHNAK2	ANKAR,ANKEF1,P2RY4,PLSCR3,RAB28,REEP4		1-00479	AORTIC ATRESIA | HYPOPLASTIC LEFT HEART SYNDROME | MITRAL ATRESIA	No	Yes	GANAB, KMT2D	NEU4, RBM24		NT5DC2	5	2.93e-05	0.213479
1-00565	ATRIAL SEPTAL DEFECT, SECUNDUM | DISCONTINUITY OF PULMONARY ARTERIES | HYPOPLASTIC LEFT PULMONARY ARTERY | HYPOPLASTIC MAIN PULMONARY ARTERY | HYPOPLASTIC RIGHT PULMONARY ARTERY | MULTIPLE MAJOR AORTOPULMONARY COLLATERAL ARTERIES (MAPCAS) | PULMONARY ATRESIA CONGENITAL | TETRALOGY OF FALLOT WITH PULMONARY ATRESIA AND MAPCAS | VENTRICULAR SEPTAL DEFECT, MALALIGNMENT | VENTRICULAR SEPTAL DEFECT, SI…	No	Yes		CBX5,TMEM63B		1-01244	BICOMMISSURAL (BICUSPID, BILEAFLET) AORTIC VALVE, RIGHT-LEFT FUSION | COARCTATION | LEFT AORTIC ARCH WITH NORMAL BRANCHING PATTERN | PARTIALLY ANOMALOUS PULMONARY VEINS	No	No	KIAA1324	KIAA1958,MRC2,MYO3B,VPS13C		1-00491	AORTIC ATRESIA | ATRIAL SEPTAL DEFECT, SECUNDUM | HYPOPLASIA ASCENDING AORTA | HYPOPLASTIC LEFT PULMONARY ARTERY | HYPOPLASTIC LEFT VENTRICLE (SUBNORMAL CAVITY VOLUME) | HYPOPLASTIC MITRAL VALVE | MITRAL STENOSIS | TUBULAR HYPOPLASIA OF AORTA + COARCTATION	No	Unknown	KPNA1	CDCA2, PDE3A, TP73		POU4F2	6	4.53e-05	0.24254
1-00566	LSVC - NON COMMUNICATING WITH RSVC | TETRALOGY OF FALLOT	No	No		ACTC1,MTUS1,PLEKHA6,TTLL11		1-01254	AORTIC STENOSIS - VALVAR | BICOMMISSURAL (BICUSPID, BILEAFLET) AORTIC VALVE, RIGHT-LEFT FUSION | COARCTATION | LEFT AORTIC ARCH WITH NORMAL BRANCHING PATTERN	No	No	HNRNPA1L2,OR4B1	DHX40,DNAH11,DNAH14,DNAH5,P2RY11,PPAN,STARD9,USP29,ZNF546		1-00515	AORTIC STENOSIS - SUBVALVAR | AORTIC STENOSIS - VALVAR | BICOMMISSURAL (BICUSPID, BILEAFLET, BIFOLIATE) AORTIC VALVE | DOUBLE OUTLET RIGHT VENTRICLE | HYPOPLASTIC AORTIC ANNULUS | HYPOPLASTIC AORTIC ISTHMUS | HYPOPLASTIC LEFT VENTRICLE (SUBNORMAL CAVITY VOLUME) | MITRAL ATRESIA | PATENT FORAMEN OVALE | TUBULAR HYPOPLASIA OF AORTA + COARCTATION	Yes	No	MAPK8IP2	APOB, KARS, LIFR, MRPL24, PANO1, PAK4, PYROXD2, SLC13A1, SMC5, TMEM123, USP16		KDR	8	8.36e-05	0.262549
1-00604	PULMONARY STENOSIS, SUBVALVAR | PULMONARY STENOSIS, VALVAR | TETRALOGY OF FALLOT	No	Unknown	MUC2,SLC5A2	ERO1B,KIF19,PARP1,PIGP,STK4,ZNF239,ZNF528		1-01309	BICOMMISSURAL (BICUSPID, BILEAFLET) AORTIC VALVE, RIGHT-NON FUSION | COARCTATION SIMPLE (ISOLATED) | LEFT AORTIC ARCH WITH NORMAL BRANCHING PATTERN	Yes	Unknown		C11orf63,PTPN13,RASSF1,USP43,ZACN,ZNF224		1-00522	AORTIC ATRESIA | HYPOPLASTIC LEFT HEART SYNDROME | MITRAL ATRESIA	No	No	GPR1, LAMA5, TLN1, ZNF221	CLMN, DKK1, FAM65B, FAM71E2, KRT34, MMP19, TRPM1		HGFAC	5	3.08e-05	0.269963
1-00610	TETRALOGY OF FALLOT	No	No		GNPNAT1,HEPACAM2,PFKP,SULT1C3,TACO1		1-01360	BICOMMISSURAL (BICUSPID, BILEAFLET, BIFOLIATE) AORTIC VALVE | COARCTATION | LEFT AORTIC ARCH	No	Yes	NEURL2	ACAT2,FZD6,MAST4,NCKAP1		1-00543	AORTIC ARCH HYPOPLASIA | BICOMMISSURAL (BICUSPID, BILEAFLET, BIFOLIATE) AORTIC VALVE | HYPOPLASTIC LEFT VENTRICLE (SUBNORMAL CAVITY VOLUME) | HYPOPLASTIC MITRAL VALVE | MITRAL STENOSIS | PARTIALLY ANOMALOUS PULMONARY VEINS | VENTRICULAR SEPTAL DEFECT, MULTIPLE | VENTRICULAR SEPTAL DEFECT, MUSCULAR, TRABECULAR, APICAL	No	Unknown	CTCFL	KRT7, SFI1		ARHGEF33	7	6.44e-05	0.278731
1-00638	TETRALOGY OF FALLOT	No	No	FBN2	C7,GOLT1A,ICAM3,LAMC2,PGLYRP1		1-01528	BICUSPID PULMONARY VALVE | DYSPLASTIC PULMONARY VALVE | EBSTEINS DISEASE	Yes	No	AGO3,NFKB2	ANXA5,IMPG1,KCNIP2,MT1HL1,PPFIBP1,THPO		1-00559	AORTIC ARCH HYPOPLASIA | AORTIC ATRESIA | HYPOPLASIA ASCENDING AORTA | HYPOPLASTIC LEFT HEART SYNDROME | HYPOPLASTIC LEFT VENTRICLE (SUBNORMAL CAVITY VOLUME) | HYPOPLASTIC MITRAL VALVE | MITRAL STENOSIS | SECUNDUM ATRIAL SEPTAL DEFECT, RESTRICTIVE	Yes	Yes	ACAN, TPTE	ANKMY2, C1orf228, LRIG2, NPHP3, PAN2, PCNXL2, PER1		EFCAB8	4	1.83e-05	0.279427
1-00645	ABSENT MAIN PULMONARY ARTERY | DISCONTINUITY OF PULMONARY ARTERIES | MAJOR AORTOPULMONARY COLLATERAL ARTERY | PULMONARY ATRESIA CONGENITAL | PULMONARY VENOUS DISEASE | RIGHT AORTIC ARCH | SINGLE LEFT CORONARY | TETRALOGY OF FALLOT WITH PULMONARY ATRESIA AND MAPCAS | VENTRICULAR SEPTAL DEFECT, MALALIGNMENT	No	No		FLT4,ME2,RSBN1L		1-01595	BICOMMISSURAL (BICUSPID, BILEAFLET) AORTIC VALVE, RIGHT-LEFT FUSION | COARCTATION SIMPLE (ISOLATED) | LEFT AORTIC ARCH WITH NORMAL BRANCHING PATTERN	No	No	CDH9	C1orf204,COL24A1,COX15,GCNT3,MYH1,SDSL		1-00596	AORTIC ATRESIA | DOUBLE AORTIC ARCH, LEFT ARCH DOMINANT | HYPOPLASTIC LEFT HEART SYNDROME | MITRAL ATRESIA	Yes	Unknown	KMT2D	RNF32, WNT2		PLA2G4B	6	4.82e-05	0.336123
1-00660	TETRALOGY OF FALLOT	No	Unknown		CMTR1,KRT27,NDUFS3,OR51S1,RAB30,ZNF79		1-01692	BICOMMISSURAL (BICUSPID, BILEAFLET, BIFOLIATE) AORTIC VALVE	No	No		DNAH14,LEUTX,NOL7		1-00619	AORTIC ATRESIA | COARCTATION | HYPOPLASIA ASCENDING AORTA | HYPOPLASTIC LEFT HEART SYNDROME | HYPOPLASTIC LEFT VENTRICLE (SUBNORMAL CAVITY VOLUME) | MITRAL ATRESIA | PATENT FORAMEN OVALE	No	No	AKAP12, KLF2	RECQL4, RRM2, SPINT1		TRIO	11	0.000159199	0.35212
1-00662	BICUSPID PULMONARY VALVE | CORONARY ANOMALY, LEFT | LEFT AORTIC ARCH | TETRALOGY OF FALLOT	No	Unknown		APOH,NLRP9,RGS22		1-01715	PATENT FORAMEN OVALE | PULMONARY STENOSIS, VALVAR	Yes	No		MUC4		1-00625	AORTIC ARCH HYPOPLASIA | DOUBLE OUTLET RIGHT VENTRICLE | HYPOPLASTIC LEFT VENTRICLE (SUBNORMAL CAVITY VOLUME) | MITRAL ATRESIA	No	No	BTN3A3	ARHGAP32, ENPP3, FFAR4, GIPC2, KIAA1107, OR4X2, PCTP, PRSS42		OTUD7A	6	4.93e-05	0.378959
1-00667	TETRALOGY OF FALLOT	No	No		JAML,KIAA0100,PRSS36		1-01763	BICOMMISSURAL (BICUSPID, BILEAFLET, BIFOLIATE) AORTIC VALVE | COARCTATION	No	Yes		GSTO2,HACE1,ITSN2,KIF24,MDH2,MRPS28		1-00652	HYPOPLASTIC LEFT HEART SYNDROME	No	No		LAMB2, NBEAL1, PTPRJ, WIPI1		TEK	7	6.83e-05	0.39005
1-00692	ATRIAL SEPTAL DEFECT, SECUNDUM | TETRALOGY OF FALLOT	No	No		LPO,NOTCH1,SLA2		1-01783	AORTIC STENOSIS - VALVAR | BICOMMISSURAL (BICUSPID, BILEAFLET, BIFOLIATE) AORTIC VALVE | LEFT AORTIC ARCH WITH NORMAL BRANCHING PATTERN	No	No	FADS3	KCNH7,PARS2,SNRK,TBXA2R,TUFT1		1-00665	ABERRANT RIGHT SUBCLAVIAN ARTERY | AORTIC ATRESIA | CORONARY ARTERIO-VENOUS FISTULA | HYPOPLASTIC LEFT HEART SYNDROME | LEFT AORTIC ARCH | MITRAL STENOSIS | RIGHT VENTRICULAR STRUCTURAL ABNORMALITY	Yes	Unknown		CRYBB3, FAM227A		RP11-1220K2.2	9	0.000112721	0.415308
1-00728	PULMONARY STENOSIS | TETRALOGY OF FALLOT	Yes	No	FABP2	CFAP74,EXD3,SEC23A,TNPO2		1-01787	BICOMMISSURAL (BICUSPID, BILEAFLET) AORTIC VALVE, RIGHT-LEFT FUSION | COARCTATION | VENTRICULAR SEPTAL DEFECT	Yes	Yes	DPYD,NLRC3	ABCB6,ANKRD6,DPP7,NUDT17,SMARCC1		1-00734	AORTIC ATRESIA | HYPOPLASTIC LEFT HEART SYNDROME | MITRAL ATRESIA	Yes	Unknown	MYO16	ACTR8, AP1G2, ATP8A1, COL28A1, MECR, MERTK, MTMR12		ATP2A1	6	5.06e-05	0.429763
1-00738	ATRIAL SEPTAL DEFECT | CORONARY BRANCHING, ANOMALOUS, LEFT | PATENT DUCTUS ARTERIOSUS ATYPICAL | PREMATURE CLOSURE OF PATENT FORAMEN OVALE | TETRALOGY OF FALLOT WITH PULMONARY ATRESIA	Yes	Unknown		CASQ1,CCDC93,DNAH3		1-01788	AORTIC STENOSIS - VALVAR | BICOMMISSURAL (BICUSPID, BILEAFLET) AORTIC VALVE, RIGHT-NON FUSION | DILATED ASCENDING AORTA	No	Yes	LMBRD2,MYEF2	CFAP73,LCMT2,LEPROT,QSER1,RTN4R,SIMC1,TM4SF5,TMEM54		1-00750	AORTIC STENOSIS - VALVAR | HYPOPLASTIC AORTIC ANNULUS | HYPOPLASTIC LEFT HEART SYNDROME | HYPOPLASTIC MITRAL VALVE | LEFT AORTIC ARCH WITH NORMAL BRANCHING PATTERN | MITRAL STENOSIS ARCADE	No	Unknown	HUWE1, SSH2	GOLGB1, PLEKHH1, USP44, WDFY4		PLIN4	8	9.13e-05	0.451377
1-00739	DISCONTINUITY OF PULMONARY ARTERIES | TETRALOGY OF FALLOT	No	No		PCDH12,ZNF556		1-01800	AORTIC STENOSIS, SUBVALVAR, DISCRETE, MEMBRANEOUS	No	No		DDX58		1-00770	ATRIAL SEPTAL DEFECT, SECUNDUM | BICOMMISSURAL (BICUSPID, BILEAFLET, BIFOLIATE) AORTIC VALVE | COARCTATION | HYPOPLASTIC LEFT VENTRICLE (SUBNORMAL CAVITY VOLUME) | HYPOPLASTIC MITRAL VALVE | LEFT AORTIC ARCH	No	Unknown		CCDC141, P3H1, PCDHB1		GRID2IP	6	5.21e-05	0.488678
1-00763	ABERRANT LEFT SUBCLAVIAN ARTERY | LSVC TO CORONARY SINUS | RIGHT AORTIC ARCH | TETRALOGY OF FALLOT	No	No		CYP4F2,FBXL4,IGFBPL1,RUVBL1		1-01915	BICOMMISSURAL (BICUSPID, BILEAFLET, BIFOLIATE) AORTIC VALVE | COARCTATION SIMPLE (ISOLATED) | LEFT AORTIC ARCH WITH NORMAL BRANCHING PATTERN | VENTRICULAR SEPTAL DEFECT, MEMBRANOUS	Yes	No		FMN2,GP6,GPX7,HIST1H2AA,MET,SCIN		1-00780	AORTIC ATRESIA | HYPOPLASTIC LEFT HEART SYNDROME | HYPOPLASTIC LEFT VENTRICLE (SUBNORMAL CAVITY VOLUME) | MITRAL ATRESIA | PATENT FORAMEN OVALE | TUBULAR HYPOPLASIA OF AORTA + COARCTATION	No	Unknown	KMT2D	IFT52		WWOX	5	3.57e-05	0.508942
1-00788	LEFT AORTIC ARCH | PATENT DUCTUS ARTERIOSUS, RIGHT SIDED | RETRO-AORTIC INNOMINATE VEIN | TETRALOGY OF FALLOT WITH PULMONARY ATRESIA	No	Unknown	March5,ALS2CR11	CANT1,FASTKD2,FGA,FLT4		1-01933	BICOMMISSURAL (BICUSPID, BILEAFLET) AORTIC VALVE, RIGHT-NON FUSION	No	Yes	CPD	PCDHGA12,WRAP73		1-00785	AORTIC ATRESIA | HYPOPLASTIC LEFT VENTRICLE (SUBNORMAL CAVITY VOLUME) | LSVC - NON COMMUNICATING WITH RSVC | UNBALANCED COMPLETE ATRIOVENTRICULAR CANAL, RIGHT DOMINANT	Yes	Yes		HEATR9		CHKA	5	3.63e-05	0.543983
1-00789	RIGHT AORTIC ARCH | TETRALOGY OF FALLOT	No	Unknown		KRTAP24,SYNE1,ZNF544		1-01936	AORTIC STENOSIS - VALVAR | BICOMMISSURAL (BICUSPID, BILEAFLET, BIFOLIATE) AORTIC VALVE | CORONARY ANOMALY, LEFT	No	No	MAP3K3	MCTP2,MED22,RIN1,TRAF5		1-00797	AORTIC ATRESIA | BICUSPID PULMONARY VALVE | HYPOPLASIA ASCENDING AORTA | HYPOPLASTIC LEFT HEART SYNDROME | HYPOPLASTIC LEFT VENTRICLE (SUBNORMAL CAVITY VOLUME) | LV TO CORONARY FISTULAE IN HYPOPLASTIC LEFT HEART SYNDROME | MITRAL STENOSIS | PATENT FORAMEN OVALE	Yes	No		CFAP61, CYB5R3, IGHMBP2		KCNG2	4	2.21e-05	0.555336
1-00796	TETRALOGY OF FALLOT WITH PULMONARY ATRESIA	Yes	No	KIF5A	DNAH14,HSD17B13,IFT88,MR1,RASGRP1,SMPD1,TUBG2		1-01987	AORTIC STENOSIS - VALVAR | BICOMMISSURAL (BICUSPID, BILEAFLET) AORTIC VALVE, RIGHT-LEFT FUSION | LEFT AORTIC ARCH WITH NORMAL BRANCHING PATTERN	No	No	CCAR1,PTPRU	ILK,MAGEL2,MERTK		1-00799	AORTIC ATRESIA | HYPOPLASIA ASCENDING AORTA | HYPOPLASTIC LEFT HEART SYNDROME | HYPOPLASTIC LEFT VENTRICLE (SUBNORMAL CAVITY VOLUME) | HYPOPLASTIC MITRAL VALVE | MITRAL STENOSIS | RESTRICTIVE PATENT FORAMEN OVALE | TUBULAR HYPOPLASIA OF AORTA + COARCTATION	Yes	Yes	DSCAML1	BAIAP2, CACNA1A, SUN3		GLDC	6	5.39e-05	0.565412
1-00832	ABSENT MAIN PULMONARY ARTERY | HYPOPLASTIC LEFT PULMONARY ARTERY | HYPOPLASTIC RIGHT PULMONARY ARTERY | PATENT DUCTUS ARTERIOSUS | TETRALOGY OF FALLOT WITH PULMONARY ATRESIA AND MAPCAS	No	No		CEP72,ITGAM,KIAA0100,LCTL,NAGA,TTC36		1-01991	AORTIC STENOSIS - VALVAR | BICOMMISSURAL (BICUSPID, BILEAFLET) AORTIC VALVE, RIGHT-NON FUSION | LEFT AORTIC ARCH WITH NORMAL BRANCHING PATTERN	No	No		APLF,NOXRED1,POM121L2		1-00802	HYPOPLASTIC LEFT HEART SYNDROME	No	No	PTCH1	PCCB, RGS12		CLCNKB	5	3.67e-05	0.56661
1-00853	ABERRANT LEFT SUBCLAVIAN ARTERY | CONGENITAL CORONARY ANOMALY | LEFT-SIDED PATENT DUCTUS ARTERIOSUS | RIGHT AORTIC ARCH | TETRALOGY OF FALLOT | VASCULAR RING | VENTRICULAR SEPTAL DEFECT, MALALIGNMENT	No	Yes	WDR5	FAM98B,MCOLN2,NEB,TMPRSS7		1-01994	AORTIC STENOSIS - VALVAR | CONGENITAL AORTIC VALVE ABNORMALITY | DILATED AORTIC ROOT | DILATED ASCENDING AORTA | LEFT AORTIC ARCH WITH NORMAL BRANCHING PATTERN	No	No	DFFB	IFT74,KIF9,TRIM36		1-00804	AORTIC STENOSIS - VALVAR | HYPOPLASTIC AORTIC ANNULUS | HYPOPLASTIC LEFT HEART SYNDROME | HYPOPLASTIC LEFT VENTRICLE (SUBNORMAL CAVITY VOLUME) | MITRAL VALVE PROLAPSE | PATENT FORAMEN OVALE	No	Yes	EPT1	CEP85, DAPL1, DOK2, OR51T1, ZKSCAN8		UGT2A2	5	3.69e-05	0.576741
1-00856	HYPOPLASTIC LEFT PULMONARY ARTERY | MULTIPLE MAJOR AORTOPULMONARY COLLATERAL ARTERIES (MAPCAS) | PATENT FORAMEN OVALE | PULMONARY STENOSIS, BILATERAL BRANCH PULMONARY ARTERY | TETRALOGY OF FALLOT WITH PULMONARY ATRESIA AND MAPCAS | VENTRICULAR SEPTAL DEFECT, MALALIGNMENT | VENTRICULAR SEPTAL DEFECT, SINGLE	No	No		C7,C9orf3,PDIA5,SS18L2,VAX2		1-01999	LEFT AORTIC ARCH WITH NORMAL BRANCHING PATTERN | MAIN PULMONARY ARTERY ABNORMALITY | PULMONARY STENOSIS, VALVAR	No	Unknown	IQCH,UGT2B11	ISOC1,MEGF11		1-00818	HYPOPLASTIC LEFT HEART SYNDROME | HYPOPLASTIC LEFT VENTRICLE (SUBNORMAL CAVITY VOLUME)	No	No	ENKD1	BCO2, CNGA4, NBEAL2, SGSM1, ZNF397		LRP5	7	7.4e-05	0.580213
1-00877	PATENT FORAMEN OVALE | PULMONARY STENOSIS, SUBVALVAR | TETRALOGY OF FALLOT | VENTRICULAR SEPTAL DEFECT, SINGLE | VENTRICULAR SEPTAL DEFECT, SUBPULMONARY OR CONAL	No	Unknown	SLIT3,ZSCAN20	NOD1,PIEZO1,PRR30,SLC1A5		1-02013	BICOMMISSURAL (BICUSPID, BILEAFLET) AORTIC VALVE, RIGHT-LEFT FUSION	No	No	TFIP11	CEP95,EVI2A,RCHY1,SRBD1,TIE1,UTRN,WNT16,ZNF446		1-00825	AORTIC ATRESIA | ATRIAL SEPTAL DEFECT, SECUNDUM | HYPOPLASTIC LEFT HEART SYNDROME | HYPOPLASTIC LEFT VENTRICLE (SUBNORMAL CAVITY VOLUME) | LEFT ATRIAL HYPOPLASIA | MITRAL ATRESIA | TUBULAR HYPOPLASIA OF AORTA + COARCTATION	No	No		COL11A1, COL15A1, KIAA0319, KLHL25, MMP15, PLEKHG3, PLSCR5, RAPGEF4, SUOX		HIST1H1E	3	1.13e-05	0.581169
1-00880	LEFT AORTIC ARCH | PULMONARY ATRESIA,VALVAR | TETRALOGY OF FALLOT WITH PULMONARY ATRESIA | VENTRICULAR SEPTAL DEFECT, MALALIGNMENT	No	Unknown	ANGPTL5	FAM107A,RABIF,RRM1,VSTM2B		1-02016	AORTIC STENOSIS - VALVAR | BICOMMISSURAL (BICUSPID, BILEAFLET, BIFOLIATE) AORTIC VALVE | LEFT AORTIC ARCH WITH NORMAL BRANCHING PATTERN	Yes	No	GRIA4,PAXIP1	FLII		1-00826	AORTIC ATRESIA | HYPOPLASTIC LEFT HEART SYNDROME | HYPOPLASTIC LEFT VENTRICLE (SUBNORMAL CAVITY VOLUME) | MITRAL STENOSIS | TUBULAR HYPOPLASIA OF AORTA + COARCTATION	Yes	Yes	ADH1B	GALNT6, ZNF384		NLRP12	6	5.47e-05	0.594881
1-00907	DILATED AORTIC ROOT | HYPOPLASTIC LEFT PULMONARY ARTERY | HYPOPLASTIC MAIN PULMONARY ARTERY | PULMONARY ATRESIA,VALVAR | RIGHT AORTIC ARCH WITH NORMAL BRANCHING PATTERN | TETRALOGY OF FALLOT WITH PULMONARY ATRESIA | VENTRICULAR SEPTAL DEFECT, MALALIGNMENT	No	Unknown		CDC7,FABP12,MBTPS1,ST6GALNAC2,TTC27		1-02038	PULMONARY STENOSIS, VALVAR	Yes	Unknown	CHD7,CNKSR1,ZNF638	BBS5,CALML4,PPM1D,S100A12,ZNF502		1-00836	AORTIC ATRESIA | CONGENITAL MITRAL VALVE ABNORMALITY | HYPOPLASIA ASCENDING AORTA | HYPOPLASTIC LEFT HEART SYNDROME | HYPOPLASTIC LEFT VENTRICLE (SUBNORMAL CAVITY VOLUME) | LEFT AORTIC ARCH WITH NORMAL BRANCHING PATTERN | TUBULAR HYPOPLASIA OF AORTA + COARCTATION	No	Unknown	CDK13, FAM124B, RACGAP1, SNRNP35	FAM118B, LYRM4, MTIF2		AVEN	4	2.31e-05	0.624136
1-00914	NON-CARDIAC CONGENITAL ANATOMIC ABNORMALITIES, ABSENT | RIGHT VENTRICULAR OUTFLOW OBSTRUCTION | RIGHT VENTRICULAR STRUCTURAL ABNORMALITY | TETRALOGY OF FALLOT | VENTRICULAR SEPTAL DEFECT	No	No		BTBD16,TSEN34		1-02085	PULMONARY STENOSIS | PULMONARY STENOSIS, VALVAR	Yes	Yes		HBD,MIOX,TRAPPC10,WDR75		1-00861	AORTOPULMONARY COLLATERAL ARTERY | HYPOPLASIA ASCENDING AORTA | HYPOPLASTIC AORTIC ANNULUS | HYPOPLASTIC LEFT HEART SYNDROME | HYPOPLASTIC LEFT VENTRICLE (SUBNORMAL CAVITY VOLUME) | HYPOPLASTIC MITRAL VALVE | LEFT AORTIC ARCH | UNICOMMISSURAL (UNICUSPID, UNILEAFLET, UNIFOLIATE) AORTIC VALVE	No	Yes		GIPR, NOX4, NUBP1		ARNTL	6	5.56e-05	0.634227
1-00940	HYPOPLASTIC LEFT PULMONARY ARTERY | HYPOPLASTIC MAIN PULMONARY ARTERY | HYPOPLASTIC RIGHT PULMONARY ARTERY | MULTIPLE MAJOR AORTOPULMONARY COLLATERAL ARTERIES (MAPCAS) | PATENT FORAMEN OVALE | PULMONARY ATRESIA CONGENITAL | TETRALOGY OF FALLOT WITH PULMONARY ATRESIA AND MAPCAS | VENTRICULAR SEPTAL DEFECT, MALALIGNMENT | VENTRICULAR SEPTAL DEFECT, SINGLE	No	Unknown		CABIN1,KIF18B,LRRC30,NMBR,PELI2		1-02131	AORTIC STENOSIS - VALVAR	Yes	Yes	GCOM1,WDR45B	CEMIP,RAD18		1-00874	AORTIC ATRESIA | HYPOPLASIA ASCENDING AORTA | HYPOPLASTIC LEFT HEART SYNDROME | HYPOPLASTIC LEFT VENTRICLE (SUBNORMAL CAVITY VOLUME) | HYPOPLASTIC MITRAL VALVE | MITRAL STENOSIS	No	No		CTBP2, FOCAD, PMS2		SLC12A7	7	7.57e-05	0.634861
1-00949	HYPOPLASTIC MAIN PULMONARY ARTERY | HYPOPLASTIC PULMONARY ANNULUS | HYPOPLASTIC RIGHT PULMONARY ARTERY | LEFT AORTIC ARCH | LSVC TO CORONARY SINUS | PULMONARY STENOSIS, SUBVALVAR | PULMONARY STENOSIS, VALVAR | TETRALOGY OF FALLOT | VENTRICULAR SEPTAL DEFECT, MALALIGNMENT	Yes	Unknown	ASB17,DHX58,PHLDB2,VANGL1	APOBEC4,AURKC,FGFR4,TMEM247		1-02204	AORTIC STENOSIS - VALVAR	No	No	LRRC15	DSP,LIAS,METTL20,NBAS,PGM2,RHOJ,WDR72		1-00924	AORTIC STENOSIS - VALVAR | ATRIAL SEPTAL DEFECT, SECUNDUM | HYPOPLASTIC AORTIC ANNULUS | HYPOPLASTIC AORTIC ISTHMUS | HYPOPLASTIC LEFT HEART SYNDROME | HYPOPLASTIC LEFT VENTRICLE (SUBNORMAL CAVITY VOLUME) | MITRAL STENOSIS | VENTRICULAR SEPTAL DEFECT, MEMBRANOUS | VENTRICULAR SEPTAL DEFECT, MULTIPLE | VENTRICULAR SEPTAL DEFECT, MUSCULAR	No	Unknown		ATP8A2, CD109		TLE2	5	3.87e-05	0.672319
1-00958	DILATED AORTIC ROOT | LEFT AORTIC ARCH | MAIN PULMONARY ARTERY OCCLUSION | PULMONARY ATRESIA,VALVAR | PULMONARY STENOSIS, LEFT | PULMONARY STENOSIS, SUBVALVAR | TETRALOGY OF FALLOT WITH PULMONARY ATRESIA | VENTRICULAR SEPTAL DEFECT, MALALIGNMENT	No	Unknown		CAPN11,DBF4,NPR1,OBFC1,VWDE		1-02365	AORTIC STENOSIS - VALVAR | SUBAORTIC STENOSIS. TUNNEL TYPE	No	No		HK1		1-00934	AORTIC ARCH HYPOPLASIA | ATRIAL SEPTAL DEFECT, SECUNDUM | BICOMMISSURAL (BICUSPID, BILEAFLET) AORTIC VALVE, RIGHT-LEFT FUSION | HYPOPLASTIC AORTIC ANNULUS | HYPOPLASTIC LEFT VENTRICLE (SUBNORMAL CAVITY VOLUME) | HYPOPLASTIC MITRAL VALVE | LEFT AORTIC ARCH WITH NORMAL BRANCHING PATTERN	No	Unknown	FREM2, TRIM41	ADAM33, KLHL29, LRIT2, TRIM17		CHMP6	4	2.39e-05	0.684221
1-00977	BICUSPID PULMONARY VALVE | TETRALOGY OF FALLOT	No	Unknown		COL6A1,MPP4,PXDNL,SH3TC1,SMPD3,ZNF20		1-02425	BICOMMISSURAL (BICUSPID, BILEAFLET) AORTIC VALVE, RIGHT-LEFT FUSION | COARCTATION | VENTRICULAR SEPTAL DEFECT, MULTIPLE | VENTRICULAR SEPTAL DEFECT, MUSCULAR	Yes	No		KRT85,PLA2R1,SPG11,SYNE1		1-00938	AORTIC ARCH HYPOPLASIA | AORTIC ATRESIA | ATRIAL SEPTAL DEFECT | HYPOPLASIA ASCENDING AORTA | HYPOPLASTIC LEFT HEART SYNDROME | HYPOPLASTIC LEFT VENTRICLE (SUBNORMAL CAVITY VOLUME) | LEFT AORTIC ARCH | MITRAL ATRESIA	No	Unknown	FGFR4	AP1G2, LSR, MRPS22, MYH1, PVRL1		SP8	4	2.47e-05	0.738823
1-00984	COMPLETE COMMON AV CANAL | TETRALOGY OF FALLOT	No	No		ALG8,ASB1,FAM135A,SSC5D		1-02453	AORTIC STENOSIS - VALVAR | AORTIC STENOSIS, SUBVALVAR, DISCRETE, MEMBRANEOUS	No	No	AGO1,SMC2	IL17RD,NOL8,SELENBP1,SLC5A9		1-01026	AORTIC ATRESIA | HYPOPLASTIC LEFT HEART SYNDROME | LEFT ATRIAL HYPOPLASIA | LSVC TO CORONARY SINUS | MALPOSITIONED ATRIAL SEPTUM (WITH OR WITHOUT PAPVC) | MITRAL ATRESIA	No	Unknown	RUFY2	NOTCH1		BRSK2	6	5.87e-05	0.753347
1-01004	DILATED AORTIC ROOT | HYPOPLASTIC LEFT PULMONARY ARTERY | HYPOPLASTIC MAIN PULMONARY ARTERY | HYPOPLASTIC PULMONARY ANNULUS | HYPOPLASTIC RIGHT PULMONARY ARTERY | PULMONARY STENOSIS, SUBVALVAR | RIGHT AORTIC ARCH | TETRALOGY OF FALLOT	No	No	MYOM2	DHX16,FASTKD5,KCNH1		1-02499	BICOMMISSURAL (BICUSPID, BILEAFLET) AORTIC VALVE, RIGHT-LEFT FUSION | COARCTATION SIMPLE (ISOLATED) | LEFT AORTIC ARCH WITH NORMAL BRANCHING PATTERN	No	No		AOX1,FNDC5,IRX2,LRRC36,RASD1		1-01045	AORTIC ARCH HYPOPLASIA | AORTIC ATRESIA | HYPOPLASIA ASCENDING AORTA | HYPOPLASTIC LEFT HEART SYNDROME | HYPOPLASTIC LEFT VENTRICLE (SUBNORMAL CAVITY VOLUME) | HYPOPLASTIC MITRAL VALVE | MITRAL STENOSIS | TUBULAR HYPOPLASIA OF AORTA + COARCTATION	No	No		C20orf194, CDKN1A, MTFR2, NEB, NLN, PCK2, SLC27A6		FGF3	3	1.28e-05	0.755919
1-01014	ATRIAL SEPTAL DEFECT, SECUNDUM | LEFT AORTIC ARCH WITH NORMAL BRANCHING PATTERN | PULMONARY ATRESIA,VALVAR | TETRALOGY OF FALLOT WITH PULMONARY ATRESIA | VENTRICULAR SEPTAL DEFECT, MALALIGNMENT	No	No	JAG2,PCNXL2	C4orf17		1-02580	BICOMMISSURAL (BICUSPID, BILEAFLET) AORTIC VALVE, RIGHT-LEFT FUSION | COARCTATION | LEFT AORTIC ARCH WITH NORMAL BRANCHING PATTERN	No	No	KCNJ5	ECHDC1,GNPTAB,IFNGR1,KDM5B,TLR4,WDPCP		1-01088	AORTIC ARCH HYPOPLASIA | BICOMMISSURAL (BICUSPID, BILEAFLET, BIFOLIATE) AORTIC VALVE | HYPOPLASTIC LEFT VENTRICLE (SUBNORMAL CAVITY VOLUME) | LEFT AORTIC ARCH WITH NORMAL BRANCHING PATTERN | MITRAL STENOSIS, VALVAR | TUBULAR HYPOPLASIA OF AORTA + COARCTATION | VENTRICULAR SEPTAL DEFECT, MEMBRANOUS | VENTRICULAR SEPTAL DEFECT, MUSCULAR	Yes	Unknown	TNFRSF25	AMER1, ASB3,GPR75, NPC1L1, OPRK1		C2CD4D	4	2.53e-05	0.779322
1-01020	DYSPLASTIC PULMONARY VALVE | HYPOPLASTIC LEFT PULMONARY ARTERY | HYPOPLASTIC PULMONARY ANNULUS | LSVC TO CORONARY SINUS | PULMONARY STENOSIS, SUBVALVAR | PULMONARY STENOSIS, VALVAR | TETRALOGY OF FALLOT | VENTRICULAR SEPTAL DEFECT, MALALIGNMENT	Yes	No		CEP72,GJC3,LCN12,OBSCN,SGPP2,STAG3,TMPRSS15,TNN		1-02604	BICOMMISSURAL (BICUSPID, BILEAFLET) AORTIC VALVE, RIGHT-LEFT FUSION | DILATED ASCENDING AORTA	No	No		CERKL,FAM63B,HAVCR2,IL18R1		1-01094	AORTIC ATRESIA | ATRIAL SEPTAL DEFECT, SECUNDUM | HYPOPLASTIC LEFT HEART SYNDROME | LSVC - NON COMMUNICATING WITH RSVC | LSVC TO CORONARY SINUS | MITRAL STENOSIS	No	Unknown		BDP1, FER, LRRC57		LIAS	4	2.54e-05	0.787206
1-01036	TETRALOGY OF FALLOT	No	No	BCL2L11	ACSF2,CD2BP2,ELAC2,GNPDA1,MIPEP,PISD,TIMM21		1-02625	BICOMMISSURAL (BICUSPID, BILEAFLET) AORTIC VALVE, RIGHT-LEFT FUSION | COARCTATION | LSVC - NON COMMUNICATING WITH RSVC	No	Yes		C8A		1-01120	AORTIC ATRESIA | HYPOPLASIA ASCENDING AORTA | HYPOPLASTIC LEFT HEART SYNDROME | HYPOPLASTIC LEFT VENTRICLE (SUBNORMAL CAVITY VOLUME) | HYPOPLASTIC MITRAL VALVE | LEFT AORTIC ARCH WITH NORMAL BRANCHING PATTERN | LV TO CORONARY FISTULAE IN HYPOPLASTIC LEFT HEART SYNDROME	No	Unknown	ZNF292	FRMD1, GLIS1, HTR3C, SUSD1		CMPK2	5	4.15e-05	0.804075
1-01049	HYPOPLASTIC MAIN PULMONARY ARTERY | RIGHT PULMONARY ARTERY STENOSIS, CENTRAL | TETRALOGY OF FALLOT	No	No		ANKAR,KCNK7,RAD51AP2,SH3RF2,THNSL1,ZNF226		1-02666	AORTIC STENOSIS, SUBVALVAR, DISCRETE, MEMBRANEOUS | BICOMMISSURAL (BICUSPID, BILEAFLET) AORTIC VALVE, RIGHT-LEFT FUSION | COARCTATION | DYSPLASTIC MITRAL VALVE	No	No		COL4A4,FAM221B,FCHO2,ITGA6,OTOP3,PCDHGB3,TTF2,ZNF256,ZNF534		1-01123	AORTIC ATRESIA | HYPOPLASTIC LEFT HEART SYNDROME | LV TO CORONARY FISTULAE IN HYPOPLASTIC LEFT HEART SYNDROME | MITRAL STENOSIS	Yes	Unknown		ERMAP, TNKS		SLC10A4	4	2.58e-05	0.806692
1-01100	ATRIAL SEPTAL DEFECT, SECUNDUM | PULMONARY STENOSIS, SUPRAVALVAR | PULMONARY STENOSIS, VALVAR | RIGHT AORTIC ARCH WITH NORMAL BRANCHING PATTERN | TETRALOGY OF FALLOT	No	Unknown	OR6C65	ATG7,INVS,MFSD6L,SIRT4,UNC5D		1-02720	AORTIC STENOSIS - VALVAR | PATENT FORAMEN OVALE | UNICOMMISSURAL (UNICUSPID, UNILEAFLET, UNIFOLIATE) AORTIC VALVE	Yes	Unknown	ZNF292	ADGRA2,PLCD3,SLC22A8		1-01124	AORTIC STENOSIS - VALVAR | ENDOCARDIAL FIBROELASTOSIS | HYPOPLASTIC AORTIC ANNULUS | HYPOPLASTIC LEFT VENTRICLE (SUBNORMAL CAVITY VOLUME) | HYPOPLASTIC MITRAL VALVE | MITRAL STENOSIS, VALVAR | PATENT FORAMEN OVALE	No	Unknown	RNF214	CCNG1, CLNS1A, NF1, P3H2, SLC27A6, SMYD4, SPATA20		AL136376.1	2	4.9e-06	0.807231
1-01110	PULMONARY STENOSIS | PULMONARY STENOSIS, SUBVALVAR | RIGHT AORTIC ARCH WITH NORMAL BRANCHING PATTERN | TETRALOGY OF FALLOT	Yes	No	NEB	A2ML1,CACNA2D4,LAPTM4B,RBBP8NL		1-02760	AORTIC STENOSIS - VALVAR | BICOMMISSURAL (BICUSPID, BILEAFLET, BIFOLIATE) AORTIC VALVE | LEFT AORTIC ARCH WITH NORMAL BRANCHING PATTERN	No	No		ATP13A5,FAM173A,MIR1,SNX7,THSD7A		1-01221	AORTIC STENOSIS - VALVAR | ENDOCARDIAL FIBROELASTOSIS | HYPOPLASTIC AORTIC ANNULUS | HYPOPLASTIC LEFT VENTRICLE (SUBNORMAL CAVITY VOLUME) | MITRAL STENOSIS | PATENT FORAMEN OVALE	No	Unknown		BRCA2, DNAJC1, GPD1L, MLH1, OR51F1, OR52A5, SCFD2		WDR78	6	6.04e-05	0.813779
1-01130	LEFT AORTIC ARCH WITH NORMAL BRANCHING PATTERN | TETRALOGY OF FALLOT	No	No	RETSAT	AMN1,ASPM,GOT1L1,SP140		1-02767	BICOMMISSURAL (BICUSPID, BILEAFLET, BIFOLIATE) AORTIC VALVE | COARCTATION SIMPLE (ISOLATED) | LEFT AORTIC ARCH WITH NORMAL BRANCHING PATTERN	No	No	ADAMTS2,FBXO10,GPR162	CCDC151,ERCC4,FGF2		1-01260	AORTIC ATRESIA | ATRIAL SEPTAL DEFECT, SECUNDUM | HYPOPLASTIC LEFT HEART SYNDROME | MITRAL ATRESIA	No	No	USP44	DPYS, LEKR1, SNIP1		FBLN1	5	4.22e-05	0.831791
1-01158	LEFT AORTIC ARCH | PULMONARY STENOSIS, BRANCH PULMONARY ARTERY | TETRALOGY OF FALLOT	No	Unknown				1-02772	ANEURYSM, ASCENDING AORTA | BICOMMISSURAL (BICUSPID, BILEAFLET) AORTIC VALVE, RIGHT-LEFT FUSION | DILATED AORTA | DILATED ASCENDING AORTA	No	Unknown	TARS2,TBC1D4	ALG1,GNB1L,MRE11A,MYOF,RPP25L,WDR54,ZFYVE26		1-01293	AORTIC ATRESIA | ATRIAL SEPTAL DEFECT | HYPOPLASTIC LEFT HEART SYNDROME | MITRAL ATRESIA	No	Unknown	BRF1	ARRDC2, LRTM1, NOS3		KMT2C	13	0.00024463	0.835219
1-01271	PATENT FORAMEN OVALE | PULMONARY STENOSIS | PULMONARY STENOSIS, SUBVALVAR | PULMONARY STENOSIS, VALVAR | TETRALOGY OF FALLOT | VENTRICULAR SEPTAL DEFECT, SINGLE | VENTRICULAR SEPTAL DEFECT, SUBPULMONARY OR CONAL	Yes	No		CARD9,ISPD,TINF2		1-02840	BICOMMISSURAL (BICUSPID, BILEAFLET, BIFOLIATE) AORTIC VALVE | VENTRICULAR SEPTAL DEFECT, MEMBRANOUS	Yes	Unknown		MROH6,SBNO2		1-01335	AORTIC ATRESIA | HYPOPLASIA ASCENDING AORTA | HYPOPLASTIC LEFT HEART SYNDROME | HYPOPLASTIC LEFT VENTRICLE (SUBNORMAL CAVITY VOLUME) | MITRAL ATRESIA | RESTRICTIVE PATENT FORAMEN OVALE | TUBULAR HYPOPLASIA OF AORTA + COARCTATION	No	Unknown		ADAMTSL1, NAALADL2, PDE6A, T		HECTD1	9	0.000131059	0.841755
1-01291	CORONARY BRANCHING, ANOMALOUS, LEFT | LEFT AORTIC ARCH WITH NORMAL BRANCHING PATTERN | PULMONARY STENOSIS, SUBVALVAR | PULMONARY STENOSIS, VALVAR | TETRALOGY OF FALLOT | VENTRICULAR SEPTAL DEFECT, MALALIGNMENT	No	No	CTAGE1	MYH7B,ZNF671		1-02842	AORTIC REGURGITATION | BICOMMISSURAL (BICUSPID, BILEAFLET) AORTIC VALVE, RIGHT-LEFT FUSION	Yes	No		FBN2,TECTA		1-01370	AORTIC ARCH HYPOPLASIA | AORTIC ATRESIA | ATRIAL SEPTAL DEFECT, SECUNDUM | DYSPLASTIC TRICUSPID VALVE | HYPOPLASIA ASCENDING AORTA | HYPOPLASTIC LEFT HEART SYNDROME | HYPOPLASTIC LEFT VENTRICLE (SUBNORMAL CAVITY VOLUME) | LEFT AORTIC ARCH WITH NORMAL BRANCHING PATTERN | MALPOSITIONED ATRIAL SEPTUM (WITH OR WITHOUT PAPVC) | MITRAL ATRESIA	Yes	Unknown	EXOC1	ARPP21, MADD		JAKMIP1	5	4.26e-05	0.846368
1-01301	ATRIAL SEPTAL DEFECT, ATYPICAL | DISCONTINUITY OF PULMONARY ARTERIES | HYPOPLASTIC PULMONARY ANNULUS | PULMONARY STENOSIS | TETRALOGY OF FALLOT | VENTRICULAR SEPTAL DEFECT, SINGLE | VENTRICULAR SEPTAL DEFECT, SUBPULMONARY OR CONAL	Yes	Unknown	SYCP2L,TMTC2	AATF,ANXA3,FAM46A,HIST1H2BH,KIDINS220,KLRG1,MUC16,PRSS41,SLC7A8		1-02857	AORTIC STENOSIS, SUBVALVAR, DISCRETE, MEMBRANEOUS | TRICOMMISSURAL (TRICUSPID, TRILEAFLET, TRIFOLIATE) AORTIC VALVE	No	No		AGL,DNAH6,DNAH7,MAATS1,MANSC4,PPL,ZSWIM4		1-01383	AORTIC STENOSIS - VALVAR | ENDOCARDIAL FIBROELASTOSIS | HYPOPLASIA ASCENDING AORTA | HYPOPLASTIC AORTIC ANNULUS | HYPOPLASTIC LEFT HEART SYNDROME | HYPOPLASTIC LEFT VENTRICLE (SUBNORMAL CAVITY VOLUME) | HYPOPLASTIC MITRAL VALVE | MITRAL STENOSIS | PATENT FORAMEN OVALE	No	Yes		ABI3BP, CENPV, DNAH14, PROCR		HIST1H4B	2	5.13e-06	0.848076
1-01306	LEFT AORTIC ARCH WITH NORMAL BRANCHING PATTERN | TETRALOGY OF FALLOT | VENTRICULAR SEPTAL DEFECT	No	No		CNGB1,GALE,KLKB1,NSUN7		1-02860	AORTIC STENOSIS, SUBVALVAR, DISCRETE, MEMBRANEOUS | COARCTATION | VENTRICULAR SEPTAL DEFECT, MALALIGNMENT | VENTRICULAR SEPTAL DEFECT, SUBPULMONARY OR CONAL	No	No	ALK,APOA1BP	CERKL,KNDC1,RIOK2,SLC2A9,SLC5A11,UBA7		1-01385	AORTIC ARCH HYPOPLASIA | AORTIC ATRESIA | HYPOPLASIA ASCENDING AORTA | HYPOPLASTIC LEFT HEART SYNDROME | HYPOPLASTIC LEFT VENTRICLE (SUBNORMAL CAVITY VOLUME) | HYPOPLASTIC MITRAL VALVE | MITRAL STENOSIS | PATENT FORAMEN OVALE | TUBULAR HYPOPLASIA OF AORTA + COARCTATION	No	No	CCDC171, QTRT1			DNAAF2	5	4.27e-05	0.849506
1-01312	PULMONARY STENOSIS, SUBVALVAR | PULMONARY STENOSIS, VALVAR | RIGHT AORTIC ARCH WITH NORMAL BRANCHING PATTERN | TETRALOGY OF FALLOT | VENTRICULAR SEPTAL DEFECT, MALALIGNMENT | VENTRICULAR SEPTAL DEFECT, MULTIPLE | VENTRICULAR SEPTAL DEFECT, MUSCULAR	No	Unknown	SESTD1	ADI1,DNAH2,XIRP2		1-02888	AORTIC STENOSIS | BICOMMISSURAL (BICUSPID, BILEAFLET) AORTIC VALVE, RIGHT-LEFT FUSION	No	No	AP3B1,EMC1	ADAM9,DST,FAM175A,FAM50B,IGSF10,MYO5C,NBAS,SLF1		1-01401	ABERRANT RIGHT SUBCLAVIAN ARTERY | ABNORMAL BRANCHING LEFT AORTIC ARCH | BICOMMISSURAL (BICUSPID, BILEAFLET) AORTIC VALVE, RIGHT-LEFT FUSION | HYPOPLASIA ASCENDING AORTA | HYPOPLASTIC AORTIC ANNULUS | HYPOPLASTIC LEFT HEART SYNDROME | HYPOPLASTIC LEFT VENTRICLE (SUBNORMAL CAVITY VOLUME) | HYPOPLASTIC MITRAL VALVE | LSVC TO CORONARY SINUS | SHONES SYNDROME COMBINATION COARC,VSD,ABN MIT + AO VAL | …	No	Unknown		ESYT3, FAM160B2, TMEM87B		MYOM3	7	8.32e-05	0.855165
1-01341	ATRIAL SEPTAL DEFECT, SECUNDUM | LEFT PULMONARY ARTERY STENOSIS, CENTRAL | RIGHT AORTIC ARCH WITH NORMAL BRANCHING PATTERN | TETRALOGY OF FALLOT	No	Unknown	KIAA0196,UMODL1	BCAT2,BLVRA,CHRNB3,GLB1L,OAS2,SMTN		1-02923	BICOMMISSURAL (BICUSPID, BILEAFLET) AORTIC VALVE, RIGHT-LEFT FUSION | DILATED AORTIC ROOT | DILATED ASCENDING AORTA | LEFT AORTIC ARCH WITH NORMAL BRANCHING PATTERN	Yes	No	PHIP	DNAH7		1-01410	AORTIC ARCH HYPOPLASIA | AORTIC STENOSIS - VALVAR | AORTIC STENOSIS, SUBVALVAR, DISCRETE, MEMBRANEOUS | ATRIAL SEPTAL DEFECT | DOUBLE ORIFICE MITRAL VALVE | ENDOCARDIAL FIBROELASTOSIS | HYPOPLASIA ASCENDING AORTA | HYPOPLASTIC AORTIC ANNULUS | HYPOPLASTIC AORTIC ISTHMUS | HYPOPLASTIC LEFT HEART SYNDROME | HYPOPLASTIC LEFT VENTRICLE (SUBNORMAL CAVITY VOLUME) | LEFT AORTIC ARCH WITH NORMAL BRANCHIN…	Yes	No		HMMR, MEGF10, PGBD1, RP9, SCN10A		STRAP	4	2.68e-05	0.859037
1-01365	TETRALOGY OF FALLOT	Yes	No	GTPBP1	CSMD1,GAB2,KIF7		1-02931	CONGENITAL PULMONARY VALVE ABNORMALITY | DYSPLASTIC PULMONARY VALVE | PATENT FORAMEN OVALE | PULMONARY STENOSIS, VALVAR	No	Unknown		ESPNL,FAM217A		1-01412	AORTIC ATRESIA | ATRIAL SEPTAL DEFECT | HYPOPLASTIC LEFT HEART SYNDROME | MITRAL ATRESIA	No	Yes	TENM4	CAMK1D, EHHADH, FASTKD1, LIFR, MED23, MUC7, TRIML1		HIST1H4D	2	5.28e-06	0.870491
1-01384	LEFT AORTIC ARCH | TETRALOGY OF FALLOT	Yes	Yes	AFF2,ESAM,NOTCH1	KRTCAP3,ZNF778		1-02938	BICOMMISSURAL (BICUSPID, BILEAFLET, BIFOLIATE) AORTIC VALVE | COARCTATION	No	Unknown	CUL1,SLC26A6			1-01419	AORTIC ATRESIA | ATRIAL SEPTAL DEFECT | HYPOPLASIA ASCENDING AORTA | HYPOPLASTIC LEFT HEART SYNDROME | HYPOPLASTIC LEFT VENTRICLE (SUBNORMAL CAVITY VOLUME) | LEFT AORTIC ARCH WITH NORMAL BRANCHING PATTERN | MITRAL ATRESIA	No	No		IDI1, OR6C68, P2RX1, RGL1		GOLGA6L2	5	4.36e-05	0.879704
1-01396	LEFT CORONARY ARTERY ARISING FROM THE RIGHT SINUS OF VALSALVA | TETRALOGY OF FALLOT WITH PULMONARY ATRESIA	No	No		DEPDC7,DUSP11,RCBTB2		1-02990	AORTIC STENOSIS - VALVAR | BICOMMISSURAL (BICUSPID, BILEAFLET, BIFOLIATE) AORTIC VALVE | LEFT AORTIC ARCH WITH NORMAL BRANCHING PATTERN	No	No	DOK4	DERA,ELMOD3,HYDIN,TRIM69,YIPF7		1-01434	AORTIC ATRESIA | ATRIAL SEPTAL ABNORMALITY | HYPOPLASTIC LEFT HEART SYNDROME | LEFT AORTIC ARCH WITH NORMAL BRANCHING PATTERN | MITRAL ATRESIA	No	Unknown		AMT, HEATR4, LRBA, MRPL54, RPUSD2, SCNN1B, SYVN1		ANGPTL6	4	2.73e-05	0.883743
1-01406	HYPOPLASTIC MAIN PULMONARY ARTERY | RIGHT AORTIC ARCH | TETRALOGY OF FALLOT	Yes	No	NUFIP2	CDKL1,FAM200A,NYNRIN,THSD7A		1-02994	BICOMMISSURAL (BICUSPID, BILEAFLET) AORTIC VALVE, RIGHT-NON FUSION | COARCTATION SIMPLE (ISOLATED) | LEFT AORTIC ARCH WITH NORMAL BRANCHING PATTERN | MITRAL STENOSIS, VALVAR | PARTIALLY ANOMALOUS PULMONARY VEINS | PATENT FORAMEN OVALE	Yes	Unknown	IL11	CASP7,HRH4,USP43,VWA3B		1-01444	AORTIC ARCH HYPOPLASIA | AORTIC ATRESIA | ATRIAL SEPTAL DEFECT, SECUNDUM | HYPOPLASTIC LEFT VENTRICLE (SUBNORMAL CAVITY VOLUME) | MITRAL STENOSIS | RIGHT VENTRICULAR DYSFUNCTION | TRICUSPID REGURGITATION	Yes	Yes		OR7D4, TMPRSS13, UGGT1		BRICD5	4	2.75e-05	0.891511
1-01408	ATRIAL SEPTAL DEFECT | HYPOPLASTIC PULMONARY ANNULUS | LEFT AORTIC ARCH WITH NORMAL BRANCHING PATTERN | PULMONARY STENOSIS, SUBVALVAR | PULMONARY STENOSIS, VALVAR | TETRALOGY OF FALLOT | VENTRICULAR SEPTAL DEFECT, MALALIGNMENT	No	No		ATP10B,GSS,KRT25,MRPL47,SERPINE3,SLC39A4		1-03003	BICOMMISSURAL (BICUSPID, BILEAFLET, BIFOLIATE) AORTIC VALVE | DILATED AORTIC ROOT | LSVC - COMMUNICATES WITH RSVC	Yes	No		C5,IQUB,MRPS24,URGCP,PCDHA12,VPS13B,ZNF2		1-01451	AORTIC ATRESIA | DEXTROCARDIA | HYPOPLASIA ASCENDING AORTA | HYPOPLASTIC LEFT HEART SYNDROME | HYPOPLASTIC LEFT VENTRICLE (SUBNORMAL CAVITY VOLUME) | MALPOSITIONED ATRIAL SEPTUM (WITH OR WITHOUT PAPVC) | MITRAL ATRESIA | PARTIALLY ANOMALOUS PULMONARY VEINS	No	No	MED20	BCHE, GALNS, LRRK1, MTFR1, OR52M1, TRIM5, XPC		TMEM221	4	2.78e-05	0.902782
1-01414	HYPOPLASTIC LEFT PULMONARY ARTERY | HYPOPLASTIC RIGHT PULMONARY ARTERY | PATENT FORAMEN OVALE | PULMONARY STENOSIS, SUBVALVAR | PULMONARY STENOSIS, VALVAR | TETRALOGY OF FALLOT | VENTRICULAR SEPTAL DEFECT, MALALIGNMENT	No	Unknown		ADAM32,CETP,CTC1,EIF2B1,MTHFR,NTF4		1-03051	BICOMMISSURAL (BICUSPID, BILEAFLET, BIFOLIATE) AORTIC VALVE | COARCTATION | SUPRAVALVAR MITRAL STENOSIS	Yes	No		ECSIT,KLHL30,RAD51AP2		1-01458	AORTIC ATRESIA | HYPOPLASTIC LEFT HEART SYNDROME | HYPOPLASTIC LEFT VENTRICLE (SUBNORMAL CAVITY VOLUME) | MITRAL ATRESIA | RESTRICTIVE PATENT FORAMEN OVALE | TUBULAR HYPOPLASIA OF AORTA + COARCTATION	No	Unknown	HK2	DNAH5, GSTK1, MTHFD1L		ATG4D	4	2.8e-05	0.909152
1-01417	HYPOPLASTIC MAIN PULMONARY ARTERY | HYPOPLASTIC PULMONARY ANNULUS | LEFT AORTIC ARCH WITH NORMAL BRANCHING PATTERN | PULMONARY STENOSIS, SUBVALVAR | PULMONARY STENOSIS, VALVAR | TETRALOGY OF FALLOT | TRICUSPID REGURGITATION NEONATAL | VENTRICULAR SEPTAL DEFECT, MALALIGNMENT	Yes	Unknown		CHRNA5,SARAF,ZNF624		1-03084	AORTIC STENOSIS - VALVAR | BICOMMISSURAL (BICUSPID, BILEAFLET) AORTIC VALVE, RIGHT-LEFT FUSION | LEFT AORTIC ARCH WITH NORMAL BRANCHING PATTERN	No	Yes	CDKL2	CLCA2,OR52W1,POU5F2,PTCHD3,RHOT2,TBC1D9B		1-01503	AORTIC STENOSIS | HYPOPLASTIC LEFT HEART SYNDROME | MITRAL STENOSIS | NEURAL TUBE DEFECTS, INCLUDING SPINA BIFIDA	Yes	Unknown		IQCJ, OGG1, VPS45, ZBBX		PLEKHG6	5	4.46e-05	0.910373
1-01435	HYPOPLASTIC LEFT PULMONARY ARTERY | HYPOPLASTIC MAIN PULMONARY ARTERY | HYPOPLASTIC PULMONARY ANNULUS | HYPOPLASTIC RIGHT PULMONARY ARTERY | LSVC TO CORONARY SINUS | PULMONARY STENOSIS, SUBVALVAR | PULMONARY STENOSIS, VALVAR | RIGHT AORTIC ARCH WITH NORMAL BRANCHING PATTERN | RIGHT SUPERIOR VENA CAVA TO RIGHT ATRIUM | TETRALOGY OF FALLOT | VENTRICULAR SEPTAL DEFECT, MALALIGNMENT	Yes	Unknown	POLL	CD207,FBXL13,TNIK,TRMT11		1-03100	BICOMMISSURAL (BICUSPID, BILEAFLET, BIFOLIATE) AORTIC VALVE | COARCTATION | MITRAL VALVE ABNORMALITY	No	Unknown	SEZ6	C14orf79,CACHD1,CCDC63,PIK3C2G,SUMO4,TMEM234,ZBTB14		1-01505	AORTIC ATRESIA | HYPOPLASTIC LEFT HEART SYNDROME | MITRAL ATRESIA | SECUNDUM ATRIAL SEPTAL DEFECT, RESTRICTIVE	No	No	KCNJ16, NKD2, TTN	C19orf44, MASP1, ST7L, ZNF624		KLC3	4	2.88e-05	0.935518
1-01469	ATRIAL SEPTAL DEFECT, SECUNDUM | RIGHT AORTIC ARCH WITH NORMAL BRANCHING PATTERN | RIGHT CORONARY ARTERY ARISING FROM THE LEFT SINUS OF VALSALVA | TETRALOGY OF FALLOT	No	No	SEPT2,DNAH6	ARAP1,CLECL1,G3BP1,HADHA,KLHDC4,TMX1,ZNF529		1-03105	BICOMMISSURAL (BICUSPID, BILEAFLET) AORTIC VALVE, RIGHT-LEFT FUSION | COARCTATION	No	No	MYOF,NPHP3	ABHD1,COG5,GALNT2,HUNK,RNF213		1-01518	AORTIC ARCH HYPOPLASIA | COARCTATION | HYPOPLASTIC AORTIC ANNULUS | HYPOPLASTIC LEFT VENTRICLE (SUBNORMAL CAVITY VOLUME) | HYPOPLASTIC MITRAL VALVE | PATENT FORAMEN OVALE | SHONES SYNDROME COMBINATION COARC,VSD,ABN MIT + AO VAL | VENTRICULAR SEPTAL DEFECT, MEMBRANOUS	Yes	No	XRN2	DNAI1, FZD9, MPPE1, NUDT15		RPS6KA1	5	4.58e-05	0.938238
1-01474	TETRALOGY OF FALLOT WITH PULMONARY ATRESIA	No	No	ARHGEF4,DMBX1,MYOG	MAPK7,MCF2L2,OR13C3		1-03134	AORTIC STENOSIS - VALVAR | AORTIC STENOSIS, SUBVALVAR, DISCRETE, MEMBRANEOUS | BICOMMISSURAL (BICUSPID, BILEAFLET, BIFOLIATE) AORTIC VALVE	No	No	LARP4	ARV1,ATP10B,CCKBR,CETP,DQX1,KIAA1324,SSPO		1-01520	AORTIC ARCH HYPOPLASIA | AORTIC STENOSIS | HYPOPLASIA ASCENDING AORTA | HYPOPLASTIC AORTIC ANNULUS | HYPOPLASTIC LEFT HEART SYNDROME | HYPOPLASTIC LEFT VENTRICLE (SUBNORMAL CAVITY VOLUME) | INTACT ATRIAL SEPTUM | MITRAL STENOSIS	No	Unknown	ZNF675	SLC4A3, TGM1		ARHGEF10L	6	6.58e-05	0.940731
1-01480	HYPOPLASTIC LEFT PULMONARY ARTERY | TETRALOGY OF FALLOT	Yes	Unknown	KIAA1598	FER1L5,FER1L6,RRP12,SPTBN5,SSPO		1-03141	AORTIC STENOSIS - SUBVALVAR | AORTIC STENOSIS - VALVAR | BICOMMISSURAL (BICUSPID, BILEAFLET) AORTIC VALVE, RIGHT-NON FUSION | LEFT AORTIC ARCH WITH NORMAL BRANCHING PATTERN	No	Yes	C9orf84,ERBB3	ABI3BP,APH1B,CEP250,KRT15,RAB11FIP3		1-01539	AORTIC ARCH HYPOPLASIA | AORTIC ATRESIA | HYPOPLASIA ASCENDING AORTA | HYPOPLASTIC LEFT HEART SYNDROME | HYPOPLASTIC LEFT VENTRICLE (SUBNORMAL CAVITY VOLUME) | HYPOPLASTIC MITRAL VALVE | LV TO CORONARY FISTULAE IN HYPOPLASTIC LEFT HEART SYNDROME | MITRAL STENOSIS | PATENT FORAMEN OVALE | TUBULAR HYPOPLASIA OF AORTA + COARCTATION	No	Yes		ATG3		UNC80	11	0.000194591	0.940928
1-01487	ATRIAL SEPTAL DEFECT | DILATED LEFT PULMONARY ARTERY | DILATED RIGHT PULMONARY ARTERY | DYSPLASTIC (ABSENT) PULMONARY VALVE SYNDROME (TOF WITH APVS) | PULMONARY REGURGITATION | PULMONARY STENOSIS | VENTRICULAR SEPTAL DEFECT, MALALIGNMENT | VENTRICULAR SEPTAL DEFECT, SINGLE	No	No	DMWD	CRYZL1,MYH13,SPAG17		1-03151	AORTIC STENOSIS | BICOMMISSURAL (BICUSPID, BILEAFLET, BIFOLIATE) AORTIC VALVE	No	No	SUPT5H	CCDC71,RFTN1		1-01617	AORTIC ARCH HYPOPLASIA | AORTIC ATRESIA | ATRIAL SEPTAL DEFECT, SECUNDUM | CARDIOMYOPATHY | HYPOPLASIA ASCENDING AORTA | HYPOPLASTIC LEFT HEART SYNDROME | HYPOPLASTIC LEFT VENTRICLE (SUBNORMAL CAVITY VOLUME) | LEFT AORTIC ARCH WITH UNKNOWN BRANCHING PATTERN | MITRAL ATRESIA | VENO-VENOUS COLLATERAL	Yes	Yes		BICD2, DCHS2, FBXO34, PLIN4, RYR1, WDR35		OR4K1	3	1.55e-05	0.945536
1-01534	ABNORMAL BRANCHING RIGHT AORTIC ARCH | LEFT SUPERIOR VENA CAVA ENTERING LEFT ATRIUM | RIGHT AORTIC ARCH LEFT LIGAMENT | TETRALOGY OF FALLOT	Yes	Unknown		ATG2B,C1orf189,SPTAN1		1-03189	AORTIC STENOSIS - VALVAR | BICOMMISSURAL (BICUSPID, BILEAFLET) AORTIC VALVE, RIGHT-LEFT FUSION	No	No		FSD1,UNC13C,VWA9		1-01628	AORTIC STENOSIS - VALVAR | BICOMMISSURAL (BICUSPID, BILEAFLET, BIFOLIATE) AORTIC VALVE | COARCTATION | HYPOPLASTIC AORTIC ANNULUS | HYPOPLASTIC LEFT HEART SYNDROME | HYPOPLASTIC LEFT VENTRICLE (SUBNORMAL CAVITY VOLUME) | HYPOPLASTIC MITRAL VALVE | LSVC TO CORONARY SINUS | MITRAL STENOSIS | PATENT FORAMEN OVALE | VENTRICULAR SEPTAL DEFECT, MEMBRANOUS | VENTRICULAR SEPTAL DEFECT, MULTIPLE | VENTRIC…	No	Yes	BRD4, RGS20	C3orf20, CLMP, LAMB2, TDRD9, TRANK1, ZFR2		NDUFS6	3	1.55e-05	0.947195
1-01536	PULMONARY STENOSIS, BILATERAL BRANCH PULMONARY ARTERY | TETRALOGY OF FALLOT WITH PULMONARY ATRESIA AND MAPCAS	No	No	ALS2CL,C1orf94	CFAP221,CYB561A3,IL12RB1,XIRP2		1-03191	ABDOMINAL SITUS SOLITIS | BIVENTRICULAR, DISCORDANT ATRIOVENTRICULAR CONNECTION | DEXTROCARDIA | DISCORDANT VENTRICULOARTERIAL CONNECTION | PULMONARY STENOSIS | RIGHT AORTIC ARCH WITH NORMAL BRANCHING PATTERN	No	No		F11,NSMCE3,RRN3,SLC9B2,ZNF200		1-01629	AORTIC STENOSIS, SUBVALVAR, DISCRETE, MEMBRANEOUS | BICOMMISSURAL (BICUSPID, BILEAFLET, BIFOLIATE) AORTIC VALVE | HYPOPLASTIC AORTIC ANNULUS | HYPOPLASTIC LEFT VENTRICLE (SUBNORMAL CAVITY VOLUME) | LEFT AORTIC ARCH WITH NORMAL BRANCHING PATTERN | LSVC TO CORONARY SINUS | MITRAL STENOSIS, PARACHUTE MITRAL VALVE | RIGHT SUPERIOR VENA CAVA TO RIGHT ATRIUM | TUBULAR HYPOPLASIA OF AORTA + COARCTATION	No	Unknown		ACTA1, CCR3, EIF2D, FAM186A, XRCC1		FOXD3	4	2.98e-05	0.960019
1-01553	PULMONARY STENOSIS, BRANCH PULMONARY ARTERY | TETRALOGY OF FALLOT	No	Unknown		ABHD11,C2orf66,PSTPIP1		1-03199	PULMONARY ARTERY SLING, ORIGIN OF THE LPA FROM THE RPA | PULMONARY STENOSIS, BILATERAL BRANCH PULMONARY ARTERY | PULMONARY STENOSIS, BRANCH PULMONARY ARTERY | PULMONARY STENOSIS, VALVAR	Yes	Yes	PTCHD2,SLC6A3	ACRBP,CARD6,GIPC2,PPP2CB,TGM6,ZEB2,ZNF454		1-01733	ABERRANT RIGHT SUBCLAVIAN ARTERY | ABNORMAL BRANCHING LEFT AORTIC ARCH | AORTIC ATRESIA | HYPOPLASIA ASCENDING AORTA | HYPOPLASTIC LEFT HEART SYNDROME | HYPOPLASTIC LEFT VENTRICLE (SUBNORMAL CAVITY VOLUME) | LEFT AORTIC ARCH | MITRAL ATRESIA | TUBULAR HYPOPLASIA OF AORTA	No	No		R3HDM4, SH3GL1, SLPI		SPEF2	7	8.99e-05	0.961236
1-01562	ATRIAL SEPTAL DEFECT, SECUNDUM | DYSPLASTIC TRICUSPID VALVE | MALALIGNED INFUNDIBULAR SEPTUM | TETRALOGY OF FALLOT	No	Yes	ALDH3A2	ADAMTSL5,ANO7,HIST1H3A,LUZP1,ZFP1,ZNF200,ZNF79		1-03212	AORTIC STENOSIS - VALVAR | UNICOMMISSURAL (UNICUSPID, UNILEAFLET, UNIFOLIATE) AORTIC VALVE	No	Unknown		CD2BP2,DEPDC1B,ZNF254		1-01761	AORTIC STENOSIS | ATRIAL SEPTAL DEFECT, SECUNDUM | HYPOPLASTIC AORTIC ANNULUS | HYPOPLASTIC AORTIC ISTHMUS | HYPOPLASTIC LEFT HEART SYNDROME | HYPOPLASTIC LEFT VENTRICLE (SUBNORMAL CAVITY VOLUME) | HYPOPLASTIC MITRAL VALVE | MITRAL STENOSIS	No	No		C9orf84, TMEM38B		EVPLL	4	3e-05	0.964657
1-01620	TETRALOGY OF FALLOT	No	No		CALML6,CTSA,ENOX1,LMAN1,SDCCAG3,SLC4A10,SV2C		1-03220	BICOMMISSURAL (BICUSPID, BILEAFLET) AORTIC VALVE, RIGHT-LEFT FUSION	No	Yes		FCAR,GBP3,MDM1,NME3,SLC38A11,TBK1		1-01804	ATRIAL SEPTAL DEFECT, SECUNDUM | COARCTATION | HYPOPLASTIC AORTIC ANNULUS | HYPOPLASTIC LEFT VENTRICLE (SUBNORMAL CAVITY VOLUME) | TRANSVERSE ARCH OBSTRUCTION | VENTRICULAR SEPTAL DEFECT, MUSCULAR, TRABECULAR, APICAL	No	Unknown	KMT2B	CD302,LY75, FARP2, GDF9, MMP20, TRMT10B		NKX2-3	4	3.02e-05	0.966691
1-01637	HYPOPLASTIC LEFT PULMONARY ARTERY | HYPOPLASTIC MAIN PULMONARY ARTERY | HYPOPLASTIC RIGHT PULMONARY ARTERY | PULMONARY ATRESIA CONGENITAL | TETRALOGY OF FALLOT WITH PULMONARY ATRESIA AND MAPCAS | VENTRICULAR SEPTAL DEFECT, MALALIGNMENT	No	No	CLUH	DHX8,KCNK10,MROH6,NEK5		1-03254	AORTIC STENOSIS - VALVAR | BICOMMISSURAL (BICUSPID, BILEAFLET) AORTIC VALVE, RIGHT-LEFT FUSION	Yes	Unknown	ZNF32	MBD4,PRDM1,SLC47A1		1-01833	AORTIC ATRESIA | HYPOPLASIA ASCENDING AORTA | HYPOPLASTIC LEFT HEART SYNDROME | HYPOPLASTIC LEFT VENTRICLE (SUBNORMAL CAVITY VOLUME) | LEFT AORTIC ARCH WITH NORMAL BRANCHING PATTERN | LEVOATRIALCARDINAL VEIN | MITRAL ATRESIA	No	Unknown		ANK2, LYPLAL1, WDR90		ASTN2	6	6.81e-05	0.969031
1-01638	PULMONARY STENOSIS | RIGHT AORTIC ARCH WITH NORMAL BRANCHING PATTERN | TETRALOGY OF FALLOT | VENTRICULAR SEPTAL DEFECT, MALALIGNMENT	No	No		ALK,FREM2		1-03260	BICOMMISSURAL (BICUSPID, BILEAFLET) AORTIC VALVE, RIGHT-LEFT FUSION | COARCTATION SIMPLE (ISOLATED)	No	Unknown	ZSWIM6	CRMP1,FLRT3,NET1,TEX14		1-01834	AORTIC ATRESIA | HYPOPLASIA ASCENDING AORTA | HYPOPLASTIC LEFT HEART SYNDROME | HYPOPLASTIC LEFT VENTRICLE (SUBNORMAL CAVITY VOLUME) | HYPOPLASTIC MITRAL VALVE | LEFT AORTIC ARCH WITH NORMAL BRANCHING PATTERN	No	Unknown	NFKBIB	CCDC180, CCDC33, LRRIQ1, PFKL		ADAM29	5	4.79e-05	0.969949
1-01640	DYSPLASTIC (ABSENT) PULMONARY VALVE SYNDROME (TOF WITH APVS) | RIGHT AORTIC ARCH	No	Yes		HSDL1,MED31,OR56B4,STK10,ZNF469		1-03300	AORTIC STENOSIS - VALVAR | CORONARY BRANCHING, ANOMALOUS, RIGHT	No	No	DHX38,NTM,UNC5B	KRT36		1-01847	AORTIC ARCH HYPOPLASIA | AORTIC ATRESIA | ATRIAL SEPTAL DEFECT, SECUNDUM | HYPOPLASTIC LEFT VENTRICLE (SUBNORMAL CAVITY VOLUME) | MITRAL ATRESIA | PULMONARY STENOSIS, VALVAR	No	Unknown	ALOX15B, RAB11FIP4	C2orf61, CPAMD8, ITPRIPL2, SH3TC1, TCTN3		INPP5J	5	4.81e-05	0.972243
1-01660	ATRIAL SEPTAL DEFECT, SECUNDUM | CONUS CORONARY SUPPLIES ANTERIOR DESCENDING | TETRALOGY OF FALLOT	No	No	RS1,SPPL2C	BRIP1,FBXO43,TJP3,TMEM255B,WNT3A		1-03316	AORTIC STENOSIS | BICOMMISSURAL (BICUSPID, BILEAFLET, BIFOLIATE) AORTIC VALVE | COARCTATION	Yes	Unknown		ERICH3,HOXD8,TNNT1,UROC1		1-01848	HYPOPLASTIC LEFT HEART SYNDROME | VENTRICULAR SEPTAL DEFECT, MUSCULAR, TRABECULAR, APICAL	No	Unknown		LMO2, MAP3K5		ZNF703	5	4.82e-05	0.973948
1-01795	TETRALOGY OF FALLOT	No	Unknown	DDX10	ANO6,FLT4,HAUS4,LTK,MESP2,MREG,SERPINB1,SIDT1,ZFR2		1-03385	BICOMMISSURAL (BICUSPID, BILEAFLET) AORTIC VALVE, RIGHT-LEFT FUSION | COARCTATION SIMPLE (ISOLATED) | LEFT AORTIC ARCH WITH NORMAL BRANCHING PATTERN	Yes	Yes	MASTL	FOCAD,IL17F,PRKCE,UGGT1,VHL,ZNF267		1-01872	HYPOPLASTIC LEFT HEART SYNDROME | PARTIALLY ANOMALOUS PULMONARY VEINS	Yes	No		GNPTAB, KRT25, MSANTD1, TLCD2		BAIAP2L2	4	3.07e-05	0.975532
1-01817	TETRALOGY OF FALLOT	Yes	Yes	MAPK8IP3,ZNF521	ABCC9,CAMKMT,CCDC170,EBI3,STAB2,TXNRD1		1-03433	AORTIC STENOSIS - SUBVALVAR | AORTIC STENOSIS - VALVAR | AORTIC STENOSIS, SUBVALVAR, DISCRETE, MEMBRANEOUS | BICOMMISSURAL (BICUSPID, BILEAFLET, BIFOLIATE) AORTIC VALVE | COARCTATION | VENTRICULAR SEPTAL DEFECT, MEMBRANOUS | VENTRICULAR SEPTAL DEFECT, MULTIPLE | VENTRICULAR SEPTAL DEFECT, MUSCULAR	No	No		FAM217A,LAMA4,PLVAP,WDSUB1		1-01880	AORTIC STENOSIS | ATRIAL SEPTAL DEFECT, SECUNDUM | HYPOPLASIA ASCENDING AORTA | HYPOPLASTIC AORTIC ANNULUS | HYPOPLASTIC LEFT HEART SYNDROME | HYPOPLASTIC LEFT VENTRICLE (SUBNORMAL CAVITY VOLUME) | HYPOPLASTIC MITRAL VALVE | MITRAL STENOSIS	No	Yes	CACNA1A, DNAH17	COL3A1, CPAMD8, DNAH14, NUP188, RYR2, SMCHD1, TRPM8		CCT3	4	3.08e-05	0.976302
1-01828	TETRALOGY OF FALLOT	No	No	BEND3,DAPK3	BRAT1,CHADL,HIST1H3H,PRSS36,TANGO6		1-03444	AORTIC STENOSIS - VALVAR | DILATED ASCENDING AORTA | UNICOMMISSURAL (UNICUSPID, UNILEAFLET, UNIFOLIATE) AORTIC VALVE	No	No	MTOR,UBTF			1-01946	AORTIC ATRESIA | HYPOPLASTIC LEFT HEART SYNDROME | MITRAL ATRESIA	No	Yes	DLC1, FOXK2, GDA	ADGRF2, CEP162, FSD2, SPDYA		ZFHX3	12	0.000231439	0.97686
1-01829	ATRIAL SEPTAL DEFECT, SECUNDUM | LEFT AORTIC ARCH WITH NORMAL BRANCHING PATTERN | TETRALOGY OF FALLOT WITH PULMONARY ATRESIA	No	Unknown	NOTCH1	METTL13		1-03459	BICOMMISSURAL (BICUSPID, BILEAFLET, BIFOLIATE) AORTIC VALVE | COARCTATION SIMPLE (ISOLATED) | LEFT AORTIC ARCH WITH NORMAL BRANCHING PATTERN | VENTRICULAR SEPTAL DEFECT, MEMBRANOUS	No	No	NAGA	ARL6,DNAH6,GZMB,NRAP,RECQL,TDRD6		1-01968	AORTIC ARCH HYPOPLASIA | COARCTATION SIMPLE (ISOLATED) | HYPOPLASTIC AORTIC ANNULUS | HYPOPLASTIC LEFT VENTRICLE (SUBNORMAL CAVITY VOLUME) | HYPOPLASTIC MITRAL VALVE | LEFT AORTIC ARCH WITH NORMAL BRANCHING PATTERN	No	Unknown		CDYL2, DEFB1, POLR2C, TMEM176B, ZADH2		CHCHD6	3	1.66e-05	0.977225
1-01881	TETRALOGY OF FALLOT WITH PULMONARY ATRESIA	No	No		C10orf90,CFAP44,EIF6,VILL		1-03476	COARCTATION SIMPLE (ISOLATED) | LEFT PULMONARY ARTERY STENOSIS, CENTRAL | MITRAL VALVE PROLAPSE | RIGHT AORTIC ARCH WITH NORMAL BRANCHING PATTERN	No	No		EDNRB,PYROXD2		1-01969	AORTIC ARCH HYPOPLASIA | AORTIC ATRESIA | COARCTATION | HYPOPLASTIC AORTIC ISTHMUS | HYPOPLASTIC LEFT HEART SYNDROME | HYPOPLASTIC LEFT VENTRICLE (SUBNORMAL CAVITY VOLUME) | MITRAL STENOSIS, VALVAR	No	No	FARSB	DCAF4, FREM2, GIN1, LHX4, TMEM87B		HIST1H2BL	2	6.52e-06	0.97743
1-01907	RIGHT AORTIC ARCH WITH NORMAL BRANCHING PATTERN | TETRALOGY OF FALLOT	No	Unknown	SERPINH1,UBE2B	DNMT3L,RHBG,TANGO6,UQCC1		1-03505	AORTIC STENOSIS - VALVAR | BICOMMISSURAL (BICUSPID, BILEAFLET) AORTIC VALVE, RIGHT-LEFT FUSION	No	No	MAP2	CLCA1,CYP2U1,DNAH3,SPG11		1-01984	HYPOPLASTIC LEFT HEART SYNDROME	No	No	FAM129C, PCDHGA2	GTF2F1, MAMDC4, MYO19, POLL, POMK, TMC5, TNFSF12, VWA5B1, ZC3H13, ZNF843		HIST1H2AH	2	6.57e-06	0.979553
1-01943	TETRALOGY OF FALLOT	No	Yes	PES1	ADGRA2,BCKDK,CACNA1S,NAA16,SSC5D,STUB1,TGM6		1-03513	BICOMMISSURAL (BICUSPID, BILEAFLET) AORTIC VALVE, RIGHT-NON FUSION | CONGENITAL MITRAL VALVE ABNORMALITY	No	No				1-01990	AORTIC ATRESIA | HYPOPLASTIC LEFT HEART SYNDROME | MITRAL ATRESIA	No	No		GPR179, ITGAE, KPRP, WFDC1, ZNF234		KARS	4	3.11e-05	0.979867
1-01995	TETRALOGY OF FALLOT	No	Unknown	TM2D2	DCAF17,TMEM2		1-03605	AORTIC STENOSIS - VALVAR	No	No		CDCA7,SLC22A16,TICAM1,TMEM40		1-02023	AORTIC ARCH HYPOPLASIA | AORTIC ATRESIA | ATRIAL SEPTAL DEFECT | HYPOPLASIA ASCENDING AORTA | HYPOPLASTIC LEFT HEART SYNDROME | HYPOPLASTIC LEFT VENTRICLE (SUBNORMAL CAVITY VOLUME) | MITRAL ATRESIA	No	Unknown	SIGLEC5	AICDA, MAATS1, MDN1, MICAL1, NECAB2, OR6F1, PINK1, SLC38A10, SPAG5		TBX6	4	3.11e-05	0.980034
1-02011	HYPOPLASTIC MAIN PULMONARY ARTERY | RIGHT AORTIC ARCH WITH NORMAL BRANCHING PATTERN | TETRALOGY OF FALLOT WITH PULMONARY ATRESIA AND MAPCAS	No	Unknown	SPG7	ACKR1,HSD3B7,MYH8,ZNF474		1-03623	AORTIC STENOSIS - VALVAR | UNICOMMISSURAL (UNICUSPID, UNILEAFLET, UNIFOLIATE) AORTIC VALVE	No	No	CYP21A2,N4BP2,SVEP1	APLF,PDE4DIP,TAS2R3		1-02035	AORTIC ARCH HYPOPLASIA | AORTIC STENOSIS - VALVAR | COARCTATION | HYPOPLASTIC LEFT HEART SYNDROME | LEFT SUPERIOR VENA CAVA TO RIGHT ATRIUM | MITRAL STENOSIS, VALVAR | PATENT FORAMEN OVALE | VENTRICULAR SEPTAL DEFECT, MEMBRANOUS	No	Unknown	ABCA4	CDHR2, KRTAP25, NPHS1, OR51M1, PXYLP1, SAMM50		BEST2	4	3.13e-05	0.982546
1-02025	BICOMMISSURAL (BICUSPID, BILEAFLET, BIFOLIATE) AORTIC VALVE | PULMONARY STENOSIS, BILATERAL BRANCH PULMONARY ARTERY | PULMONARY STENOSIS, SUBVALVAR | PULMONARY STENOSIS, VALVAR | TETRALOGY OF FALLOT	No	Unknown	NGFR	ANKRD35,GLMN,SFXN2,SLC9B2		1-03630	BICOMMISSURAL (BICUSPID, BILEAFLET, BIFOLIATE) AORTIC VALVE | COARCTATION | VENTRICULAR SEPTAL DEFECT, MUSCULAR, TRABECULAR, APICAL	No	Yes	FAM174B	ARL14,DDIT3,EME1,OBSCN,REEP5,SP110,VIT,ZRANB3		1-02041	AORTIC ARCH HYPOPLASIA | AORTIC ATRESIA | HYPOPLASIA ASCENDING AORTA | HYPOPLASTIC LEFT HEART SYNDROME | HYPOPLASTIC LEFT VENTRICLE (SUBNORMAL CAVITY VOLUME) | MITRAL STENOSIS | RESTRICTIVE PATENT FORAMEN OVALE	No	No		ADGRA3, ATP7B, CPA3, LVRN, MTL5, NOTCH1, RNF180, TAAR6, TMEM40		TNFRSF18	3	1.69e-05	0.982792
1-02031	TETRALOGY OF FALLOT	Yes	No		ALS2CR11,GUCY2F,HEXB,IDO2,PDHB,RESP18,RITA1,VIL1		1-03683	DYSPLASTIC PULMONARY VALVE | PULMONARY STENOSIS, VALVAR	No	No	DALRD3,NEK1,PTPN11,RHAG,UPP1	C11orf80,KANSL1L,SLC25A46		1-02076	AORTIC ARCH HYPOPLASIA | BICOMMISSURAL (BICUSPID, BILEAFLET) AORTIC VALVE, RIGHT-NON FUSION | BICOMMISSURAL (BICUSPID, BILEAFLET, BIFOLIATE) AORTIC VALVE | COARCTATION | HYPOPLASTIC LEFT VENTRICLE (SUBNORMAL CAVITY VOLUME) | HYPOPLASTIC MITRAL VALVE	No	No		CCDC18		DNAH11	11	0.000203342	0.985065
1-02069	DUAL ANTERIOR DESCENDING CORONARY ARTERIES | DYSPLASTIC (ABSENT) PULMONARY VALVE SYNDROME (TOF WITH APVS) | TETRALOGY OF FALLOT	No	Unknown	FAM110B,ZEB2	CPXM2,FBXL13,MAN1B1,NEK11,ZNF721		1-03688	AORTIC STENOSIS | BICOMMISSURAL (BICUSPID, BILEAFLET, BIFOLIATE) AORTIC VALVE | DILATED ASCENDING AORTA	No	No	CEP250,GRAMD4	CCDC66		1-02082	AORTIC ATRESIA | ATRIAL SEPTAL DEFECT, SECUNDUM | HYPOPLASTIC LEFT VENTRICLE (SUBNORMAL CAVITY VOLUME) | MITRAL STENOSIS, VALVAR	No	Unknown		ASCC2, EMP2, EOMES, KIAA1551, SNAPC4		C9orf173	3	1.73e-05	0.987875
1-02070	LSVC TO CORONARY SINUS | RIGHT AORTIC ARCH WITH NORMAL BRANCHING PATTERN | TETRALOGY OF FALLOT	Yes	Unknown	HAUS3,NCKAP5	GSTK1,MKRN2,MYPN,PRADC1,SIRT2,TEX14,TH		1-03689	BICOMMISSURAL (BICUSPID, BILEAFLET) AORTIC VALVE, RIGHT-LEFT FUSION | COARCTATION	No	No		ADAM18,CASP7,SLC39A11,SLC9A9,SPATC1L,VWA2		1-02107	AORTIC ARCH HYPOPLASIA | BICOMMISSURAL (BICUSPID, BILEAFLET, BIFOLIATE) AORTIC VALVE | DOUBLE OUTLET RIGHT VENTRICLE | HYPOPLASTIC AORTIC ANNULUS | HYPOPLASTIC LEFT VENTRICLE (SUBNORMAL CAVITY VOLUME) | LEFT AORTIC ARCH WITH NORMAL BRANCHING PATTERN | MALPOSITIONED ATRIAL SEPTUM (WITH OR WITHOUT PAPVC) | MITRAL ATRESIA | VENTRICULAR SEPTAL DEFECT, MALALIGNMENT	No	Unknown	RDH5	ABCC4, CKAP2L, DYX1C1, FANCF, PON2		PKN1	5	5.04e-05	0.990262
1-02093	RIGHT AORTIC ARCH | TETRALOGY OF FALLOT WITH PULMONARY ATRESIA AND MAPCAS	No	Unknown	LOXL2	CCDC7,SCG2		1-03690	AORTIC STENOSIS - VALVAR | ENDOCARDIAL FIBROELASTOSIS | LEFT AORTIC ARCH WITH NORMAL BRANCHING PATTERN | SUBAORTIC STENOSIS. TUNNEL TYPE | UNICOMMISSURAL (UNICUSPID, UNILEAFLET, UNIFOLIATE) AORTIC VALVE	No	No		BRF1,CHRNE,CMTR2,DPH2,EFCAB9,LYSMD3		1-02163	BICOMMISSURAL (BICUSPID, BILEAFLET, BIFOLIATE) AORTIC VALVE | COARCTATION | HYPOPLASTIC LEFT VENTRICLE (SUBNORMAL CAVITY VOLUME) | PATENT FORAMEN OVALE | TUBULAR HYPOPLASIA OF AORTA + COARCTATION	No	Unknown		BFAR		IDUA	4	3.23e-05	0.990439
1-02123	LEFT AORTIC ARCH WITH NORMAL BRANCHING PATTERN | PULMONARY STENOSIS | PULMONARY STENOSIS, VALVAR | TETRALOGY OF FALLOT | VENTRICULAR SEPTAL DEFECT	No	No	UNC13C	CPN2,NKAPL,PDE4DIP,PNPLA5		1-03700	BICOMMISSURAL (BICUSPID, BILEAFLET, BIFOLIATE) AORTIC VALVE | COARCTATION	No	No		ATRIP,HIST1H4G,RSPO2,USP53		1-02183	AORTIC ARCH HYPOPLASIA | AORTIC ATRESIA | HYPOPLASIA ASCENDING AORTA | HYPOPLASTIC LEFT HEART SYNDROME | LEFT AORTIC ARCH WITH NORMAL BRANCHING PATTERN | MALPOSITIONED ATRIAL SEPTUM (WITH OR WITHOUT PAPVC) | MITRAL ATRESIA	Yes	Unknown		ACE, CNTNAP1, DCBLD2, BBOF1, VWA5A		NUBP1	3	1.75e-05	0.990466
1-02133	ATRIAL SEPTAL DEFECT, SECUNDUM | TETRALOGY OF FALLOT	No	No	CPSF1,ITSN2	MOXD1,POU6F2		1-03707	BICOMMISSURAL (BICUSPID, BILEAFLET, BIFOLIATE) AORTIC VALVE | COARCTATION | LSVC TO CORONARY SINUS	No	No	KRTAP20	ATR,BPIFB4,IPO9,LRRC66,MAP7,P3H2,PTGFRN,SLC16A13,SPATA18,TEX14,THUMPD3		1-02187	AORTIC ARCH HYPOPLASIA | HYPOPLASTIC LEFT VENTRICLE (SUBNORMAL CAVITY VOLUME) | HYPOPLASTIC MITRAL VALVE | LEFT AORTIC ARCH | LSVC TO CORONARY SINUS | VENTRICULAR SEPTAL DEFECT, ECD TYPE	No	Unknown	ASPG	CCDC13, DPT, MANSC4, SLC2A4, TCHH		APOA1	3	1.76e-05	0.99126
1-02153	HYPOPLASTIC PULMONARY ANNULUS | RIGHT AORTIC ARCH | TETRALOGY OF FALLOT	No	Unknown	RNF44	BAZ1A,PPFIBP2,PTPRQ,SSPO		1-03822	AORTIC STENOSIS - VALVAR | BICOMMISSURAL (BICUSPID, BILEAFLET, BIFOLIATE) AORTIC VALVE | LEFT AORTIC ARCH WITH NORMAL BRANCHING PATTERN	No	No		ANKUB1,CNNM1,CRTAM,SMIM3,SMTN		1-02189	AORTIC ARCH HYPOPLASIA | AORTIC ATRESIA | COARCTATION SIMPLE (ISOLATED) | DYSPLASTIC TRICUSPID VALVE | HYPOPLASIA ASCENDING AORTA | HYPOPLASTIC LEFT HEART SYNDROME | HYPOPLASTIC LEFT VENTRICLE (SUBNORMAL CAVITY VOLUME) | LEFT AORTIC ARCH WITH NORMAL BRANCHING PATTERN | MALPOSITIONED ATRIAL SEPTUM (WITH OR WITHOUT PAPVC) | MITRAL ATRESIA | MULTIPLE ATRIAL SEPTAL DEFECTS | PULMONARY VEIN ANOMALY	Yes	No	DDO, EIF3H	PAOX, PLEKHO1, ZNF843		CHRNG	4	3.24e-05	0.991308
1-02185	HYPOPLASTIC MAIN PULMONARY ARTERY | PATENT FORAMEN OVALE | PULMONARY STENOSIS | PULMONARY STENOSIS, SUBVALVAR | PULMONARY STENOSIS, SUPRAVALVAR | PULMONARY STENOSIS, VALVAR | TETRALOGY OF FALLOT | VENTRICULAR SEPTAL DEFECT, SINGLE	No	Unknown	EIF4A2	ATP5J2,DCBLD2,DNAH11,KIF6,PGM3,TLK1		1-03835	AORTIC STENOSIS | AORTIC STENOSIS - SUPRAVALVAR | BICOMMISSURAL (BICUSPID, BILEAFLET, BIFOLIATE) AORTIC VALVE	Yes	No		ASAP3,COL4A3,ITGB3,MMP8,PALB2		1-02260	AORTIC ARCH HYPOPLASIA | AORTIC ATRESIA | HYPOPLASIA ASCENDING AORTA | HYPOPLASTIC LEFT HEART SYNDROME | LEFT AORTIC ARCH WITH NORMAL BRANCHING PATTERN | MALPOSITIONED ATRIAL SEPTUM (WITH OR WITHOUT PAPVC) | MITRAL ATRESIA	Yes	Unknown	TLK1	CPNE2, HSD17B11, KIF26A, MSH3, SLC16A10		USP4	5	5.08e-05	0.991906
1-02244	ATRIAL SEPTAL DEFECT, SECUNDUM | BICOMMISSURAL (BICUSPID, BILEAFLET, BIFOLIATE) AORTIC VALVE | DILATED AORTIC ROOT | HYPOPLASTIC MAIN PULMONARY ARTERY | PULMONARY STENOSIS, SUBVALVAR | PULMONARY STENOSIS, VALVAR | RIGHT AORTIC ARCH WITH UNKNOWN BRANCHING PATTERN | SINGLE LEFT CORONARY | TETRALOGY OF FALLOT | VENTRICULAR SEPTAL DEFECT, MALALIGNMENT | VENTRICULAR SEPTAL DEFECT, MUSCULAR	No	No	SBF1	DDIAS,GPBP1L1,GPR151,GPR83		1-03837	BICOMMISSURAL (BICUSPID, BILEAFLET, BIFOLIATE) AORTIC VALVE | PATENT FORAMEN OVALE	No	Yes		KIAA1107,NIPSNAP3B,PPP1R13L,TDRD7,TNC		1-02264	AORTIC ARCH HYPOPLASIA | COARCTATION | HYPOPLASTIC LEFT VENTRICLE (SUBNORMAL CAVITY VOLUME)	Yes	Unknown	MYRF	BTN2A1, MED6, MROH7, MRPS23, XIRP1		ATRAID	3	1.78e-05	0.99246
1-02281	BICUSPID PULMONARY VALVE | PULMONARY STENOSIS, SUBVALVAR | PULMONARY STENOSIS, VALVAR | TETRALOGY OF FALLOT	No	No		AS3MT,B4GALNT2,BNIP2,CLEC9A,KRT13,OLFM4,PRR34,SLC25A47,SMTN,VWA8		1-03850	PULMONARY STENOSIS, VALVAR | VENTRICULAR SEPTAL DEFECT, MEMBRANOUS	No	No		APOB,FAM187B,FNDC1,NIT2,VWA5A		1-02312	AORTIC ARCH HYPOPLASIA | ATRIAL SEPTAL DEFECT, SECUNDUM | HYPOPLASTIC AORTIC ANNULUS | HYPOPLASTIC LEFT VENTRICLE (SUBNORMAL CAVITY VOLUME) | MITRAL STENOSIS, VALVAR | VENTRICULAR SEPTAL DEFECT, SINGLE	No	No	POGZ, TFE3	AHNAK		NSMAF	5	5.1e-05	0.992637
1-02301	MITRAL VALVE PROLAPSE | MULTIPLE MAJOR AORTOPULMONARY COLLATERAL ARTERIES (MAPCAS) | TETRALOGY OF FALLOT WITH PULMONARY ATRESIA AND MAPCAS | VENTRICULAR SEPTAL DEFECT, SINGLE	No	No		C3orf52,PTPN3		1-03878	AORTIC STENOSIS, SUBVALVAR, DISCRETE, MEMBRANEOUS | BICOMMISSURAL (BICUSPID, BILEAFLET) AORTIC VALVE, RIGHT-LEFT FUSION | COARCTATION	No	No	ASNA1	FAM160B1,HJURP,MYH8,PM20D1,RFX8,SLC4A2,SNX1,ZNF571		1-02331	AORTIC ARCH HYPOPLASIA | AORTIC STENOSIS - SUBVALVAR | AORTIC STENOSIS - VALVAR | BICOMMISSURAL (BICUSPID, BILEAFLET, BIFOLIATE) AORTIC VALVE | COARCTATION | HYPOPLASTIC LEFT VENTRICLE (SUBNORMAL CAVITY VOLUME)	No	No	IFNA4	ADGRG5, FECH, PER3		HPR	3	1.79e-05	0.99311
1-02318	DORV, DOUBLY COMMITTED VSD | TETRALOGY OF FALLOT	No	No		CACNA2D4,IL31RA		1-04043	AORTIC REGURGITATION | AORTIC STENOSIS | BICOMMISSURAL (BICUSPID, BILEAFLET, BIFOLIATE) AORTIC VALVE | COARCTATION SIMPLE (ISOLATED)	No	Yes		ITGB6,TMEM8B,TYW5		1-02350	AORTIC ATRESIA | HYPOPLASTIC LEFT HEART SYNDROME | MITRAL ATRESIA	No	Unknown		ALX3, C1orf123, GREB1, LAMTOR5, MST1R, ZNF438		SYTL3	4	3.28e-05	0.993196
1-02327	PATENT FORAMEN OVALE | RIGHT AORTIC ARCH WITH NORMAL BRANCHING PATTERN | TETRALOGY OF FALLOT	No	Unknown		IMPG1,MUC16		1-04045	BICOMMISSURAL (BICUSPID, BILEAFLET) AORTIC VALVE, RIGHT-LEFT FUSION	No	No		AIMP2,CPNE5,HSD3B2,XDH,ZNF177,ZNF559		1-02401	AORTIC STENOSIS | HYPOPLASTIC AORTIC ANNULUS | HYPOPLASTIC AORTIC ISTHMUS | HYPOPLASTIC LEFT HEART SYNDROME | HYPOPLASTIC LEFT VENTRICLE (SUBNORMAL CAVITY VOLUME) | HYPOPLASTIC MITRAL VALVE | MITRAL STENOSIS | TUBULAR HYPOPLASIA OF AORTA + COARCTATION	No	Yes		APOA2, ARSK, GCN1, PRAMEF12, SLX4IP, THAP4, TMED7,TMED7		CHD7	9	0.000150045	0.995393
1-02338	LEFT AORTIC ARCH WITH NORMAL BRANCHING PATTERN | PULMONARY ATRESIA CONGENITAL | SINGLE RIGHT CORONARY | TETRALOGY OF FALLOT WITH PULMONARY ATRESIA | VENTRICULAR SEPTAL DEFECT, MALALIGNMENT	No	Unknown	ZNF79	NOTCH2,PCDHB10,TKTL2,TRIB1		1-04099	AORTIC STENOSIS AND REGURGITATION | UNICOMMISSURAL (UNICUSPID, UNILEAFLET, UNIFOLIATE) AORTIC VALVE | VENTRICULAR SEPTAL DEFECT, MEMBRANOUS	No	No	MINK1	NUMBL,ANKRD35,CARNS1,HK1,KPNA7,KRTAP11,MAST1,MYO1H,PPIP5K1		1-02538	HYPOPLASTIC LEFT HEART SYNDROME	Yes	No	FAM134A	NCOA3, TFB1M		MMP9	4	3.35e-05	0.99586
1-02342	ATRIAL SEPTAL DEFECT, SECUNDUM | LSVC TO CORONARY SINUS | MULTIPLE ATRIAL SEPTAL DEFECTS | RIGHT AORTIC ARCH WITH NORMAL BRANCHING PATTERN | RIGHT SUPERIOR VENA CAVA TO RIGHT ATRIUM | SYSTEMIC VENOUS ANOMALY | TETRALOGY OF FALLOT WITH PULMONARY ATRESIA	No	No		CAPN11,DNAH17,FADD,NOS3,RHBG,TTC5		1-04152	AORTIC STENOSIS, SUBVALVAR, DISCRETE, MEMBRANEOUS | TRICOMMISSURAL (TRICUSPID, TRILEAFLET, TRIFOLIATE) AORTIC VALVE	No	No		CEMIP,ESF1,IRF5,TBC1D8		1-02593	AORTIC STENOSIS - VALVAR | ATRIAL SEPTAL DEFECT, SECUNDUM | HYPOPLASTIC AORTIC ANNULUS | HYPOPLASTIC LEFT HEART SYNDROME | HYPOPLASTIC LEFT VENTRICLE (SUBNORMAL CAVITY VOLUME) | MITRAL STENOSIS, TYPICAL OF VAN PRAAGH | TUBULAR HYPOPLASIA OF AORTA + COARCTATION	No	No		CDON, CRELD2		GLI4	4	3.36e-05	0.996244
1-02411	RIGHT AORTIC ARCH | TETRALOGY OF FALLOT	No	No	CDH23	AARS2,SYNE1		1-04159	AORTIC STENOSIS - VALVAR | PATENT FORAMEN OVALE | UNICOMMISSURAL (UNICUSPID, UNILEAFLET, UNIFOLIATE) AORTIC VALVE	No	Yes	CYFIP1,SLC22A1	ASB8,C7orf57,CFAP65,SH3BGR,TRPM1		1-02643	AORTIC ATRESIA | HYPOPLASTIC LEFT HEART SYNDROME | MITRAL STENOSIS	No	Unknown		ARFGEF1, SYNE1, TNS3		CACNA2D3	5	5.24e-05	0.996589
1-02500	RIGHT AORTIC ARCH WITH NORMAL BRANCHING PATTERN | TETRALOGY OF FALLOT WITH PULMONARY ATRESIA	Yes	Unknown		ACCSL,ANKLE1,CFAP73,GBGT1,GPALPP1,KRT13,MYO1A,PLEKHF2,SSPO,UPP2,ZNF518B		1-04165	AORTIC STENOSIS, SUBVALVAR, DISCRETE, MEMBRANEOUS | MITRAL STENOSIS ARCADE	Yes	No	FBN1,PCDH7	ASCC3,DFNA5,SLC22A2,ZSCAN32		1-02657	AORTIC ATRESIA | HYPOPLASTIC LEFT HEART SYNDROME | MITRAL ATRESIA	No	Unknown	IGF1R	ADPRH, CCDC33, PIKFYVE, SCD, UGT2A1,UGT2A2		FAT3	13	0.000275337	0.997309
1-02504	TETRALOGY OF FALLOT WITH PULMONARY ATRESIA	No	No	C12orf56	MPHOSPH10		1-04198	PULMONARY STENOSIS, VALVAR	No	Unknown	PLXNC1	AGMO,C6orf222,CCIN,EMC10,FJX1,MTO1,NEIL3,SMARCAD1,ZNF681		1-02674	AORTIC ATRESIA | ATRIAL SEPTAL DEFECT, SECUNDUM | COARCTATION | HYPOPLASTIC LEFT HEART SYNDROME | LEFT AORTIC ARCH WITH NORMAL BRANCHING PATTERN | LEFT ATRIAL HYPOPLASIA | MITRAL ATRESIA | PULMONARY VEIN ANOMALY	No	Yes	AAAS, SMG6	ABL2, PLEKHD1, TIE1		ZNF341	5	5.29e-05	0.997346
1-02544	HYPOPLASTIC MAIN PULMONARY ARTERY | LSVC TO CORONARY SINUS | PULMONARY ATRESIA,SUBVALVAR | PULMONARY ATRESIA,VALVAR | RIGHT AORTIC ARCH WITH NORMAL BRANCHING PATTERN | RIGHT SUPERIOR VENA CAVA TO RIGHT ATRIUM | TETRALOGY OF FALLOT WITH PULMONARY ATRESIA | VENTRICULAR SEPTAL DEFECT, MALALIGNMENT	Yes	Yes		ADAMTS20,NIT2		1-04228	BICOMMISSURAL (BICUSPID, BILEAFLET) AORTIC VALVE, RIGHT-LEFT FUSION | COARCTATION | LEFT AORTIC ARCH WITH NORMAL BRANCHING PATTERN | MITRAL STENOSIS, VALVAR	No	No		ADAD1,BAIAP3,CRNN,DNAH10,NAT1,TAS2R3,TLL2,ZNF334		1-02725	HYPOPLASTIC LEFT HEART SYNDROME	No	No		CCNI2, DNAH9, EML6, GRK4, PPFIA2, VPS26A		SCRIB	6	7.47e-05	0.997606
1-02589	CONGENITAL TRICUSPID VALVE ABNORMALITY | PATENT FORAMEN OVALE | RIGHT AORTIC ARCH WITH NORMAL BRANCHING PATTERN | TETRALOGY OF FALLOT WITH PULMONARY ATRESIA AND MAPCAS	Yes	Unknown	RCC1,RGPD4	COX8A,DEFB123,ENOSF1,EXOC6B,EYS,KANK4,LAMB4		1-04233	AORTIC STENOSIS - VALVAR | BICOMMISSURAL (BICUSPID, BILEAFLET) AORTIC VALVE, RIGHT-NON FUSION | LEFT AORTIC ARCH WITH NORMAL BRANCHING PATTERN	No	No		ADCY10,GALE,ISOC1,SLC24A1		1-02735	AORTIC ARCH HYPOPLASIA | AORTIC STENOSIS - VALVAR | CONGENITAL MITRAL VALVE ABNORMALITY | ENDOCARDIAL FIBROELASTOSIS | HYPOPLASTIC AORTIC ANNULUS | HYPOPLASTIC LEFT VENTRICLE (SUBNORMAL CAVITY VOLUME) | MITRAL STENOSIS | PATENT FORAMEN OVALE	Yes	Yes	SIPA1L1	CNTRL, FEZ2, KIAA1671		FBRS	6	7.47e-05	0.997623
1-02627	DISCONTINUITY OF PULMONARY ARTERIES | LEFT-SIDED PATENT DUCTUS ARTERIOSUS | RIGHT PULMONARY ARTERY ABNORMALITY | TETRALOGY OF FALLOT WITH PULMONARY ATRESIA	Yes	Yes		ATP5O,GLYATL3,L3MBTL4,XPNPEP3		1-04246	AORTIC STENOSIS - VALVAR | BICOMMISSURAL (BICUSPID, BILEAFLET, BIFOLIATE) AORTIC VALVE	No	No		CHRND,FIG4,IRX6,LPP,NIN		1-02752	AORTIC ATRESIA | HYPOPLASIA ASCENDING AORTA | HYPOPLASTIC LEFT HEART SYNDROME | HYPOPLASTIC LEFT VENTRICLE (SUBNORMAL CAVITY VOLUME) | HYPOPLASTIC MITRAL VALVE | LEFT AORTIC ARCH WITH NORMAL BRANCHING PATTERN | LV TO CORONARY FISTULAE IN HYPOPLASTIC LEFT HEART SYNDROME | MALPOSITIONED ATRIAL SEPTUM (WITH OR WITHOUT PAPVC)	No	Unknown	SFXN5	CEP192, CTHRC1, KIF20B, SDK1, ZRANB3		NCOR2	8	0.000124845	0.997775
1-02652	TETRALOGY OF FALLOT WITH PULMONARY ATRESIA AND MAPCAS	No	No	TARBP1	C12orf50,DSG4,RGL4,TCHH		1-04292	AORTIC STENOSIS - VALVAR | BICOMMISSURAL (BICUSPID, BILEAFLET, BIFOLIATE) AORTIC VALVE | LEFT AORTIC ARCH WITH NORMAL BRANCHING PATTERN	No	No	NISCH	C15orf48,DNAI2,HECTD4,OGFRL1,TACR1		1-02757	AORTIC ARCH HYPOPLASIA | AORTIC ATRESIA | CORONARY ARTERIO-VENOUS FISTULA | HYPOPLASTIC AORTIC ISTHMUS | HYPOPLASTIC LEFT HEART SYNDROME | HYPOPLASTIC LEFT VENTRICLE (SUBNORMAL CAVITY VOLUME) | HYPOPLASTIC MITRAL VALVE | MITRAL STENOSIS | PATENT FORAMEN OVALE	No	Yes	DGKA	ATP8B4, LRFN2, TTC16, VWDE		HEATR5B	7	9.9e-05	0.997921
1-02680	HYPOPLASTIC LEFT PULMONARY ARTERY | HYPOPLASTIC RIGHT PULMONARY ARTERY | MULTIPLE MAJOR AORTOPULMONARY COLLATERAL ARTERIES (MAPCAS) | TETRALOGY OF FALLOT WITH PULMONARY ATRESIA AND MAPCAS	No	No	BMPR2,BRIP1,CFH	BARD1,CDCP2,DHPS,NAPRT,PGAP1,PGLYRP3,SEMG2		1-04309	AORTIC STENOSIS | BICOMMISSURAL (BICUSPID, BILEAFLET, BIFOLIATE) AORTIC VALVE	No	Unknown		DPH1,NEK7		1-02862	AORTIC STENOSIS | ATRIAL SEPTAL DEFECT | HYPOPLASTIC LEFT HEART SYNDROME | LSVC TO CORONARY SINUS | MITRAL STENOSIS	No	Unknown		ALDH16A1, BEST3, C1orf141, METTL17, NBEAL1, RNF148, ROBO3		MAP2K3	4	3.44e-05	0.998008
1-02692	HYPOPLASTIC LEFT PULMONARY ARTERY | HYPOPLASTIC PULMONARY ANNULUS | HYPOPLASTIC RIGHT PULMONARY ARTERY | PATENT FORAMEN OVALE | PULMONARY STENOSIS, SUBVALVAR | PULMONARY STENOSIS, SUPRAVALVAR | RETRO-AORTIC INNOMINATE VEIN | RIGHT AORTIC ARCH WITH NORMAL BRANCHING PATTERN | TETRALOGY OF FALLOT | VENTRICULAR SEPTAL DEFECT, MALALIGNMENT	Yes	Unknown	BMS1	ADAT1,CARD14,CD209,FIBCD1,KIAA1551,PVR,SGCG		1-04348	AORTIC STENOSIS - VALVAR | BICOMMISSURAL (BICUSPID, BILEAFLET) AORTIC VALVE, RIGHT-LEFT FUSION	Yes	No	MYH11	ENGASE,HOXD9,MYO1H,NPC1L1,PEBP1,SLC24A1		1-02876	ABERRANT RIGHT SUBCLAVIAN ARTERY | ABNORMAL BRANCHING LEFT AORTIC ARCH | AORTIC STENOSIS - VALVAR | ATRIAL SEPTAL DEFECT, SECUNDUM | BICOMMISSURAL (BICUSPID, BILEAFLET, BIFOLIATE) AORTIC VALVE | HYPOPLASTIC AORTIC ANNULUS | HYPOPLASTIC LEFT VENTRICLE (SUBNORMAL CAVITY VOLUME) | MITRAL ATRESIA | TUBULAR HYPOPLASIA OF AORTA + COARCTATION | VENTRICULAR SEPTAL DEFECT, MUSCULAR	Yes	No	AQPEP, CR2, KLRB1	EPDR1, FGF6, MAP9, NMI, ST8SIA6		ADAMTS19	6	7.51e-05	0.99806
1-02697	TETRALOGY OF FALLOT	No	Unknown		ABCB6,ADAM28,BRWD1,ERCC6L2,GAL3ST3,KIAA0430,LDHD,MAMDC4,TMEM245		1-04355	BICOMMISSURAL (BICUSPID, BILEAFLET, BIFOLIATE) AORTIC VALVE | COARCTATION | VENTRICULAR SEPTAL DEFECT, MULTIPLE | VENTRICULAR SEPTAL DEFECT, MUSCULAR	No	No	DNAJB7,FAM124A,PLEKHM3	ABCA10,AVIL,GNAS,LRRD1,RNF31		1-02883	HYPOPLASTIC LEFT HEART SYNDROME	No	Unknown		CNNM1, GALE, GHSR, TLCD2, WDR60		C10orf71	6	7.54e-05	0.99827
1-02726	TETRALOGY OF FALLOT	No	Yes		MYH4,SEH1L,SLC24A2		1-04360	BICOMMISSURAL (BICUSPID, BILEAFLET) AORTIC VALVE, RIGHT-LEFT FUSION | LSVC - NON COMMUNICATING WITH RSVC | LSVC TO CORONARY SINUS | PARTIALLY ANOMALOUS PULMONARY VEINS | VENTRICULAR SEPTAL DEFECT, MUSCULAR	Yes	Unknown		FKBP10,PROZ,RIPK2,TDRP		1-02922	HYPOPLASTIC LEFT HEART SYNDROME	No	Unknown		AEBP1, ANK3, CFAP65, POLRMT, TEX10, USP28		KNTC1	7	9.96e-05	0.998384
1-02727	ATRIAL SEPTAL DEFECT, SECUNDUM | PATENT DUCTUS ARTERIOSUS | TETRALOGY OF FALLOT	Yes	Unknown		ATP6AP1L,GALE,KRT7,ZNF486		1-04397	LEFT AORTIC ARCH WITH NORMAL BRANCHING PATTERN | PULMONARY STENOSIS, VALVAR	Yes	No	PCM1	UBA7		1-02940	AORTIC STENOSIS - VALVAR | COARCTATION | HYPOPLASTIC LEFT HEART SYNDROME | LEFT AORTIC ARCH WITH NORMAL BRANCHING PATTERN | MITRAL STENOSIS, VALVAR	No	Yes	TCF12	BECN1, SLC15A5, UGGT2		GNAT2	3	1.92e-05	0.998518
1-02765	RIGHT AORTIC ARCH WITH NORMAL BRANCHING PATTERN | TETRALOGY OF FALLOT	Yes	No		LARP7,OR51B4,SLC38A6		1-04406	BICOMMISSURAL (BICUSPID, BILEAFLET) AORTIC VALVE, RIGHT-LEFT FUSION | COARCTATION | MITRAL STENOSIS, PARACHUTE MITRAL VALVE | MITRAL STENOSIS, VALVAR | SUPRAVALVAR MITRAL STENOSIS	No	No	FRMD3,SMURF2	FAM81B,FHOD3		1-02941	ABERRANT RIGHT SUBCLAVIAN ARTERY | AORTIC ATRESIA | HYPOPLASTIC LEFT HEART SYNDROME | LV TO CORONARY FISTULAE IN HYPOPLASTIC LEFT HEART SYNDROME | MITRAL STENOSIS, VALVAR	No	Unknown		CCDC28A, GALNT8, PRICKLE4		CTSW	3	1.92e-05	0.998545
1-02788	TETRALOGY OF FALLOT	Yes	No	MINK1	ADAMTS4,APOA1BP,C7orf61,CD109,NLRC3,TRPM5		1-04439	AORTIC VALVE ABNORMALITY | BICOMMISSURAL (BICUSPID, BILEAFLET, BIFOLIATE) AORTIC VALVE | VENTRICULAR SEPTAL DEFECT, MUSCULAR	No	Yes		CHKB,LTK,METTL10,TMEM52B		1-02986	AORTIC ARCH HYPOPLASIA | AORTIC ATRESIA | HYPOPLASTIC LEFT HEART SYNDROME | LEFT AORTIC ARCH WITH NORMAL BRANCHING PATTERN | MALPOSITIONED ATRIAL SEPTUM (WITH OR WITHOUT PAPVC) | MITRAL ATRESIA	No	Unknown		ERICH6B, IDI2, TTN		KBTBD4	2	7.87e-06	0.9986
1-02793	TETRALOGY OF FALLOT	No	No		DNAJC9,PAPLN,PTPRE		1-04472	AORTIC STENOSIS | AORTIC STENOSIS - VALVAR | UNICOMMISSURAL (UNICUSPID, UNILEAFLET, UNIFOLIATE) AORTIC VALVE	Yes	Unknown		ABCA13,CUL9,FHOD1,LIME1,PRTG,SP100,TSSK1B		1-03023	AORTIC ATRESIA | ATRIAL SEPTAL DEFECT, SECUNDUM | HYPOPLASTIC LEFT HEART SYNDROME | HYPOPLASTIC LEFT VENTRICLE (SUBNORMAL CAVITY VOLUME) | HYPOPLASTIC MITRAL VALVE | MITRAL STENOSIS | TUBULAR HYPOPLASIA OF AORTA + COARCTATION	No	Unknown		FAM217B		RP1-139D8.6	2	7.93e-06	0.998784
1-02827	DISCONTINUITY OF PULMONARY ARTERIES | LEFT AORTIC ARCH WITH NORMAL BRANCHING PATTERN | PATENT FORAMEN OVALE | PULMONARY STENOSIS, SUBVALVAR | PULMONARY STENOSIS, VALVAR | RIGHT VENTRICULAR OUTFLOW OBSTRUCTION DUE TO ABNORMAL MUSCLE BAND(S) | TETRALOGY OF FALLOT | VENTRICULAR SEPTAL DEFECT, MALALIGNMENT	No	No		COPS6,IZUMO4,MPZL2,PM20D2		1-04537	AORTIC STENOSIS, SUBVALVAR, DISCRETE, MEMBRANEOUS | VENTRICULAR SEPTAL DEFECT, MEMBRANOUS	No	Unknown	KDM4E	BIN2,DNAAF1,IRF7,MIPEP,MMP27		1-03030	AORTIC STENOSIS - VALVAR | CONGENITAL MITRAL VALVE ABNORMALITY | ENDOCARDIAL FIBROELASTOSIS | HYPOPLASTIC LEFT VENTRICLE (SUBNORMAL CAVITY VOLUME) | UNICOMMISSURAL (UNICUSPID, UNILEAFLET, UNIFOLIATE) AORTIC VALVE	No	Unknown	ATAD3B, RRAD	ZNF662		CORO7-PAM16	5	5.45e-05	0.999065
1-02856	TETRALOGY OF FALLOT WITH PULMONARY ATRESIA AND MAPCAS	Yes	No		COL7A1,NAT10,OR13F1		1-04546	AORTIC STENOSIS, SUBVALVAR, DISCRETE, MEMBRANEOUS | COARCTATION | VENTRICULAR SEPTAL DEFECT, MEMBRANOUS | VENTRICULAR SEPTAL DEFECT, MUSCULAR, TRABECULAR, ANTERIOR	Yes	Yes		BDKRB1,CACNA1C,CCDC83,PARP3,SRD5A1,ZNF347		1-03128	HYPOPLASIA ASCENDING AORTA | HYPOPLASTIC AORTIC ANNULUS | HYPOPLASTIC LEFT HEART SYNDROME | HYPOPLASTIC MITRAL VALVE | LEFT AORTIC ARCH WITH NORMAL BRANCHING PATTERN | MITRAL STENOSIS, VALVAR | MULTIPLE AORTOPULMONARY COLLATERAL ARTERIES	No	No		CAMKK2, CAPN13, PLIN4, PNN, SDR42E1		GJA8	3	1.96e-05	0.999176
1-02885	DISCONTINUITY OF PULMONARY ARTERIES | HYPOPLASTIC PULMONARY ANNULUS | LEFT AORTIC ARCH WITH NORMAL BRANCHING PATTERN | PULMONARY STENOSIS, SUBVALVAR | PULMONARY STENOSIS, VALVAR | TETRALOGY OF FALLOT | VENTRICULAR SEPTAL DEFECT, MALALIGNMENT | VENTRICULAR SEPTAL DEFECT, SINGLE | VENTRICULAR SEPTAL DEFECT, SUBPULMONARY OR CONAL	No	No	WDR86	C6orf132,ERCC3,IFT122,TRPC4,TYW5		1-04562	BICOMMISSURAL (BICUSPID, BILEAFLET) AORTIC VALVE, RIGHT-LEFT FUSION | COARCTATION | CONGENITAL MITRAL VALVE ABNORMALITY	No	Unknown	ATRX,IGDCC4	PTPRH		1-03142	HYPOPLASTIC LEFT HEART SYNDROME | PARTIALLY ANOMALOUS PULMONARY VEINS	No	Unknown		CERK, IPO4, OR5A2		PKLR	4	3.56e-05	0.999267
1-02891	ATRIAL SEPTAL DEFECT | DISCONTINUITY OF PULMONARY ARTERIES | LSVC TO CORONARY SINUS | PULMONARY STENOSIS, VALVAR | SINGLE RIGHT CORONARY | TETRALOGY OF FALLOT	No	Unknown		CFAP70		1-04582	PULMONARY STENOSIS, VALVAR	No	Yes	ARHGAP21,XPC	ANKHD1,TICAM2,TMED7,ZNF573		1-03160	AORTIC ARCH HYPOPLASIA | AORTOPULMONARY COLLATERAL ARTERY | ATRIAL SEPTAL DEFECT, SECUNDUM | BICOMMISSURAL (BICUSPID, BILEAFLET, BIFOLIATE) AORTIC VALVE | HYPOPLASTIC LEFT HEART SYNDROME | HYPOPLASTIC LEFT VENTRICLE (SUBNORMAL CAVITY VOLUME) | HYPOPLASTIC MITRAL VALVE | HYPOPLASTIC RIGHT PULMONARY ARTERY | LEFT AORTIC ARCH WITH NORMAL BRANCHING PATTERN | LSVC TO CORONARY SINUS | MITRAL STENOSIS, …	Yes	Unknown	ACSL6, MYRF	BIRC8, CAMK2N1, COL9A1, EXTL1, KIAA0232, MYH4, PILRA, SLC6A5, TRIT1		ZYX	4	3.58e-05	0.9994
1-02917	LSVC TO CORONARY SINUS | TETRALOGY OF FALLOT WITH PULMONARY ATRESIA	Yes	No	SP110	COL4A1,NEXN,SLC3A1,UPK1B,ZNF404		1-04633	AORTIC STENOSIS - VALVAR | BICOMMISSURAL (BICUSPID, BILEAFLET, BIFOLIATE) AORTIC VALVE	No	No		INADL,LY9,MAGI2,PQLC2,RRP8,TIMELESS		1-03200	AORTIC STENOSIS - VALVAR | DOUBLE ORIFICE MITRAL VALVE | HYPOPLASTIC LEFT HEART SYNDROME | LSVC TO CORONARY SINUS | MITRAL STENOSIS | VENTRICULAR SEPTAL DEFECT, MUSCULAR	Yes	Unknown	KCNC4	DDX60L, LETM2, RPS24, SAMD15, SDSL		PCNXL3	7	0.000101923	0.999423
1-02926	PATENT FORAMEN OVALE | PULMONARY STENOSIS, BRANCH PULMONARY ARTERY | PULMONARY STENOSIS, SUBVALVAR | PULMONARY STENOSIS, VALVAR | TETRALOGY OF FALLOT	Yes	Unknown		FBXW5,SARDH,TMEM209		1-04647	BICOMMISSURAL (BICUSPID, BILEAFLET) AORTIC VALVE, RIGHT-LEFT FUSION | COARCTATION | VENTRICULAR SEPTAL DEFECT, MULTIPLE | VENTRICULAR SEPTAL DEFECT, MUSCULAR	No	No	DSCAML1,GPHN,KANK1	CTU2,NAT10,PHRF1,SMCO2		1-03201	AORTIC ATRESIA | HYPOPLASTIC LEFT HEART SYNDROME | MITRAL ATRESIA	No	No	LHX2	CCDC67, FARP1, LAP3, ZMYND19		DDX43	4	3.6e-05	0.999497
1-02955	HYPOPLASTIC MAIN PULMONARY ARTERY | HYPOPLASTIC PULMONARY ANNULUS | PATENT FORAMEN OVALE | PULMONARY STENOSIS, SUBVALVAR | RIGHT AORTIC ARCH WITH NORMAL BRANCHING PATTERN | TETRALOGY OF FALLOT | VENTRICULAR SEPTAL DEFECT, MALALIGNMENT | VENTRICULAR SEPTAL DEFECT, MULTIPLE | VENTRICULAR SEPTAL DEFECT, MUSCULAR	Yes	No	MAK16,XRCC5	AAR2,C1orf94,CCDC166,CFAP126,FARS2,KIDINS220		1-04761	BICOMMISSURAL (BICUSPID, BILEAFLET, BIFOLIATE) AORTIC VALVE | COARCTATION | MITRAL STENOSIS, VALVAR | VENTRICULAR SEPTAL DEFECT, SINGLE	No	No	MSH5,MSH5,UBQLN1			1-03204	AORTIC ATRESIA | ATRIAL SEPTAL DEFECT, ATYPICAL | ENDOCARDIAL FIBROELASTOSIS | HYPOPLASIA ASCENDING AORTA | HYPOPLASTIC LEFT HEART SYNDROME | LEFT AORTIC ARCH WITH NORMAL BRANCHING PATTERN | MITRAL ATRESIA	No	Unknown	GALNT11, SSC5D	ABCA5, AP3M1, CCL5, MAT1A, PIGQ		NAV2	9	0.000158017	0.999672
1-02959	TETRALOGY OF FALLOT	No	No		HEPH,HIST1H2AK,RMND1,SUGCT,TSPAN1		1-04764	AORTIC STENOSIS, SUBVALVAR, DISCRETE, MEMBRANEOUS	No	No	RYR2	C4orf22,CSNK1G1,CYP2J2,SORCS2,TMPRSS6,TTLL6,ZNF354C		1-03246	HYPOPLASTIC LEFT HEART SYNDROME | LSVC TO CORONARY SINUS	Yes	Unknown		ACMSD, ADCK1, MARVELD2, SSPO		GGT6	4	3.65e-05	0.999692
1-02963	PATENT DUCTUS ARTERIOSUS, RIGHT SIDED | PULMONARY STENOSIS, LEFT | TETRALOGY OF FALLOT WITH PULMONARY ATRESIA	No	No		GTF3C3,POLQ		1-04768	AORTIC STENOSIS - VALVAR	No	No	CCNL1	CD302,LY75,ZAR1L		1-03256	AORTIC ATRESIA | HYPOPLASTIC LEFT HEART SYNDROME | MITRAL STENOSIS	No	Yes		CAAP1, MUL1, OR6X1, SCUBE1, TIGD6, TNS1, VNN1		C8orf49	3	2.04e-05	0.99971
1-02968	PATENT FORAMEN OVALE | TETRALOGY OF FALLOT	No	Unknown		CRISP2,MYO7B,PACS2,SGPL1		1-04788	AORTIC STENOSIS, SUBVALVAR, DISCRETE, MEMBRANEOUS | BICOMMISSURAL (BICUSPID, BILEAFLET) AORTIC VALVE, RIGHT-NON FUSION | LEFT AORTIC ARCH WITH NORMAL BRANCHING PATTERN	No	Yes		FBN2,MNDA,SMURF1		1-03257	AORTIC ARCH HYPOPLASIA | BICOMMISSURAL (BICUSPID, BILEAFLET, BIFOLIATE) AORTIC VALVE | HYPOPLASTIC LEFT VENTRICLE (SUBNORMAL CAVITY VOLUME) | MULTIPLE ATRIAL SEPTAL DEFECTS | PARACHUTE MITRAL VALVE | TUBULAR HYPOPLASIA OF AORTA + COARCTATION | VENTRICULAR SEPTAL DEFECT, MUSCULAR	No	No		DENND1A, MKL2		RP11-1055B8.6	2	8.49e-06	0.999722
1-02974	AIRWAY MALFORMATION | LEFT-SIDED PATENT DUCTUS ARTERIOSUS | RIGHT AORTIC ARCH WITH NORMAL BRANCHING PATTERN | TETRALOGY OF FALLOT	Yes	Unknown	ATP1B2	ARHGEF19,CCDC17,CNTRL,INTS3,TTN		1-04831	AORTIC STENOSIS - VALVAR | BICOMMISSURAL (BICUSPID, BILEAFLET) AORTIC VALVE, RIGHT-LEFT FUSION	No	No		SEC24C,ZDHHC16,ZNF776		1-03275	AORTIC ARCH HYPOPLASIA | AORTIC STENOSIS - VALVAR | HYPOPLASTIC AORTIC ANNULUS | HYPOPLASTIC LEFT HEART SYNDROME | HYPOPLASTIC LEFT VENTRICLE (SUBNORMAL CAVITY VOLUME) | HYPOPLASTIC MITRAL VALVE | LV OUTFLOW TRACT OBSTRUCTION, ACCESSORY AV VALVE TISSUE | MITRAL STENOSIS | MITRAL STENOSIS, PARACHUTE MITRAL VALVE | PARTIALLY ANOMALOUS PULMONARY VEINS | PATENT FORAMEN OVALE | VENTRICULAR SEPTAL DEFE…	No	No		DNAH14, ORC1, ZSWIM5		CUL7	6	7.9e-05	0.999772
1-03001	LEFT AORTIC ARCH WITH NORMAL BRANCHING PATTERN | PULMONARY STENOSIS, SUBVALVAR | PULMONARY STENOSIS, VALVAR | TETRALOGY OF FALLOT | VENTRICULAR SEPTAL DEFECT, MALALIGNMENT	Yes	Unknown	GAN	ERICH1,FBN3,SGK223,SVEP1,TCHP		1-04847	BICOMMISSURAL (BICUSPID, BILEAFLET, BIFOLIATE) AORTIC VALVE | COARCTATION	No	No	PGM2	MS4A4A,MS4A6A,RPP30,SPP1		1-03276	ATRIAL SEPTAL DEFECT, SECUNDUM | DOUBLE OUTLET RIGHT VENTRICLE | HYPOPLASTIC LEFT VENTRICLE (SUBNORMAL CAVITY VOLUME) | INTERRUPTED AORTIC ARCH TYPE B | LSVC TO CORONARY SINUS | MITRAL STENOSIS, VALVAR	No	Yes	IL1RL2	ATP1A2, CPVL, GGT6, PPFIA4, REG3A, TTN		DMXL1	9	0.000158997	0.999778
1-03026	AORTIC ARCH HYPOPLASIA | BICUSPID PULMONARY VALVE | CORONARY ARTERY ANOMALY, RIGHT | MAIN PULMONARY ARTERY ABNORMALITY | MITRAL STENOSIS | PARTIALLY ANOMALOUS PULMONARY VEINS | TETRALOGY OF FALLOT	Yes	Unknown	SLC29A1,ZNF502	C12orf10,CDK5RAP2,CNGB1,FGF11,GUCA1C,SOWAHC,TTN		1-04869	AORTIC STENOSIS - VALVAR | BICOMMISSURAL (BICUSPID, BILEAFLET) AORTIC VALVE, RIGHT-LEFT FUSION | DYSPLASTIC MITRAL VALVE | MITRAL VALVE PROLAPSE	No	No		AHNAK2,KRT84,MAPK12,POLR3F,RHBDD3,SCLY,SHROOM1,TRIQK,TUBGCP6,USP37,ZNF263,ZNF689		1-03354	AORTIC STENOSIS | HYPOPLASIA ASCENDING AORTA | HYPOPLASTIC AORTIC ANNULUS | HYPOPLASTIC LEFT HEART SYNDROME | HYPOPLASTIC LEFT VENTRICLE (SUBNORMAL CAVITY VOLUME) | HYPOPLASTIC MITRAL VALVE | MITRAL STENOSIS | PATENT FORAMEN OVALE	No	Unknown	RBFOX2	C1orf43, FAM161A, NMB, TUT1		SPESP1	3	2.06e-05	0.999796
1-03039	DISCONTINUITY OF PULMONARY ARTERIES | HYPOPLASTIC LEFT PULMONARY ARTERY | HYPOPLASTIC RIGHT PULMONARY ARTERY | MULTIPLE MAJOR AORTOPULMONARY COLLATERAL ARTERIES (MAPCAS) | RIGHT AORTIC ARCH WITH NORMAL BRANCHING PATTERN | TETRALOGY OF FALLOT WITH PULMONARY ATRESIA | TETRALOGY OF FALLOT WITH PULMONARY ATRESIA AND MAPCAS | VENTRICULAR SEPTAL DEFECT, SINGLE	No	Unknown		ARHGAP8,PRR5,C1orf68,ERAP2,RAD51D,REC8,VIL1		1-04891	AORTIC STENOSIS - VALVAR | ENDOCARDIAL FIBROELASTOSIS | UNICOMMISSURAL (UNICUSPID, UNILEAFLET, UNIFOLIATE) AORTIC VALVE	Yes	Unknown	PROCA1	ACER1,ADGRA2,ANAPC13,TEX22,OR51T1		1-03416	AORTIC ARCH HYPOPLASIA | AORTIC ATRESIA | HYPOPLASIA ASCENDING AORTA | HYPOPLASTIC LEFT HEART SYNDROME | HYPOPLASTIC MITRAL VALVE | LEFT AORTIC ARCH WITH UNKNOWN BRANCHING PATTERN	No	Yes	MALSU1	C12orf40, HSD17B2, R3HCC1L, SELL		MERTK	5	5.67e-05	0.999812
1-03073	HYPOPLASTIC LEFT PULMONARY ARTERY | HYPOPLASTIC RIGHT PULMONARY ARTERY | MULTIPLE MAJOR AORTOPULMONARY COLLATERAL ARTERIES (MAPCAS) | PATENT FORAMEN OVALE | PULMONARY ATRESIA,VALVAR | TETRALOGY OF FALLOT WITH PULMONARY ATRESIA AND MAPCAS	Yes	No		CCDC155,REPIN1		1-04901	AORTICO-PULMONARY WINDOW | BICOMMISSURAL (BICUSPID, BILEAFLET, BIFOLIATE) AORTIC VALVE	No	No	DBF4B	LRCH3,NCKAP5L		1-03437	ANEURYSM OF MEMBRANOUS SEPTUM | AORTIC ARCH HYPOPLASIA | AORTIC STENOSIS - SUBVALVAR | COARCTATION | HYPOPLASIA ASCENDING AORTA | HYPOPLASTIC AORTIC ANNULUS | HYPOPLASTIC LEFT VENTRICLE (SUBNORMAL CAVITY VOLUME) | HYPOPLASTIC MITRAL VALVE | THIRD CERVICAL AORTIC ARCH | UNICOMMISSURAL (UNICUSPID, UNILEAFLET, UNIFOLIATE) AORTIC VALVE	No	No		OAS3, SPRED3, TRPA1, WDR60		C6orf211	4	3.71e-05	0.99983
1-03075	PATENT DUCTUS ARTERIOSUS | TETRALOGY OF FALLOT	No	Unknown		ABCA13,ATAD5,CPA6,PIBF1,SH3PXD2A,TMEM26		1-04907	AORTIC STENOSIS - VALVAR | BICOMMISSURAL (BICUSPID, BILEAFLET, BIFOLIATE) AORTIC VALVE | LEFT AORTIC ARCH WITH NORMAL BRANCHING PATTERN	No	No		C1orf105,UNC80		1-03662	AORTIC STENOSIS | HYPOPLASTIC LEFT HEART SYNDROME | MITRAL STENOSIS	No	Yes	PLCD1	ALS2CL, C16orf78, ENTPD2, NMNAT3, RAD54B, SLC7A7, SYNE2		IFT172	6	7.95e-05	0.99984
1-03082	DILATED AORTA | DILATED ASCENDING AORTA | TETRALOGY OF FALLOT WITH PULMONARY ATRESIA	No	Yes		DDRGK1,PHPT1,SLC1A7		1-04909	PULMONARY STENOSIS, VALVAR | VENTRICULAR SEPTAL DEFECT, MUSCULAR	No	Unknown	PCDH15	AP1G2,ARL6IP4,MFAP2,QRFPR,TMPRSS11F		1-03665	AORTIC ATRESIA | HYPOPLASTIC LEFT HEART SYNDROME | MITRAL ATRESIA	No	No		MAMDC4, MBIP, OC90, PDE6A, POLE, ZNF718		LBX2	3	2.09e-05	0.999873
1-03117	DILATED RIGHT PULMONARY ARTERY | DYSPLASTIC (ABSENT) PULMONARY VALVE SYNDROME (TOF WITH APVS) | PATENT FORAMEN OVALE | PULMONARY REGURGITATION | PULMONARY STENOSIS, VALVAR | VENTRICULAR SEPTAL DEFECT, MALALIGNMENT | VENTRICULAR SEPTAL DEFECT, SINGLE	No	Unknown	MUC16,ORC5	SLC10A2,SMC5,ST6GAL2		1-04917	PULMONARY STENOSIS, VALVAR	No	Unknown	AMBRA1,LAMC1	CLCF1,MBOAT1		1-03787	AORTIC ATRESIA | HYPOPLASIA ASCENDING AORTA | HYPOPLASTIC LEFT HEART SYNDROME | HYPOPLASTIC LEFT VENTRICLE (SUBNORMAL CAVITY VOLUME) | MITRAL ATRESIA | PATENT FORAMEN OVALE | TUBULAR HYPOPLASIA OF AORTA + COARCTATION	No	Yes	SRRM2	ANKRD31, NEK4, PKHD1L1, USP40		CDK13	7	0.000105008	0.999883
1-03121	DUAL ANTERIOR DESCENDING CORONARY ARTERIES | HYPOPLASTIC LEFT PULMONARY ARTERY | PATENT FORAMEN OVALE | PULMONARY STENOSIS | PULMONARY STENOSIS, SUBVALVAR | PULMONARY STENOSIS, VALVAR | TETRALOGY OF FALLOT | VENTRICULAR SEPTAL DEFECT, MALALIGNMENT | VENTRICULAR SEPTAL DEFECT, SINGLE	No	Unknown		FAM71D,OIT3,OR4E2,RAB3GAP1,TNN		1-04936	AORTIC STENOSIS - VALVAR	No	No		CELSR1,FCHSD1,SHQ1,SLC26A7		1-03808	ATRIAL SEPTAL DEFECT, SECUNDUM | BICOMMISSURAL (BICUSPID, BILEAFLET) AORTIC VALVE, RIGHT-LEFT FUSION | HYPOPLASTIC LEFT VENTRICLE (SUBNORMAL CAVITY VOLUME) | TUBULAR HYPOPLASIA OF AORTA + COARCTATION	No	Unknown	ARHGEF3	B3GNTL1, LRRC42, NUDT15, OPLAH, SLC22A7, XDH		ANKRD24	5	5.77e-05	0.999916
1-03152	LEFT AORTIC ARCH WITH NORMAL BRANCHING PATTERN | LSVC TO CORONARY SINUS | MAIN PULMONARY ARTERY STENOSIS | PULMONARY STENOSIS, SUBVALVAR | PULMONARY STENOSIS, VALVAR | RIGHT SUPERIOR VENA CAVA TO RIGHT ATRIUM | TETRALOGY OF FALLOT | VENTRICULAR SEPTAL DEFECT, MALALIGNMENT	No	Unknown	MLF1,PDZRN4	ANKLE1,CENPE,LRRC36,OR5H1,STH		1-04966	AORTIC STENOSIS - VALVAR | BICOMMISSURAL (BICUSPID, BILEAFLET, BIFOLIATE) AORTIC VALVE | DILATED AORTA	No	No	DSCAML1,FLYWCH1,FRMD5,KALRN,TGM2	ANO10,CCDC7,DMBT1,NOM1,NREP,UNC45A		1-03846	AORTIC ARCH HYPOPLASIA | AORTIC STENOSIS - VALVAR | AORTIC STENOSIS, SUBVALVAR, MUSCULAR | ATRIAL SEPTAL DEFECT, SECUNDUM | BICOMMISSURAL (BICUSPID, BILEAFLET, BIFOLIATE) AORTIC VALVE | HYPOPLASTIC LEFT VENTRICLE (SUBNORMAL CAVITY VOLUME) | PARACHUTE MITRAL VALVE	Yes	No		ARMC9, DENND4A, IQGAP3, PRKRIP1, SGOL2, ZNF616		RYR3	11	0.000222804	0.999917
1-03171	DYSPLASTIC (ABSENT) PULMONARY VALVE SYNDROME (TOF WITH APVS) | LSVC TO CORONARY SINUS | TETRALOGY OF FALLOT	No	No	ALPL,EEPD1	JMJD6,SAMHD1,SIAH3		1-05168	AORTIC STENOSIS | AORTIC STENOSIS - VALVAR | UNICOMMISSURAL (UNICUSPID, UNILEAFLET, UNIFOLIATE) AORTIC VALVE	No	No	CDHR4	ARRDC5,ASIC5,DBF4B,DOCK6,GFRA4,MXRA8,SNRK,WDFY4,ZBTB10,ZDHHC23		1-03867	AORTIC ATRESIA | HYPOPLASTIC LEFT HEART SYNDROME | MITRAL ATRESIA	No	Unknown	EEPD1	GOLIM4		RIBC2	3	2.12e-05	0.999922
1-03190	TETRALOGY OF FALLOT WITH PULMONARY ATRESIA AND MAPCAS	No	No	OBSCN	CCDC15,IFNK,SYDE2		1-05176	AORTIC STENOSIS - VALVAR | BICOMMISSURAL (BICUSPID, BILEAFLET) AORTIC VALVE, RIGHT-LEFT FUSION | LEFT AORTIC ARCH WITH NORMAL BRANCHING PATTERN | PULMONARY STENOSIS, LEFT	No	No	ZNF672	AAR2,ACOX1,ANKH,CHEK2,COL4A3,DPP7,RFPL4B,STARD8,TARBP1,TMPRSS11F		1-03921	AORTIC STENOSIS | HYPOPLASIA ASCENDING AORTA | HYPOPLASTIC AORTIC ANNULUS | HYPOPLASTIC LEFT HEART SYNDROME | HYPOPLASTIC LEFT VENTRICLE (SUBNORMAL CAVITY VOLUME) | MITRAL STENOSIS | PATENT FORAMEN OVALE | TUBULAR HYPOPLASIA OF AORTA	No	Yes	MYO5A	CFAP53, PIK3IP1, PKD1L1, SNX13		ATAT1	4	3.8e-05	0.999939
1-03224	HYPOPLASTIC LEFT PULMONARY ARTERY | HYPOPLASTIC RIGHT PULMONARY ARTERY | PATENT FORAMEN OVALE | TETRALOGY OF FALLOT WITH PULMONARY ATRESIA | TETRALOGY OF FALLOT WITH PULMONARY ATRESIA AND MAPCAS | VENTRICULAR SEPTAL DEFECT, MALALIGNMENT | VENTRICULAR SEPTAL DEFECT, SINGLE	No	No	OR8B4	DAAM1,IL6R,MMP9,NDUFAF6,PAQR5,PROKR2,PRSS48,PTCH2,ZNF28		1-05245	AORTIC STENOSIS - VALVAR | AORTIC STENOSIS, SUBVALVAR, DISCRETE, MEMBRANEOUS | ENDOCARDIAL FIBROELASTOSIS | LEFT AORTIC ARCH WITH NORMAL BRANCHING PATTERN | UNICOMMISSURAL (UNICUSPID, UNILEAFLET, UNIFOLIATE) AORTIC VALVE	No	No	PRDM1	MPV17,NPY1R,TEP1,USH2A		1-03942	AORTIC ARCH HYPOPLASIA | AORTIC ATRESIA | HYPOPLASTIC LEFT HEART SYNDROME | HYPOPLASTIC LEFT VENTRICLE (SUBNORMAL CAVITY VOLUME) | MITRAL ATRESIA	Yes	Yes		CENPU, FAM166B, WDR66		ABCG8	4	3.82e-05	0.999953
1-03310	HYPOPLASTIC MAIN PULMONARY ARTERY | HYPOPLASTIC PULMONARY ANNULUS | LEFT AORTIC ARCH WITH NORMAL BRANCHING PATTERN | PULMONARY STENOSIS, SUBVALVAR | PULMONARY STENOSIS, VALVAR | TETRALOGY OF FALLOT | VENTRICULAR SEPTAL DEFECT | VENTRICULAR SEPTAL DEFECT, MALALIGNMENT	No	Unknown	CCDC158	CCDC51		1-05272	AORTIC STENOSIS - VALVAR | BICOMMISSURAL (BICUSPID, BILEAFLET) AORTIC VALVE, RIGHT-LEFT FUSION	No	No	MAP1LC3B,SLC47A2	ACSBG2,CBLC,SERPINB10		1-03948	AORTIC ARCH HYPOPLASIA | ATRIAL SEPTAL DEFECT | DOUBLE OUTLET RIGHT VENTRICLE | HYPOPLASTIC AORTIC ISTHMUS | HYPOPLASTIC LEFT VENTRICLE (SUBNORMAL CAVITY VOLUME) | LSVC - NON COMMUNICATING WITH RSVC | MITRAL ATRESIA	Yes	Unknown	DENND2A, KMT2D	ABHD1, COL6A5, UTRN		NUP188	6	8.14e-05	0.999955
1-03390	TETRALOGY OF FALLOT WITH PULMONARY ATRESIA	No	Unknown		HIST1H4E,MMRN1,SEBOX,SPTY2D1		1-05287	AORTIC STENOSIS - VALVAR | BICOMMISSURAL (BICUSPID, BILEAFLET) AORTIC VALVE, RIGHT-LEFT FUSION | BICOMMISSURAL (BICUSPID, BILEAFLET, BIFOLIATE) AORTIC VALVE	No	Yes	KANSL1,TAS2R14	C7orf61,IKBIP,PCDHGA7,PCNT,WDR90		1-04039	AORTIC ARCH HYPOPLASIA | AORTIC STENOSIS - VALVAR | ATRIAL SEPTAL DEFECT, SECUNDUM | DILATED (ENLARGED) RIGHT VENTRICLE | HYPOPLASTIC LEFT HEART SYNDROME | LEFT AORTIC ARCH WITH NORMAL BRANCHING PATTERN | MITRAL STENOSIS, VALVAR | TUBULAR HYPOPLASIA OF AORTA + COARCTATION	No	Unknown	GPR98, HIP1	BCAN, CCDC129, RPAP1, SH3GL3, SLC10A1, SPACA3		TBCD	5	5.85e-05	0.999956
1-03394	CONUS CORONARY ARTERY | RIGHT AORTIC ARCH WITH NORMAL BRANCHING PATTERN | TETRALOGY OF FALLOT	No	No	SMCHD1	CCDC168,GPC5,LAMB4,PTER,SGOL2,VWA3A		1-05314	AORTIC STENOSIS - VALVAR | COARCTATION SIMPLE (ISOLATED) | VENTRICULAR SEPTAL DEFECT, MUSCULAR	No	Unknown		OSBP2,SLC1A7,TTC27		1-04056	AORTIC STENOSIS | HYPOPLASTIC LEFT HEART SYNDROME | MITRAL STENOSIS	No	Unknown	TOP2B	COL4A3BP, ERV3, FRMD7, ITPR3, NR3C1, OGG1		MYO7A	7	0.000106868	0.999961
1-03410	LSVC TO CORONARY SINUS | RIGHT AORTIC ARCH | TETRALOGY OF FALLOT WITH PULMONARY ATRESIA AND MAPCAS	No	No	FLT4,ZNF646	ANGPT4,BCAT2,KIAA1109,SCFD2,SEMG1,ZSWIM8		1-05336	BICOMMISSURAL (BICUSPID, BILEAFLET, BIFOLIATE) AORTIC VALVE | DILATED AORTIC ROOT | MITRAL VALVE PROLAPSE	Yes	Yes		APMAP,ELMO3,FBXL2,POT1,ZBED8		1-04157	AORTIC STENOSIS - VALVAR | HYPOPLASTIC LEFT HEART SYNDROME | HYPOPLASTIC LEFT VENTRICLE (SUBNORMAL CAVITY VOLUME) | LEFT AORTIC ARCH WITH NORMAL BRANCHING PATTERN | MITRAL STENOSIS, VALVAR	No	No	FOXI1	ADGRG6, CERS4, GMPPA, PRKAA1, SPZ1		ZNF668	2	9.2e-06	0.999967
1-03413	TETRALOGY OF FALLOT	Yes	Unknown	APOB,FERMT2,RPRD2	DNAJA4,FGFR1OP,GOLGA1,OVCH2,SCML4		1-05363	AORTIC STENOSIS - VALVAR | AORTIC STENOSIS, SUBVALVAR, DISCRETE, MEMBRANEOUS | COARCTATION | UNICOMMISSURAL (UNICUSPID, UNILEAFLET, UNIFOLIATE) AORTIC VALVE	No	No	CA3,CEP290,EXTL1,HAP1	ASS1,C9orf64,DPP9,OTOP3,SECISBP2		1-04164	AORTIC ATRESIA | HYPOPLASIA ASCENDING AORTA | HYPOPLASTIC LEFT HEART SYNDROME | HYPOPLASTIC LEFT VENTRICLE (SUBNORMAL CAVITY VOLUME) | MITRAL ATRESIA | RESTRICTIVE PATENT FORAMEN OVALE	No	No		F13A1, MMP26, SIPA1L2, SLC39A12, TP53BP2		ENO3	3	2.18e-05	0.99997
1-03419	TETRALOGY OF FALLOT WITH PULMONARY ATRESIA	No	No	DTHD1	DCAF4L1,PIGG		1-05419	BICOMMISSURAL (BICUSPID, BILEAFLET) AORTIC VALVE, RIGHT-LEFT FUSION | COARCTATION SIMPLE (ISOLATED) | LEFT AORTIC ARCH WITH NORMAL BRANCHING PATTERN	No	No		GALNT9,SCRN3,WWP1,ZNF594		1-04258	AORTIC ATRESIA | HYPOPLASTIC LEFT HEART SYNDROME | MITRAL ATRESIA	No	No		ANO10, GPR155, SVEP1, UCP3		KLHDC1	4	3.86e-05	0.99997
1-03422	HYPOPLASTIC MAIN PULMONARY ARTERY | PULMONARY STENOSIS | TETRALOGY OF FALLOT | VENTRICULAR SEPTAL DEFECT, SINGLE	No	No		MYO5C,SAMD9,SCUBE2		1-05555	PULMONARY STENOSIS, VALVAR | VENTRICULAR SEPTAL DEFECT, MUSCULAR	Yes	Yes	CPOX,RIT1	PXDC1,RMDN3,SIPA1L2,SSPO,TRMT11,ZNF534		1-04266	AORTIC ATRESIA | ATRIAL SEPTAL DEFECT, SECUNDUM | HYPOPLASIA ASCENDING AORTA | HYPOPLASTIC LEFT HEART SYNDROME | HYPOPLASTIC LEFT VENTRICLE (SUBNORMAL CAVITY VOLUME) | MITRAL ATRESIA	No	Unknown	TENM4	AKAP8L, PTPRS		ZNF214	4	3.86e-05	0.99997
1-03436	HYPOPLASTIC LEFT PULMONARY ARTERY | HYPOPLASTIC MAIN PULMONARY ARTERY | HYPOPLASTIC RIGHT PULMONARY ARTERY | LEFT AORTIC ARCH WITH NORMAL BRANCHING PATTERN | MULTIPLE AORTOPULMONARY COLLATERAL ARTERIES | PULMONARY ATRESIA CONGENITAL | TETRALOGY OF FALLOT WITH PULMONARY ATRESIA AND MAPCAS | VENTRICULAR SEPTAL DEFECT, MALALIGNMENT	No	No	ADAM18,DYX1C1,EDNRA	CFAP36,EFCAB7,FAM198B		1-05559	AORTIC STENOSIS, SUBVALVAR, DISCRETE, MEMBRANEOUS | COARCTATION SIMPLE (ISOLATED) | LSVC TO CORONARY SINUS | PULMONARY REGURGITATION | VENTRICULAR SEPTAL DEFECT, SINGLE	Yes	Yes	EML3,TRIM28	INSR,KLHL30,NPFFR2,TNFRSF18,XPOT		1-04316	AORTIC ATRESIA | HYPOPLASTIC LEFT HEART SYNDROME | MITRAL STENOSIS, VALVAR | RESTRICTIVE PATENT FORAMEN OVALE	No	No		March10, CDH26, FAM160A2, PINX1, TBC1D17		EIF3G	3	2.19e-05	0.999975
1-03475	RIGHT AORTIC ARCH WITH NORMAL BRANCHING PATTERN | TETRALOGY OF FALLOT	Yes	No	PLBD2,SLCO1B7	ARMT1,CD8B,GALNT10,GPR3		1-05578	AORTIC STENOSIS, SUBVALVAR, DISCRETE, MEMBRANEOUS	Yes	No				1-04333	AORTIC ATRESIA | HYPOPLASTIC LEFT HEART SYNDROME | MITRAL ATRESIA	No	No	AGAP8, CDH20, OBSCN, ZNF346	MAST4, SPG11		SOX1	5	5.92e-05	0.999978
1-03506	HYPOPLASTIC LEFT PULMONARY ARTERY | HYPOPLASTIC MAIN PULMONARY ARTERY | HYPOPLASTIC RIGHT PULMONARY ARTERY | MULTIPLE MAJOR AORTOPULMONARY COLLATERAL ARTERIES (MAPCAS) | PATENT FORAMEN OVALE | TETRALOGY OF FALLOT WITH PULMONARY ATRESIA | TETRALOGY OF FALLOT WITH PULMONARY ATRESIA AND MAPCAS | VENTRICULAR SEPTAL DEFECT, MALALIGNMENT | VENTRICULAR SEPTAL DEFECT, SINGLE	Yes	No		LAMA2,SLC28A3,TICRR,TLE1		1-05756	AORTIC STENOSIS - VALVAR | INTERRUPTED AORTIC ARCH TYPE B | LEFT VENTRICULAR OUTFLOW TRACT OBSTRUCTION | VENTRICULAR SEPTAL DEFECT WITH INTERRUPTED AORTIC ARCH | VENTRICULAR SEPTAL DEFECT, MALALIGNMENT	Yes	Unknown	SSH2	OR5K4,SNRNP25,TDRD1		1-04353	HYPOPLASTIC LEFT HEART SYNDROME | MITRAL ATRESIA | SCIMITAR SYNDROME	Yes	No	ANP32A	BUB1, CIR1, CYB5R3, ELN, HS3ST6, PTDSS2, TAS2R46, ZSWIM8		BSPH1	2	9.34e-06	0.999979
1-03510	HYPOPLASTIC PULMONARY ANNULUS | LEFT AORTIC ARCH WITH NORMAL BRANCHING PATTERN | LSVC TO CORONARY SINUS | RIGHT SUPERIOR VENA CAVA TO RIGHT ATRIUM | RIGHT VENTRICULAR OUTFLOW OBSTRUCTION DUE TO ABNORMAL MUSCLE BAND(S) | TETRALOGY OF FALLOT | VENTRICULAR SEPTAL DEFECT, MALALIGNMENT	No	Unknown	ATP6V1B2	CENPF,MAP3K9,PRSS12,SH2D4A		1-05764	AORTIC STENOSIS - VALVAR | BICOMMISSURAL (BICUSPID, BILEAFLET) AORTIC VALVE, RIGHT-NON FUSION | LEFT AORTIC ARCH WITH NORMAL BRANCHING PATTERN	No	No	ESRP2	ACLY,CFAP61,CNOT8,GLYAT,SLC36A3,TOX2		1-04376	HYPOPLASTIC LEFT HEART SYNDROME	No	No	PIGM	PKM		ZZEF1	9	0.00016436	0.99998
1-03512	CORONARY ARTERIO-VENOUS FISTULA | HYPOPLASTIC LEFT PULMONARY ARTERY | HYPOPLASTIC RIGHT PULMONARY ARTERY | LEFT CORONARY ARTERY ARISING FROM THE RIGHT SINUS OF VALSALVA | MULTIPLE AORTOPULMONARY COLLATERAL ARTERIES | PULMONARY STENOSIS | TETRALOGY OF FALLOT	No	Unknown		ACSS2,ACTR8,EXOC3L1,INSL6,NT5C,TLE3,ZP1		1-05802	BICOMMISSURAL (BICUSPID, BILEAFLET, BIFOLIATE) AORTIC VALVE | DILATED ASCENDING AORTA	No	No		TTC36,WDR87		1-04392	AORTIC STENOSIS | HYPOPLASTIC LEFT HEART SYNDROME | MITRAL STENOSIS	Yes	Yes	SLC27A1	CYB5R3, DYNC2H1		EIF2B2	3	2.2e-05	0.999982
1-03520	LEFT PULMONARY ARTERY STENOSIS, CENTRAL | TETRALOGY OF FALLOT	No	No	ANKRD50,COL7A1	B4GALT7,ENTPD2,PRMT5,SLC27A5,SPATA4		1-05814	BICOMMISSURAL (BICUSPID, BILEAFLET, BIFOLIATE) AORTIC VALVE | COARCTATION SIMPLE (ISOLATED) | VENTRICULAR SEPTAL DEFECT, MUSCULAR	No	Unknown		ACPT,FKTN,LRP2,NXPH1		1-04438	BICOMMISSURAL (BICUSPID, BILEAFLET, BIFOLIATE) AORTIC VALVE | COARCTATION | HYPOPLASTIC LEFT VENTRICLE (SUBNORMAL CAVITY VOLUME)	No	No		ANKFN1, PCDHGB2		DYNC2H1	10	0.000195903	0.999988
1-03532	TETRALOGY OF FALLOT	Yes	Yes		CFAP44,MYO3A,TARBP1,TBC1D8,ZNF251		1-05821	BICOMMISSURAL (BICUSPID, BILEAFLET) AORTIC VALVE, RIGHT-LEFT FUSION | COARCTATION SIMPLE (ISOLATED) | LSVC TO CORONARY SINUS	No	Unknown		HYAL2,MMP27		1-04445	ATRIAL SEPTAL DEFECT | HYPOPLASTIC LEFT HEART SYNDROME	No	Unknown		CATSPERB, OR5A1, SLC25A26		TMEM89	2	9.51e-06	0.999989
1-03537	HYPOPLASTIC LEFT PULMONARY ARTERY | PATENT FORAMEN OVALE | TETRALOGY OF FALLOT WITH PULMONARY ATRESIA | VENTRICULAR SEPTAL DEFECT, SINGLE	No	No		DENR,RNF213,SETD6		1-05850	AORTIC STENOSIS | BICOMMISSURAL (BICUSPID, BILEAFLET, BIFOLIATE) AORTIC VALVE | MITRAL STENOSIS, PARACHUTE MITRAL VALVE	Yes	No	DHX9	DPH1,FAM189B,ZNF700		1-04485	AORTIC ATRESIA | ATRIAL SEPTAL DEFECT | HYPOPLASTIC LEFT HEART SYNDROME | MALPOSITIONED ATRIAL SEPTUM (WITH OR WITHOUT PAPVC) | MITRAL ATRESIA	No	Unknown	HHLA3	ENKUR, LOXHD1, MAP6, PNMA2, TINF2		QARS	4	3.95e-05	0.99999
1-03538	ABSENT MAIN PULMONARY ARTERY | CORONARY ARTERY ANOMALY, RIGHT | DISCONTINUITY OF PULMONARY ARTERIES | LEFT AORTIC ARCH WITH NORMAL BRANCHING PATTERN | PATENT DUCTUS ARTERIOSUS ATYPICAL | TETRALOGY OF FALLOT WITH PULMONARY ATRESIA | VENTRICULAR SEPTAL DEFECT, MALALIGNMENT	Yes	Unknown				1-05891	AORTIC STENOSIS - VALVAR | LEFT AORTIC ARCH WITH NORMAL BRANCHING PATTERN	Yes	Unknown	KLHL29	ACSF2,C4orf33,MFAP5,SCAP,URB2		1-04512	AORTIC ARCH HYPOPLASIA | AORTIC ATRESIA | ATRIAL SEPTAL DEFECT, SECUNDUM | HYPOPLASTIC LEFT VENTRICLE (SUBNORMAL CAVITY VOLUME) | LSVC TO CORONARY SINUS | MALPOSITIONED ATRIAL SEPTUM (WITH OR WITHOUT PAPVC) | MITRAL ATRESIA	No	Unknown		FAM105A, PCSK4, RSPH6A, TMEM70, ZFAND4		OSBPL1A	5	6.01e-05	0.99999
1-03539	HYPOPLASTIC LEFT PULMONARY ARTERY | HYPOPLASTIC RIGHT PULMONARY ARTERY | TETRALOGY OF FALLOT WITH PULMONARY ATRESIA	Yes	No	COL4A2	DNAH6,FBXO6,RAPGEF6,SYBU		1-05901	AORTIC STENOSIS | BICOMMISSURAL (BICUSPID, BILEAFLET, BIFOLIATE) AORTIC VALVE	No	Unknown		AKR1E2,ATP10B,C8B,CCDC190,CHTF18,MYO15A,PLN		1-04547	AORTIC STENOSIS - VALVAR | HYPOPLASIA ASCENDING AORTA | HYPOPLASTIC LEFT HEART SYNDROME | HYPOPLASTIC LEFT VENTRICLE (SUBNORMAL CAVITY VOLUME) | HYPOPLASTIC MITRAL VALVE | MITRAL STENOSIS | UNICOMMISSURAL (UNICUSPID, UNILEAFLET, UNIFOLIATE) AORTIC VALVE	Yes	Unknown	ADAMTS16, PRDM6	FCHSD2, MYBPC3, PPIL2, SLC17A5		PC	5	6.01e-05	0.999991
1-03543	PULMONARY STENOSIS | TETRALOGY OF FALLOT	No	No		FHAD1,PIGW,SAXO1,SMTN		1-05975	AORTIC STENOSIS - VALVAR | BICOMMISSURAL (BICUSPID, BILEAFLET) AORTIC VALVE, RIGHT-NON FUSION | LEFT AORTIC ARCH WITH NORMAL BRANCHING PATTERN | PARACHUTE MITRAL VALVE	No	No		ABCA13,RAD51		1-04554	AORTIC ARCH HYPOPLASIA | AORTIC STENOSIS - VALVAR | ENDOCARDIAL FIBROELASTOSIS | HYPOPLASIA ASCENDING AORTA | HYPOPLASTIC LEFT HEART SYNDROME | HYPOPLASTIC LEFT VENTRICLE (SUBNORMAL CAVITY VOLUME) | MITRAL STENOSIS | RESTRICTIVE PATENT FORAMEN OVALE	No	Unknown		OPRM1, ZNF846		ZC3H14	5	6.02e-05	0.999992
1-03578	PULMONARY STENOSIS, BRANCH PULMONARY ARTERY | TETRALOGY OF FALLOT	No	No		ALS2CR11,CHML,LSG1,MED7,TDRD9		1-06018	ABERRANT RIGHT SUBCLAVIAN ARTERY | ABNORMAL BRANCHING LEFT AORTIC ARCH | PATENT FORAMEN OVALE | PULMONARY ATRESIA, INTACT VENTRICULAR SEPTUM | PULMONARY STENOSIS, SUBVALVAR	No	No		MYO15A,WDR36		1-04613	AORTIC ARCH HYPOPLASIA | AORTIC ATRESIA | ATRIAL SEPTAL DEFECT, SECUNDUM | HYPOPLASIA ASCENDING AORTA | HYPOPLASTIC LEFT HEART SYNDROME | HYPOPLASTIC MITRAL VALVE | LEFT AORTIC ARCH WITH NORMAL BRANCHING PATTERN | LV TO CORONARY FISTULAE IN HYPOPLASTIC LEFT HEART SYNDROME	No	Unknown		ECM2, IFT27, PCDHGA11, TMEM143		MYBPC3	5	6.03e-05	0.999992
1-03580	TETRALOGY OF FALLOT	No	No	MBOAT2	DDX43,MPP5,THOC5		1-06070	BICOMMISSURAL (BICUSPID, BILEAFLET, BIFOLIATE) AORTIC VALVE | COARCTATION SIMPLE (ISOLATED)	No	Unknown	ERBB2IP,UGT2A3	OCIAD1,PTPRK,USP20		1-04631	AORTIC ATRESIA | HYPOPLASTIC LEFT HEART SYNDROME | MITRAL ATRESIA	No	No	SETBP1	C7orf34, LSMEM2, OR7G1, OVCH1, PCSK9		MTNR1B	3	2.25e-05	0.999993
1-03627	TETRALOGY OF FALLOT	Yes	No		DDX25,IGFN1,ZP2		1-06072	BICOMMISSURAL (BICUSPID, BILEAFLET) AORTIC VALVE, RIGHT-LEFT FUSION | LEFT AORTIC ARCH WITH NORMAL BRANCHING PATTERN	No	No		ARHGEF6,CAPNS1,FLNA,LAMA1,WWC2		1-04638	AORTIC ATRESIA | HYPOPLASTIC LEFT HEART SYNDROME | LSVC TO CORONARY SINUS | MITRAL ATRESIA | SINO-SEPTAL DEFECT	Yes	Unknown	ABAT, ARID1B	BAMBI, CCER1, SIRPG		MED1	6	8.4e-05	0.999994
1-03649	PATENT DUCTUS ARTERIOSUS | TETRALOGY OF FALLOT	No	No	WAC	CTCFL,VMP1,ZFR2		1-06096	AORTIC STENOSIS - VALVAR | BICOMMISSURAL (BICUSPID, BILEAFLET) AORTIC VALVE, RIGHT-LEFT FUSION	No	No		ATAD2B,INS,MOB3C,SCAMP1		1-04643	AORTIC ATRESIA | HYPOPLASTIC LEFT HEART SYNDROME | HYPOPLASTIC LEFT VENTRICLE (SUBNORMAL CAVITY VOLUME) | LEFT AORTIC ARCH WITH NORMAL BRANCHING PATTERN | MITRAL STENOSIS, VALVAR	No	Yes				ZCCHC11	6	8.4e-05	0.999994
1-03651	ANOMALOUS HEPATIC VENOUS DRAINAGE OR CONNECTION | DYSPLASTIC (ABSENT) PULMONARY VALVE SYNDROME (TOF WITH APVS) | TRICUSPID ATRESIA | VENTRICULAR SEPTAL DEFECT	No	Yes		ESCO2,UXS1		1-06104	AORTIC STENOSIS - VALVAR | BICOMMISSURAL (BICUSPID, BILEAFLET, BIFOLIATE) AORTIC VALVE	Yes	No	BUB1,ZNF234	ADAMTS10,CLSTN2,MCTP1,TNK2,TRAPPC11		1-04675	AORTIC STENOSIS - VALVAR | HYPOPLASTIC LEFT VENTRICLE (SUBNORMAL CAVITY VOLUME) | MITRAL STENOSIS, VALVAR | TUBULAR HYPOPLASIA OF AORTA + COARCTATION	No	Yes		ADRA1D, B3GAT2, FHL3, MTMR10		DNAH17	10	0.000197662	0.999995
1-03652	RIGHT AORTIC ARCH WITH NORMAL BRANCHING PATTERN | TETRALOGY OF FALLOT	No	No		BBS9,CCDC94,GRHL3,PDE4DIP,POMT1,SPARCL1,VPS37C,ZNF254		1-06131	BICOMMISSURAL (BICUSPID, BILEAFLET) AORTIC VALVE, RIGHT-LEFT FUSION | COARCTATION	Yes	Yes	DNAH17	TSHZ2,UNC93A		1-04720	AORTIC ARCH HYPOPLASIA | AORTIC ATRESIA | HYPOPLASIA ASCENDING AORTA | HYPOPLASTIC LEFT HEART SYNDROME | HYPOPLASTIC LEFT VENTRICLE (SUBNORMAL CAVITY VOLUME) | MITRAL ATRESIA	No	Unknown	DVL3	MGAT4C, NUCB2		KANK3	4	4e-05	0.999995
1-03653	LEFT SUPERIOR VENA CAVA ENTERING LEFT ATRIUM | PARTIALLY ANOMALOUS PULMONARY VEINS | PATENT FORAMEN OVALE | PULMONARY STENOSIS, SUBVALVAR | PULMONARY STENOSIS, VALVAR | TETRALOGY OF FALLOT | VENTRICULAR SEPTAL DEFECT, SINGLE	Yes	Yes	CATSPERB,CLUH	PARP3		1-06209	ANOMALOUS ORIGIN OF A CORONARY ARTERY FROM THE PULMONARY ARTERY | BICOMMISSURAL (BICUSPID, BILEAFLET, BIFOLIATE) AORTIC VALVE | COARCTATION | LSVC TO CORONARY SINUS	No	No	LILRB5,NOTCH2	B3GNTL1,SP6		1-04737	AORTIC VALVE ABNORMALITY | ATRIAL SEPTAL DEFECT, SECUNDUM | BICOMMISSURAL (BICUSPID, BILEAFLET, BIFOLIATE) AORTIC VALVE | COARCTATION | HYPOPLASTIC LEFT VENTRICLE (SUBNORMAL CAVITY VOLUME) | HYPOPLASTIC MITRAL VALVE	No	Unknown		BTNL9, HEATR6, MAMDC2, PMEL, RSPH14		ANKRD33B	3	2.29e-05	0.999996
1-03659	TETRALOGY OF FALLOT WITH PULMONARY ATRESIA	No	Yes	ABLIM3,FRZB	DNAH14,PPP3CC,ZNF224		1-06261	BICOMMISSURAL (BICUSPID, BILEAFLET) AORTIC VALVE, LEFT-NON FUSION | COARCTATION | EBSTEINS DISEASE	No	Yes		MMP24,VCAN		1-04742	AORTIC ATRESIA | ATRIAL SEPTAL DEFECT, SECUNDUM | HYPOPLASTIC LEFT HEART SYNDROME | MITRAL ATRESIA	Yes	No	CRB1	CHADL, IGHMBP2, MOXD1, ANKDD1B, NOP16, POLR3GL, VWA2, VWA5B1		LRRK1	7	0.000110515	0.999997
1-03678	HYPOPLASTIC LEFT PULMONARY ARTERY | HYPOPLASTIC RIGHT PULMONARY ARTERY | RIGHT CORONARY ARTERY ARISING FROM THE LEFT SINUS OF VALSALVA | TETRALOGY OF FALLOT	No	No		C9orf131,CCDC18,CYLC2,DECR1,FAM83A,PRR11,PTGIS,PYCR2,SSC5D		1-06315	BICOMMISSURAL (BICUSPID, BILEAFLET, BIFOLIATE) AORTIC VALVE | COARCTATION | VENTRICULAR SEPTAL DEFECT, MUSCULAR, TRABECULAR, APICAL	Yes	No		ATP8A1,NARFL,SPTBN5		1-04752	AORTIC STENOSIS - VALVAR | ATRIAL SEPTAL DEFECT, SECUNDUM | HYPOPLASTIC LEFT HEART SYNDROME | MITRAL STENOSIS | TUBULAR HYPOPLASIA OF AORTA + COARCTATION	No	Yes	PER3	ASCC1, CFDP1, DERL3, SDR39U1		VIT	4	4.03e-05	0.999997
1-03698	PULMONARY STENOSIS, LEFT | PULMONARY STENOSIS, SUBVALVAR | PULMONARY STENOSIS, VALVAR | TETRALOGY OF FALLOT | VENTRICULAR SEPTAL DEFECT, MALALIGNMENT	No	No		POPDC3,SCTR,SUCLG2,TOP1MT,VPS13D		1-06357	BICOMMISSURAL (BICUSPID, BILEAFLET, BIFOLIATE) AORTIC VALVE | COARCTATION SIMPLE (ISOLATED) | COLLATERAL VESSEL	No	No		AHSG,AMBN,CRISPLD2,DNAH5		1-04782	AORTIC ATRESIA | HYPOPLASTIC LEFT HEART SYNDROME | LSVC TO CORONARY SINUS | MITRAL ATRESIA	No	Unknown	AHNAK	ADAMTS17, PDE6B		ITGB4	6	8.48e-05	0.999997
1-03825	DYSPLASTIC (ABSENT) PULMONARY VALVE SYNDROME (TOF WITH APVS) | HEMITRUNCUS, RT (RIGHT PULMONARY ARTERY FROM AORTA) | RIGHT AORTIC ARCH WITH NORMAL BRANCHING PATTERN | TETRALOGY OF FALLOT	No	No	FLT4	ASPHD1,WWOX		1-06390	AORTIC STENOSIS - VALVAR | BICOMMISSURAL (BICUSPID, BILEAFLET) AORTIC VALVE, RIGHT-NON FUSION	No	No	DNAH12	CFAP46,CRELD2,FASTKD1,HPS3,ITGA11,KIF25,MPP3,SAG,USH2A,ZNF226,ZNF713		1-04832	AORTIC ATRESIA | HYPOPLASTIC LEFT HEART SYNDROME | HYPOPLASTIC LEFT VENTRICLE (SUBNORMAL CAVITY VOLUME) | LSVC - NON COMMUNICATING WITH RSVC | MITRAL ATRESIA | TUBULAR HYPOPLASIA OF AORTA	Yes	Yes		MYO9A, PIGR		AP4B1	4	4.05e-05	0.999997
1-03834	ABERRANT ORIGIN OF THE INNOMINATE ARTERY | ABNORMAL BRANCHING RIGHT AORTIC ARCH | LEFT CORONARY ARTERY ARISING FROM THE RIGHT SINUS OF VALSALVA | TETRALOGY OF FALLOT WITH PULMONARY ATRESIA AND MAPCAS	No	Yes		IQCB1,L3MBTL4,TBPL2,TCTA,VWA5B2,YBEY		1-06399	AORTIC STENOSIS - VALVAR | BICOMMISSURAL (BICUSPID, BILEAFLET, BIFOLIATE) AORTIC VALVE | MITRAL STENOSIS, VALVAR | VENTRICULAR SEPTAL DEFECT, SINGLE	No	Unknown		PARP10,TCN1,TNFRSF10D		1-04893	AORTIC ARCH HYPOPLASIA | AORTIC STENOSIS - VALVAR | DOUBLE OUTLET RIGHT VENTRICLE | HYPOPLASTIC LEFT VENTRICLE (SUBNORMAL CAVITY VOLUME) | MITRAL ATRESIA	Yes	Unknown		AK9, C9orf131, CYP20A1, LRRC27, MYBPC2, POLR2B, RAD18		ENTPD3	4	4.05e-05	0.999997
1-03840	TETRALOGY OF FALLOT	No	No		ASPM,TRPC7,ZNF862		1-06404	AORTIC STENOSIS - VALVAR | BICOMMISSURAL (BICUSPID, BILEAFLET, BIFOLIATE) AORTIC VALVE	No	No	PVALB,STRN4	ADAM18,APCDD1,C1orf228,FBXO4,ITGAV,PKHD1L1,TMCO6,TMEM2		1-04908	HYPOPLASTIC LEFT HEART SYNDROME | INTERRUPTED AORTIC ARCH | LEFT VENTRICULAR OUTFLOW TRACT OBSTRUCTION | SINGLE VENTRICLE, LEFT; DOUBLE INLET LEFT VENTRICLE | VENTRICULAR SEPTAL DEFECT	No	No		CCDC154, CFAP44, KRBA1, OBSCN, SELE, SUOX		GHRHR	3	2.31e-05	0.999998
1-03841	TETRALOGY OF FALLOT WITH PULMONARY ATRESIA AND MAPCAS	No	Unknown	RGSL1	IQGAP2,RASA2,ZBTB17		1-06409	BICOMMISSURAL (BICUSPID, BILEAFLET) AORTIC VALVE, RIGHT-LEFT FUSION | COARCTATION SIMPLE (ISOLATED) | LEFT AORTIC ARCH WITH NORMAL BRANCHING PATTERN	No	No		ABCB6,NEK11,PDE4DIP		1-04923	HYPOPLASTIC LEFT HEART SYNDROME	No	Unknown		CBS, DYNC2H1, MDH1B		PRSS36	4	4.07e-05	0.999998
1-03855	TETRALOGY OF FALLOT	No	Unknown	ALPPL2,VCAN	ACAD11,TRIM37		1-06465	PULMONARY STENOSIS, VALVAR	No	Unknown	NIN	IPO11,MKI67,MYO16,PLXND1,RAB36,SNX29,TRPV5,VGLL4,ZSCAN30		1-04930	AORTIC ATRESIA | HYPOPLASTIC LEFT HEART SYNDROME | MITRAL STENOSIS, VALVAR	No	Unknown	GNA15, TRMT13	AIM1, IL13, IL20RA, OPRK1, SIDT1, TULP2		SPG11	7	0.000111496	0.999998
1-03865	TETRALOGY OF FALLOT	No	No	ABCA7,RYR1	UNC5D		1-06503	ACYANOTIC CONGENITAL HEART DISEASE | AORTIC REGURGITATION | AORTIC STENOSIS - VALVAR | BICOMMISSURAL (BICUSPID, BILEAFLET) AORTIC VALVE, RIGHT-LEFT FUSION	No	Yes	HELZ	RAB5B,SLC17A7		1-04955	AORTIC ARCH HYPOPLASIA | AORTIC ATRESIA | ATRIAL SEPTAL DEFECT, SECUNDUM | HYPOPLASTIC LEFT VENTRICLE (SUBNORMAL CAVITY VOLUME) | MITRAL ATRESIA	No	Unknown	RABGAP1L	CYBA, GAS2L2, RPAIN		SCAF1	5	6.19e-05	0.999999
1-03868	HYPOPLASTIC PULMONARY ANNULUS | HYPOPLASTIC RIGHT PULMONARY ARTERY | PATENT FORAMEN OVALE | PULMONARY STENOSIS, SUBVALVAR | RIGHT AORTIC ARCH WITH NORMAL BRANCHING PATTERN | TETRALOGY OF FALLOT	No	Unknown		ARHGAP10,FBLN7,ITGA10,VPS13A		1-06505	AORTIC STENOSIS - VALVAR | UNICOMMISSURAL (UNICUSPID, UNILEAFLET, UNIFOLIATE) AORTIC VALVE	No	No	LRP1	KIAA0825,POLR3C,SLC12A1,ZFYVE19		1-04986	AORTIC ATRESIA | HYPOPLASTIC LEFT HEART SYNDROME | HYPOPLASTIC MITRAL VALVE | LEFT AORTIC ARCH WITH NORMAL BRANCHING PATTERN	No	No		CD3EAP, MPP7, SNAPC3, SNF8, TIMM50, TTI2		FCHSD1	5	6.2e-05	0.999999
1-03965	LSVC TO CORONARY SINUS | RIGHT AORTIC ARCH | TETRALOGY OF FALLOT	No	Unknown	HSD3B2,NCOA1			1-06524	AORTIC STENOSIS | BICOMMISSURAL (BICUSPID, BILEAFLET) AORTIC VALVE, RIGHT-LEFT FUSION	No	No		FCRL3,GANC,NUTM1,SCNM1,TNFAIP8L2		1-05014	AORTIC ARCH HYPOPLASIA | AORTIC ATRESIA | HYPOPLASTIC LEFT HEART SYNDROME | HYPOPLASTIC LEFT VENTRICLE (SUBNORMAL CAVITY VOLUME) | MITRAL ATRESIA | PULMONARY VEIN STENOSIS	No	No		DARS, EXPH5, GPR179, ORC5, ZNF470		ZNF283	4	4.1e-05	0.999999
1-03991	ABERRANT RIGHT SUBCLAVIAN ARTERY | TETRALOGY OF FALLOT	No	No		ANO6,ERN2,HOMEZ,PDE6A,QSOX2,TMPRSS11A,ZNHIT3		1-06607	BICOMMISSURAL (BICUSPID, BILEAFLET, BIFOLIATE) AORTIC VALVE	No	No	UGGT1	MFSD5,SOS2,STKLD1		1-05110	AORTIC ARCH HYPOPLASIA | AORTIC STENOSIS - SUBVALVAR | ATRIAL SEPTAL DEFECT, SECUNDUM | BICOMMISSURAL (BICUSPID, BILEAFLET, BIFOLIATE) AORTIC VALVE | HYPOPLASTIC AORTIC ANNULUS | HYPOPLASTIC LEFT HEART SYNDROME | HYPOPLASTIC LEFT VENTRICLE (SUBNORMAL CAVITY VOLUME) | LEFT AORTIC ARCH WITH NORMAL BRANCHING PATTERN | LEFT ATRIAL HYPOPLASIA | LSVC TO CORONARY SINUS | MITRAL ATRESIA | RIGHT SUPERIOR …	No	No		KIAA1024		SLC12A5	6	8.6e-05	0.999999
1-04010	ATRIAL SEPTAL DEFECT, SECUNDUM | RIGHT AORTIC ARCH | TETRALOGY OF FALLOT	Yes	Yes		ANKMY1,DYNC2LI1,ITGA1,MIA2,SLC9A9		1-06622	PULMONARY STENOSIS, VALVAR	No	Unknown		AGBL3,RANBP17,ROGDI,SYTL1		1-05120	AORTIC STENOSIS - VALVAR | CONGENITAL MITRAL VALVE ABNORMALITY | HYPOPLASTIC AORTIC ANNULUS | HYPOPLASTIC LEFT HEART SYNDROME | HYPOPLASTIC LEFT VENTRICLE (SUBNORMAL CAVITY VOLUME) | HYPOPLASTIC MITRAL VALVE | MITRAL STENOSIS | RESTRICTIVE PATENT FORAMEN OVALE | TUBULAR HYPOPLASIA OF AORTA | UNICOMMISSURAL (UNICUSPID, UNILEAFLET, UNIFOLIATE) AORTIC VALVE	No	Unknown	VPS4B	CNTROB, CPB1, OMP, PROZ, URB2		SCN4A	7	0.000112173	0.999999
1-04020	LEFT AORTIC ARCH WITH NORMAL BRANCHING PATTERN | PULMONARY ATRESIA,VALVAR | TETRALOGY OF FALLOT WITH PULMONARY ATRESIA | VENTRICULAR SEPTAL DEFECT, MALALIGNMENT	No	Unknown		PPCDC,SYDE2,TDRD6		1-06680	AORTIC STENOSIS | BICOMMISSURAL (BICUSPID, BILEAFLET, BIFOLIATE) AORTIC VALVE	No	No	SLC15A3	CHAC1,MERTK,OPRL1		1-05151	AORTIC STENOSIS - VALVAR | ATRIAL SEPTAL DEFECT | HYPOPLASTIC LEFT VENTRICLE (SUBNORMAL CAVITY VOLUME) | PULMONARY STENOSIS, VALVAR | UNICOMMISSURAL (UNICUSPID, UNILEAFLET, UNIFOLIATE) AORTIC VALVE	No	Unknown	SLC6A9	GOLGA4, NOA1, P3H1, SF3B5, SRA1		NUP93	4	4.12e-05	0.999999
1-04046	HYPOPLASTIC MAIN PULMONARY ARTERY | PULMONARY STENOSIS | TETRALOGY OF FALLOT | VENTRICULAR SEPTAL DEFECT, MALALIGNMENT | VENTRICULAR SEPTAL DEFECT, SINGLE	No	Unknown	KRT13,SGK3	ADAMDEC1,CMYA5,GPAT3,MUC4,POP1		1-06790	PULMONARY STENOSIS | PULMONARY STENOSIS | PULMONARY STENOSIS	Yes	No	FAM179B	ADAMTS5,BLVRA,BPIFA3,RESP18,SIRT5,SLC22A10		1-05191	AORTIC STENOSIS | HYPOPLASTIC LEFT HEART SYNDROME | MITRAL STENOSIS	No	Unknown	UVSSA	DPH1		COL9A2	4	4.12e-05	0.999999
1-04050	DYSPLASTIC (ABSENT) PULMONARY VALVE SYNDROME (TOF WITH APVS) | RIGHT AORTIC ARCH WITH NORMAL BRANCHING PATTERN | TETRALOGY OF FALLOT	No	Yes		CEP295,MARVELD3,MIA2,ZNF273		1-06798	AORTIC STENOSIS - VALVAR | CONGENITAL MITRAL VALVE ABNORMALITY | UNICOMMISSURAL (UNICUSPID, UNILEAFLET, UNIFOLIATE) AORTIC VALVE	No	Unknown	UBR4	MLH3,PCDH18,SLC30A5,UPK1A		1-05192	AORTIC STENOSIS | HYPOPLASTIC LEFT HEART SYNDROME | MITRAL STENOSIS	Yes	Unknown	PLS1	EYS, SRBD1		IGFN1	9	0.000169911	0.999999
1-04058	TETRALOGY OF FALLOT	No	No	KIAA0196	BPHL,CENPN,DRC3,FBXO45,IZUMO4,NELL1,RDH12		1-06808	AORTIC STENOSIS | AORTIC STENOSIS - SUBVALVAR | COARCTATION | VENTRICULAR SEPTAL DEFECT	No	Yes	PSME1	INSC,MAGI1		1-05255	AORTIC ATRESIA | HYPOPLASTIC LEFT HEART SYNDROME | LV TO CORONARY FISTULAE IN HYPOPLASTIC LEFT HEART SYNDROME | MITRAL STENOSIS, VALVAR	Yes	Unknown		CALM2, DNAH14, IL1RL2, NRAP, OR6C65		FETUB	3	2.36e-05	0.999999
1-04060	HYPOPLASTIC MAIN PULMONARY ARTERY | HYPOPLASTIC PULMONARY ANNULUS | PULMONARY STENOSIS, SUBVALVAR | RIGHT AORTIC ARCH WITH NORMAL BRANCHING PATTERN | TETRALOGY OF FALLOT | VENTRICULAR SEPTAL DEFECT, MALALIGNMENT | VENTRICULAR SEPTAL DEFECT, SINGLE	Yes	No	FAT4,KDM3A	ASB13,EPPK1,FLG,MOAP1,PIK3R4,TRPM7		1-06821	BICOMMISSURAL (BICUSPID, BILEAFLET, BIFOLIATE) AORTIC VALVE | COARCTATION	No	No	AKAP13	TAF4B,TLE2		1-05281	AORTIC ATRESIA | HYPOPLASTIC LEFT HEART SYNDROME | MITRAL ATRESIA	No	Unknown		IMPACT, NUP205		ZSWIM4	5	6.24e-05	0.999999
1-04066	HYPOPLASTIC LEFT PULMONARY ARTERY | HYPOPLASTIC RIGHT PULMONARY ARTERY | PULMONARY STENOSIS, SUBVALVAR | PULMONARY STENOSIS, VALVAR | RIGHT VENTRICULAR HYPERTROPHY | TETRALOGY OF FALLOT | VENTRICULAR SEPTAL DEFECT, MALALIGNMENT	Yes	Yes		FOXN3,GEMIN5,PLPP3,RGR,TTC23		1-06925	ANEURYSM, VENTRICULAR SEPTUM | BICOMMISSURAL (BICUSPID, BILEAFLET) AORTIC VALVE, RIGHT-LEFT FUSION | COARCTATION	No	Unknown		EPS8L1		1-05286	AORTIC STENOSIS | HYPOPLASTIC LEFT HEART SYNDROME | MITRAL STENOSIS | SECUNDUM ATRIAL SEPTAL DEFECT, RESTRICTIVE	No	Unknown	MROH1	ANKRD65, ATP5G2, FAM162A, JAK3, POFUT2		MYH1	6	8.63e-05	0.999999
1-04076	ATRIAL SEPTAL DEFECT, SECUNDUM | PATENT FORAMEN OVALE | RIGHT AORTIC ARCH WITH NORMAL BRANCHING PATTERN | TETRALOGY OF FALLOT WITH PULMONARY ATRESIA | VENTRICULAR SEPTAL DEFECT, MALALIGNMENT | VENTRICULAR SEPTAL DEFECT, SINGLE	Yes	No	ADAMTS17	DZIP1L,ERV3,GSTM2,TTI2,WFDC3,WSB1		1-06956	BICOMMISSURAL (BICUSPID, BILEAFLET, BIFOLIATE) AORTIC VALVE | COARCTATION SIMPLE (ISOLATED)	No	Yes	CACNA2D4,CTBP2	ARHGAP28,C1QC,HELQ,MAB21L3,OLFM3,STRIP2		1-05330	HYPOPLASTIC LEFT HEART SYNDROME | RESTRICTIVE PATENT FORAMEN OVALE	No	No	HIRA	SPATA20, TTC13		EHMT1	7	0.000112735	0.999999
1-04078	TETRALOGY OF FALLOT WITH PULMONARY ATRESIA AND MAPCAS	No	Unknown		CCDC50,DSC3,DSG4,MFSD5		1-07027	AORTIC STENOSIS - SUPRAVALVAR | LEFT AORTIC ARCH WITH NORMAL BRANCHING PATTERN	No	No		ELN,GUCY1A3,MICU2,SYNE1		1-05344	HYPOPLASTIC LEFT HEART SYNDROME | VENTRICULAR SEPTAL DEFECT, MUSCULAR	No	Unknown	COL4A3, NF1			TIMELESS	5	6.27e-05	0.999999
1-04084	LSVC TO CORONARY SINUS | RIGHT AORTIC ARCH WITH NORMAL BRANCHING PATTERN | TETRALOGY OF FALLOT	Yes	No	DOCK3,SDC1	BDP1,IGFLR1,RABAC1,SNTG1,TEX30,TMEM120B		1-07044	AORTIC STENOSIS - VALVAR | BICOMMISSURAL (BICUSPID, BILEAFLET) AORTIC VALVE, RIGHT-LEFT FUSION | LEFT AORTIC ARCH WITH UNKNOWN BRANCHING PATTERN	No	No		C16orf91,CHST6,CLRN1,COL6A1,HUS1,MYO6,TBCC,TMEM132A		1-05348	ATRIAL SEPTAL DEFECT, SECUNDUM | BICOMMISSURAL (BICUSPID, BILEAFLET, BIFOLIATE) AORTIC VALVE | HYPOPLASTIC AORTIC ANNULUS | HYPOPLASTIC LEFT VENTRICLE (SUBNORMAL CAVITY VOLUME) | LEFT SUPERIOR VENA CAVA ENTERING LEFT ATRIUM | TUBULAR HYPOPLASIA OF AORTA + COARCTATION	No	Unknown	GAB3, LPHN1	CD101, IGFN1, WDR3		ZBTB49	4	4.15e-05	0.999999
1-04095	TETRALOGY OF FALLOT	No	Unknown		KDELR3,NEUROD4		1-07117	BICOMMISSURAL (BICUSPID, BILEAFLET) AORTIC VALVE, RIGHT-LEFT FUSION | COARCTATION SIMPLE (ISOLATED) | LEFT AORTIC ARCH WITH NORMAL BRANCHING PATTERN | THIRD CERVICAL AORTIC ARCH	No	No	MMADHC	ADGB,CCDC168,CSNK1G2,PRR22		1-05366	AORTIC ATRESIA | HYPOPLASIA ASCENDING AORTA | HYPOPLASTIC LEFT HEART SYNDROME | LEFT AORTIC ARCH WITH NORMAL BRANCHING PATTERN | MITRAL ATRESIA	No	Yes	SAMD11	CEACAM6, CFAP100, COL24A1, CPED1, E2F7, FAM178B, SLCO1B3, SPAG5		ARHGEF17	7	0.000112908	0.999999
1-04107	TETRALOGY OF FALLOT	Yes	Unknown	LRRC43	FAM26E,GSDMB,IMPG1,OR51L1,SLC1A1		1-07190	ACYANOTIC CONGENITAL HEART DISEASE | AORTIC STENOSIS - VALVAR | BICOMMISSURAL (BICUSPID, BILEAFLET, BIFOLIATE) AORTIC VALVE | COARCTATION	No	No		CD36,LAMA5,PRICKLE4,WNT8A		1-05368	ATRIAL SEPTAL DEFECT | COARCTATION | DOUBLE OUTLET RIGHT VENTRICLE | HYPOPLASTIC LEFT VENTRICLE (SUBNORMAL CAVITY VOLUME)	No	Unknown	RBFOX2	ARHGAP11A, BCAN, GPATCH2L, RGMB, SLC22A15, SYCE1L, TEX15		EDRF1	5	6.29e-05	1
1-04108	PATENT FORAMEN OVALE | TETRALOGY OF FALLOT WITH PULMONARY ATRESIA | VENTRICULAR SEPTAL DEFECT, MALALIGNMENT | VENTRICULAR SEPTAL DEFECT, SINGLE	No	No		ATG2A,OR10AG1,PCCA,SP100,TXNDC8		1-07199	AORTIC STENOSIS - VALVAR	Yes	No		TENM3		1-05394	AORTIC STENOSIS - VALVAR | ENDOCARDIAL FIBROELASTOSIS | HYPOPLASTIC AORTIC ANNULUS | HYPOPLASTIC LEFT HEART SYNDROME | HYPOPLASTIC LEFT VENTRICLE (SUBNORMAL CAVITY VOLUME) | HYPOPLASTIC MITRAL VALVE | UNICOMMISSURAL (UNICUSPID, UNILEAFLET, UNIFOLIATE) AORTIC VALVE	No	Yes		F11R, SERPIND1, ZNF789		PDIA4	4	4.17e-05	1
1-04112	DILATED AORTIC ROOT | HYPOPLASTIC LEFT PULMONARY ARTERY | HYPOPLASTIC MAIN PULMONARY ARTERY | RIGHT AORTIC ARCH WITH NORMAL BRANCHING PATTERN | TETRALOGY OF FALLOT WITH PULMONARY ATRESIA	Yes	Unknown	OR2B2	CACNA2D4,CCDC168,CDH6,COL1A1,USP53,ZNF44		1-07210	AORTIC STENOSIS - SUPRAVALVAR | BICOMMISSURAL (BICUSPID, BILEAFLET, BIFOLIATE) AORTIC VALVE	Yes	Yes	AREL1	AGL,CERS4,DPP7,EVC2,GABPA,MMEL1,MPDZ,PAPOLG,RUBCN,SPPL3,ZNF792		1-05405	AORTIC ARCH HYPOPLASIA | AORTIC STENOSIS - VALVAR | BICOMMISSURAL (BICUSPID, BILEAFLET, BIFOLIATE) AORTIC VALVE | HYPOPLASTIC AORTIC ANNULUS | HYPOPLASTIC LEFT HEART SYNDROME | HYPOPLASTIC LEFT VENTRICLE (SUBNORMAL CAVITY VOLUME)	No	Unknown	TUBB6	MRPS30		FCRLA	4	4.18e-05	1
1-04132	DYSPLASTIC PULMONARY VALVE | HYPOPLASTIC LEFT PULMONARY ARTERY | PULMONARY STENOSIS, VALVAR | RIGHT AORTIC ARCH WITH NORMAL BRANCHING PATTERN | TETRALOGY OF FALLOT | VENTRICULAR SEPTAL DEFECT, MALALIGNMENT	No	Unknown	CREBRF	SMCHD1		1-07236	AORTIC STENOSIS - VALVAR | BICOMMISSURAL (BICUSPID, BILEAFLET, BIFOLIATE) AORTIC VALVE | COARCTATION	No	No	RNF183			1-05441	AORTIC ATRESIA | ATRIAL SEPTAL DEFECT, SECUNDUM | HYPOPLASIA ASCENDING AORTA | HYPOPLASTIC LEFT HEART SYNDROME | LEFT AORTIC ARCH WITH NORMAL BRANCHING PATTERN | MITRAL ATRESIA	No	No		B3GNTL1, SCAF11, SIK1		ARHGAP33	5	6.31e-05	1
1-04134	PULMONARY STENOSIS, SUBVALVAR | PULMONARY STENOSIS, VALVAR | TETRALOGY OF FALLOT | VENTRICULAR SEPTAL DEFECT, MALALIGNMENT | VENTRICULAR SEPTAL DEFECT, SINGLE	No	Yes	DTNA,FAM72A,HLTF	RTTN,SLCO1B3		1-07238	BICOMMISSURAL (BICUSPID, BILEAFLET) AORTIC VALVE, RIGHT-NON FUSION | COARCTATION SIMPLE (ISOLATED) | LEFT AORTIC ARCH WITH NORMAL BRANCHING PATTERN	No	Unknown	EP400,HMMR,RBP1	DNAH8,GUCY2C		1-05500	BICOMMISSURAL (BICUSPID, BILEAFLET, BIFOLIATE) AORTIC VALVE | HYPOPLASTIC AORTIC ANNULUS | HYPOPLASTIC AORTIC ISTHMUS | HYPOPLASTIC LEFT VENTRICLE (SUBNORMAL CAVITY VOLUME)	No	Unknown	EGFL7, MYH7B	CCDC84, ISOC1, LIPK, TRIM59, USH2A, WDR72		TWIST1	3	2.4e-05	1
1-04135	EBSTEIN MALFORMATION OF THE RIGHT ATRIOVENTRICULAR VALVE | HYPOPLASTIC RIGHT VENTRICLE (SUBNORMAL CAVITY VOLUME) | PULMONARY STENOSIS, SUBVALVAR | PULMONARY STENOSIS, VALVAR | TETRALOGY OF FALLOT | VENTRICULAR SEPTAL DEFECT	Yes	Yes	MEIS2	CCDC79,ZNF333,ZNF540		1-07280	BICOMMISSURAL (BICUSPID, BILEAFLET) AORTIC VALVE, RIGHT-LEFT FUSION	No	Yes	C15orf39	C9orf131,PTPN21		1-05549	AORTIC ARCH HYPOPLASIA | AORTIC STENOSIS - VALVAR | BICOMMISSURAL (BICUSPID, BILEAFLET, BIFOLIATE) AORTIC VALVE | COARCTATION | HYPOPLASTIC LEFT HEART SYNDROME | HYPOPLASTIC MITRAL VALVE | LEFT AORTIC ARCH WITH NORMAL BRANCHING PATTERN	No	Unknown	VPS13B	DGKQ, SGPL1		AP000758.1	1	2.41e-06	1
1-04139	TETRALOGY OF FALLOT	No	No		KLHL6,LRRC46,MYO3A,SMAD6		1-07306	AORTIC STENOSIS - VALVAR | BICOMMISSURAL (BICUSPID, BILEAFLET, BIFOLIATE) AORTIC VALVE	No	No		BRD8,FAAH,TEX40,WDR35		1-05565	AORTIC ATRESIA | HYPOPLASTIC LEFT HEART SYNDROME | MITRAL ATRESIA	No	Yes	KIAA1549	C19orf24, DOCK4, ICT1, MST1R, RFX1, ZFP69, ZNF445		HIST1H1C	2	1.05e-05	1
1-04158	ATRIAL SEPTAL DEFECT, SECUNDUM | TETRALOGY OF FALLOT	No	Yes		CBLB		1-07307	BICOMMISSURAL (BICUSPID, BILEAFLET) AORTIC VALVE, RIGHT-LEFT FUSION | COARCTATION	No	No		GCC2,HPS3,IL12RB2,NCAPH2,ZNF574		1-05582	AORTIC STENOSIS - VALVAR | ENDOCARDIAL FIBROELASTOSIS | HYPOPLASTIC LEFT HEART SYNDROME | MITRAL STENOSIS, VALVAR | TUBULAR HYPOPLASIA OF AORTA + COARCTATION	Yes	Unknown				ERI3	3	2.41e-05	1
1-04162	LEFT AORTIC ARCH WITH NORMAL BRANCHING PATTERN | TETRALOGY OF FALLOT	No	No	HDAC7,POLQ	BAMBI,NDUFA13,SIAE		1-07313	AORTIC STENOSIS - SUBVALVAR | BICOMMISSURAL (BICUSPID, BILEAFLET, BIFOLIATE) AORTIC VALVE | DOUBLE AORTIC ARCH	No	No	DYNC1LI1,KSR2	ADAMTS6,ADCY6,AIMP2,CTSZ,LTB4R2,MRPS15,PNPLA8,SLC6A9		1-05625	AORTIC ATRESIA | COARCTATION SIMPLE (ISOLATED) | HYPOPLASIA ASCENDING AORTA | HYPOPLASTIC LEFT HEART SYNDROME | LEFT AORTIC ARCH WITH NORMAL BRANCHING PATTERN | MALPOSITIONED ATRIAL SEPTUM (WITH OR WITHOUT PAPVC) | MITRAL ATRESIA	No	Unknown	HIP1R	CCDC59, SLC25A31, SYCE1L		CNTNAP2	8	0.000142289	1
1-04231	HYPOPLASTIC MAIN PULMONARY ARTERY | PATENT DUCTUS ARTERIOSUS | PULMONARY STENOSIS, SUBVALVAR | PULMONARY STENOSIS, VALVAR | RIGHT AORTIC ARCH WITH NORMAL BRANCHING PATTERN | TETRALOGY OF FALLOT | VENTRICULAR SEPTAL DEFECT, MALALIGNMENT	Yes	Unknown	AQPEP	ASPM,NLRC5,USP16,USP4		1-07319	AORTIC STENOSIS, SUBVALVAR, DISCRETE, MEMBRANEOUS | BICOMMISSURAL (BICUSPID, BILEAFLET, BIFOLIATE) AORTIC VALVE | COARCTATION SIMPLE (ISOLATED) | VENTRICULAR SEPTAL DEFECT, MUSCULAR	No	No	CSNK2A1	HHIPL1,PTH2,REM1,TMEM117		1-05657	AORTIC ATRESIA | HYPOPLASTIC LEFT HEART SYNDROME | LV TO CORONARY FISTULAE IN HYPOPLASTIC LEFT HEART SYNDROME | MITRAL STENOSIS, VALVAR	Yes	Unknown	LCE4A, UBC	ARHGAP11A, C5orf58, CNBD2, PCDH15, VASH1		TEAD4	3	2.42e-05	1
1-04250	HYPOPLASTIC LEFT PULMONARY ARTERY | HYPOPLASTIC MAIN PULMONARY ARTERY | HYPOPLASTIC RIGHT PULMONARY ARTERY | PULMONARY STENOSIS, SUBVALVAR | PULMONARY STENOSIS, VALVAR | RIGHT AORTIC ARCH WITH NORMAL BRANCHING PATTERN | TETRALOGY OF FALLOT | VENTRICULAR SEPTAL DEFECT, MALALIGNMENT	Yes	Unknown		L1TD1,OR2W5,TSPAN17		1-07322	AORTIC STENOSIS, SUBVALVAR, DISCRETE, MEMBRANEOUS | BICOMMISSURAL (BICUSPID, BILEAFLET, BIFOLIATE) AORTIC VALVE | VENTRICULAR SEPTAL DEFECT, MEMBRANOUS	No	No		OBSCN		1-05701	ABERRANT RIGHT SUBCLAVIAN ARTERY | AORTIC ATRESIA | HYPOPLASTIC LEFT VENTRICLE (SUBNORMAL CAVITY VOLUME) | LEFT AORTIC ARCH | LEFT ATRIAL HYPOPLASIA | MITRAL ATRESIA	No	Yes		FAM71E1, GZMA, MAP4K2		DUSP2	3	2.43e-05	1
1-04252	TETRALOGY OF FALLOT WITH PULMONARY ATRESIA	No	No				1-07403	BICOMMISSURAL (BICUSPID, BILEAFLET) AORTIC VALVE, RIGHT-NON FUSION | COARCTATION	Yes	No	MYRF	C15orf41,IFNAR1,MOCS2,NLRP2,SCIN,TARS,ZFAND2A		1-05815	COARCTATION | ELLIS VAN CREVELD SYNDROME | HYPOPLASTIC LEFT VENTRICLE (SUBNORMAL CAVITY VOLUME) | LSVC TO CORONARY SINUS | SINGLE VENTRICLE WITH UNBALANCED ATRIOVENTRICULAR CANAL DEFECT	Yes	Unknown	ZNF652	FUT2, GBGT1		DDX41	4	4.23e-05	1
1-04272	ATRIAL SEPTAL DEFECT, SECUNDUM | LSVC TO CORONARY SINUS | TETRALOGY OF FALLOT	No	No		CIDEB,RCSD1,ZNF254		1-07569	AORTIC STENOSIS - VALVAR	No	No		CLMN,OR5T1,PPP1R15A,ZNF432		1-05828	ATRIAL SEPTAL DEFECT | HYPOPLASTIC LEFT HEART SYNDROME | VENTRICULAR SEPTAL DEFECT, MUSCULAR	Yes	No	KRT15, WDR90	APOB, CYP26C1, HLA, KDELC1, LYST, MED16, REPIN1, TMEM253		C14orf80	5	6.39e-05	1
1-04295	PATENT FORAMEN OVALE | RETRO-AORTIC INNOMINATE VEIN | RIGHT AORTIC ARCH WITH NORMAL BRANCHING PATTERN | TETRALOGY OF FALLOT	No	No		FAM183A		1-07581	AORTIC STENOSIS - VALVAR | BICOMMISSURAL (BICUSPID, BILEAFLET) AORTIC VALVE, RIGHT-LEFT FUSION | LEFT AORTIC ARCH WITH NORMAL BRANCHING PATTERN	Yes	Unknown		HSPA12B,IL20RA,WDR87		1-05890	AORTIC ARCH HYPOPLASIA | AORTIC ATRESIA | HYPOPLASTIC LEFT HEART SYNDROME | LSVC - COMMUNICATES WITH RSVC | MITRAL STENOSIS, VALVAR | SYSTEMIC VENOUS ANOMALY	Yes	Unknown		C6orf222, CCNA1, SLC9A3		SVIL	7	0.000114667	1
1-04339	TETRALOGY OF FALLOT WITH PULMONARY ATRESIA	No	No	LNX1	DNAH2		1-07590	PULMONARY STENOSIS, VALVAR	No	No	GPR20	C7orf71,LCP1,LRRC25,TSNAXIP1		1-05915	AORTIC ARCH HYPOPLASIA | AORTIC ATRESIA | HYPOPLASIA ASCENDING AORTA | HYPOPLASTIC LEFT HEART SYNDROME | HYPOPLASTIC LEFT VENTRICLE (SUBNORMAL CAVITY VOLUME) | HYPOPLASTIC MITRAL VALVE | LV TO CORONARY FISTULAE IN HYPOPLASTIC LEFT HEART SYNDROME | MITRAL STENOSIS | TUBULAR HYPOPLASIA OF AORTA	Yes	Unknown	CNOT6, TSC1	CPED1, DFNA5, DNAJA4, FCAMR, POLR3A, SRRD		CEACAM16	3	2.44e-05	1
1-04354	RIGHT AORTIC ARCH WITH NORMAL BRANCHING PATTERN | TETRALOGY OF FALLOT	No	Unknown		ATP2A2,ZRANB2		1-07598	AORTIC STENOSIS - VALVAR | COARCTATION	Yes	No		ATL2,COL22A1,RECQL,ZNF254		1-05935	AORTIC ARCH HYPOPLASIA | AORTIC ATRESIA | HYPOPLASIA ASCENDING AORTA | HYPOPLASTIC LEFT HEART SYNDROME | LEFT AORTIC ARCH WITH NORMAL BRANCHING PATTERN | MITRAL ATRESIA | PULMONARY VEIN ANOMALY	Yes	Unknown				PPP1R14D	2	1.08e-05	1
1-04367	TETRALOGY OF FALLOT WITH PULMONARY ATRESIA	No	No	CCDC13	LRRC31,STAG3		1-07657	LEFT AORTIC ARCH WITH NORMAL BRANCHING PATTERN | PULMONARY STENOSIS, VALVAR | VENTRICULAR SEPTAL DEFECT, MEMBRANOUS	Yes	Unknown		COL23A1,ELP2,FREM3,MYO1A,ZNF469		1-05945	AORTIC ARCH HYPOPLASIA | AORTIC STENOSIS | HYPOPLASTIC AORTIC ANNULUS | HYPOPLASTIC LEFT HEART SYNDROME | HYPOPLASTIC LEFT VENTRICLE (SUBNORMAL CAVITY VOLUME) | HYPOPLASTIC MITRAL VALVE | MITRAL STENOSIS, PARACHUTE MITRAL VALVE	No	Unknown	KIAA1109, PREX2	ATP13A5, OR1L4, ZNF544		REEP4	3	2.45e-05	1
1-04378	AORTIC STENOSIS - VALVAR | LSVC TO CORONARY SINUS | RIGHT AORTIC ARCH WITH NORMAL BRANCHING PATTERN | TETRALOGY OF FALLOT WITH PULMONARY ATRESIA | VENTRICULAR SEPTAL DEFECT, MALALIGNMENT | VENTRICULAR SEPTAL DEFECT, MULTIPLE | VENTRICULAR SEPTAL DEFECT, MUSCULAR	Yes	No	NEK10	TBC1D1,TNXB,TRPV2		1-07738	AORTIC REGURGITATION | BICOMMISSURAL (BICUSPID, BILEAFLET) AORTIC VALVE, RIGHT-NON FUSION	No	No	BRWD1,GIGYF1,RYR3	ADAMTS20,CCDC64B,DHTKD1,LIPK,PEX6,RYR3,TRABD2A		1-05962	AORTIC STENOSIS - VALVAR | ATRIAL SEPTAL DEFECT | HYPOPLASIA ASCENDING AORTA | HYPOPLASTIC AORTIC ANNULUS | HYPOPLASTIC LEFT HEART SYNDROME | HYPOPLASTIC LEFT VENTRICLE (SUBNORMAL CAVITY VOLUME) | HYPOPLASTIC MITRAL VALVE	No	No	IAPP	GAD2, HS3ST3B1, LAMA2, MYO3B, RAD9A, SGCE, SLC15A5, ZSCAN5A		RASGRP2	4	4.28e-05	1
1-04380	TETRALOGY OF FALLOT	No	No	GABRG3	AMPD1,ATP5L2,CEP70,NTRK1,PLIN4,SPATA20,ZNF607		1-07925	AORTIC STENOSIS - VALVAR	No	Yes	PLD3,UMPS	AUTS2,KCNC3,ME1,MINOS1,UNC45A		1-06013	AORTIC ATRESIA | HYPOPLASTIC LEFT HEART SYNDROME | MITRAL ATRESIA	Yes	No		FREM1, PDLIM2, PNKD, TEKT3, TMPRSS12		MAGOH	2	1.08e-05	1
1-04408	RETRO-AORTIC INNOMINATE VEIN | RIGHT AORTIC ARCH WITH NORMAL BRANCHING PATTERN | TETRALOGY OF FALLOT WITH PULMONARY ATRESIA	No	No		COQ3,PPP2R1B		1-08161	PULMONARY STENOSIS, VALVAR	No	Yes		DCLRE1C,DLG5,PIGM,ZIM3,ZNF438		1-06044	ATRIAL SEPTAL DEFECT, SECUNDUM | COARCTATION | HYPOPLASTIC LEFT VENTRICLE (SUBNORMAL CAVITY VOLUME) | LEFT AORTIC ARCH WITH NORMAL BRANCHING PATTERN | PARACHUTE MITRAL VALVE | SHONES SYNDROME COMBINATION COARC,VSD,ABN MIT + AO VAL	Yes	Unknown	PPP1R3C	C16orf59, ERICH3, GEMIN6, ZNF625		ADAMTSL1	7	0.000115345	1
1-04427	TETRALOGY OF FALLOT WITH PULMONARY ATRESIA	Yes	Yes		CIART,OLFML1,TDRD7		1-09495	BICOMMISSURAL (BICUSPID, BILEAFLET, BIFOLIATE) AORTIC VALVE	Yes	No	BPIFC	ADAMTSL5,FASTKD5,GAL3ST2,SKA3		1-06075	AORTIC ARCH HYPOPLASIA | AORTIC ATRESIA | HYPOPLASTIC LEFT HEART SYNDROME | HYPOPLASTIC MITRAL VALVE | LEFT AORTIC ARCH WITH NORMAL BRANCHING PATTERN | MALPOSITIONED ATRIAL SEPTUM (WITH OR WITHOUT PAPVC)	Yes	Unknown		ABCD3, ADAP2, DCST1, KIF2A, PLAUR		LRRCC1	5	6.45e-05	1
1-04456	AORTICO-PULMONARY WINDOW | INTERRUPTED AORTIC ARCH + AP WINDOW (AORTOPULMONARY WINDOW) | INTERRUPTED AORTIC ARCH TYPE A | TETRALOGY OF FALLOT | VENTRICULAR SEPTAL DEFECT, MALALIGNMENT | VENTRICULAR SEPTAL DEFECT, MULTIPLE | VENTRICULAR SEPTAL DEFECT, MUSCULAR	Yes	Unknown		ANO6,MTO1,MYO7A,RPP14		1-09657	ABERRANT LEFT SUBCLAVIAN ARTERY | ABNORMAL BRANCHING RIGHT AORTIC ARCH | BICOMMISSURAL (BICUSPID, BILEAFLET, BIFOLIATE) AORTIC VALVE	Yes	No		BOK,DPYD,PDLIM5,PUS3,SLC13A1		1-06119	AORTIC ARCH HYPOPLASIA | HYPOPLASTIC LEFT VENTRICLE (SUBNORMAL CAVITY VOLUME) | LEFT AORTIC ARCH WITH NORMAL BRANCHING PATTERN | UNBALANCED COMPLETE ATRIOVENTRICULAR CANAL, RIGHT DOMINANT	Yes	Unknown	NOD1	ABCE1, DIAPH3, PDE4C, VEPH1, ZNF844		PIEZO1	7	0.000115633	1
1-04464	LEFT AORTIC ARCH WITH NORMAL BRANCHING PATTERN | PULMONARY STENOSIS, VALVAR | TETRALOGY OF FALLOT | VENTRICULAR SEPTAL DEFECT, MALALIGNMENT	No	Unknown	SLC30A3	ANGPTL4,DIEXF,FBLIM1,KREMEN2,MYO3B		1-09781	AORTIC STENOSIS, SUBVALVAR, DISCRETE, MEMBRANEOUS | COARCTATION | DYSPLASTIC MITRAL VALVE | VENTRICULAR SEPTAL DEFECT, SINGLE	No	Yes	RPL5	CDT1,ERICH6,ESRP2,MASTL,P2RX5,RPP38,SPAG9,ZFP28,ZSCAN25		1-06155	HYPOPLASTIC LEFT HEART SYNDROME | LEFT AORTIC ARCH WITH NORMAL BRANCHING PATTERN | MITRAL ATRESIA	No	No		CYP17A1, DCSTAMP, EDRF1, KRT81, NDUFS3, NECAB2, TBC1D8		MADCAM1	3	2.48e-05	1
1-04466	TETRALOGY OF FALLOT	Yes	Unknown	PHPT1	MCC,STEAP2,TLR1		1-10370	BICOMMISSURAL (BICUSPID, BILEAFLET) AORTIC VALVE, RIGHT-LEFT FUSION | LEFT AORTIC ARCH WITH NORMAL BRANCHING PATTERN	Yes	Yes		CENPF,DPH1,KCNU1,LEMD1,NEK5,OSTF1,RAB24,SPATA18		1-06168	HYPOPLASTIC LEFT HEART SYNDROME	No	Yes		BLM, HBQ1, SV2B, USP48, ZCCHC24		PDZD3	4	4.31e-05	1
1-04529	TETRALOGY OF FALLOT WITH PULMONARY ATRESIA AND MAPCAS	No	Unknown	JAG1	C2orf61,HRASLS,WDR6		1-10800	AORTIC STENOSIS | BICOMMISSURAL (BICUSPID, BILEAFLET, BIFOLIATE) AORTIC VALVE | CONGENITAL MITRAL VALVE ABNORMALITY | MITRAL STENOSIS | MITRAL STENOSIS, PARACHUTE MITRAL VALVE	No	No		NACA,SHKBP1,TEX15		1-06184	AORTIC ATRESIA | HYPOPLASTIC LEFT HEART SYNDROME | MITRAL STENOSIS, VALVAR	No	No		ZNF714		AL161784.1	1	2.57e-06	1
1-04573	ATRIAL SEPTAL DEFECT, SECUNDUM | PULMONARY STENOSIS, SUPRAVALVAR | TETRALOGY OF FALLOT	No	Unknown		F11R,IQCE,LMF1,PLSCR2,PRSS37,RECQL5,RUFY3,WDYHV1		1-11429	AORTIC REGURGITATION | AORTIC STENOSIS - VALVAR | BICOMMISSURAL (BICUSPID, BILEAFLET) AORTIC VALVE, RIGHT-NON FUSION | DILATED AORTA	No	Yes	FAM161A,MAP7D1,SPTA1	LNX1,MAP10,MAU2,PARP4		1-06196	HYPOPLASTIC LEFT HEART SYNDROME	Yes	No	ACE, RHOT2	ADGRE2, CUL7, DNAH1, OR4B1, PCYOX1, TMEM45B, WDFY4		MTFMT	3	2.49e-05	1
1-04574	TETRALOGY OF FALLOT	No	Unknown	ALDOB,ATRNL1,NRROS,PKP2	CCDC88C,CUZD1,LMF2,TDRD12,TRIM66		1-12248	AORTIC STENOSIS - VALVAR | BICOMMISSURAL (BICUSPID, BILEAFLET, BIFOLIATE) AORTIC VALVE | LEFT AORTIC ARCH WITH NORMAL BRANCHING PATTERN | PATENT FORAMEN OVALE	No	Unknown	CCDC92,USP1	C8A,EML4,GATAD2B,GCC2,PITPNM1,TRAK2		1-06268	AORTIC ARCH HYPOPLASIA | AORTIC STENOSIS | BICOMMISSURAL (BICUSPID, BILEAFLET, BIFOLIATE) AORTIC VALVE | HYPOPLASTIC AORTIC ANNULUS | HYPOPLASTIC LEFT HEART SYNDROME | HYPOPLASTIC LEFT VENTRICLE (SUBNORMAL CAVITY VOLUME) | HYPOPLASTIC MITRAL VALVE | MITRAL STENOSIS	No	No	WWC1	IPP, MYF5		NUP205	6	8.97e-05	1
1-04585	LEFT AORTIC ARCH WITH NORMAL BRANCHING PATTERN | PULMONARY STENOSIS, SUBVALVAR | PULMONARY STENOSIS, VALVAR | TETRALOGY OF FALLOT | VENTRICULAR SEPTAL DEFECT, MALALIGNMENT	Yes	No	GLTSCR1	C9orf85,DNPEP,MYH11		1-12250	LEFT AORTIC ARCH WITH NORMAL BRANCHING PATTERN | PATENT FORAMEN OVALE | PULMONARY STENOSIS, VALVAR	Yes	Yes		LDHD,TRIM66		1-06274	BICOMMISSURAL (BICUSPID, BILEAFLET, BIFOLIATE) AORTIC VALVE | COARCTATION | HYPOPLASTIC LEFT VENTRICLE (SUBNORMAL CAVITY VOLUME) | RIGHT VENTRICULAR DYSFUNCTION	Yes	Unknown		ACOT12, DLEC1, DNAH6, SLC24A5, SMARCC1, TXNDC5		OXR1	5	6.54e-05	1
1-04588	TETRALOGY OF FALLOT	Yes	Unknown		IFIT1,SPAG4		1-12378	AORTIC STENOSIS - VALVAR | BICOMMISSURAL (BICUSPID, BILEAFLET) AORTIC VALVE, RIGHT-NON FUSION | PULMONARY STENOSIS, VALVAR	Yes	Yes		CASP9,MST1R,OR10G9,PZP,USP34,ZNF573		1-06431	AORTIC STENOSIS - VALVAR | HYPOPLASTIC LEFT HEART SYNDROME | MITRAL STENOSIS, PARACHUTE MITRAL VALVE	No	Unknown	DCAF12L2	NBEAL2, POLM		ATXN2L	5	6.56e-05	1
1-04709	RIGHT VENTRICULAR VOLUME OVERLOAD | TETRALOGY OF FALLOT	No	Yes	PAX4	HEATR5A		1-12550	AORTIC STENOSIS - VALVAR | BICOMMISSURAL (BICUSPID, BILEAFLET, BIFOLIATE) AORTIC VALVE	No	No		GYG1,TIMELESS,ZNF432		1-06443	ATRIAL SEPTAL DEFECT | HYPOPLASTIC LEFT VENTRICLE (SUBNORMAL CAVITY VOLUME) | LSVC TO CORONARY SINUS | MITRAL ATRESIA | PULMONARY ATRESIA CONGENITAL | TRANSPOSITION D-LOOP | VENTRICULAR SEPTAL DEFECT	Yes	Unknown	HECTD4	DNAH6, METTL17		HIST1H1A	2	1.12e-05	1
1-04710	TETRALOGY OF FALLOT	No	No		CHST8,DCUN1D2,NDOR1,RNF6,ZNF365		1-12709	AORTIC STENOSIS - VALVAR | LEFT AORTIC ARCH WITH NORMAL BRANCHING PATTERN | UNICOMMISSURAL (UNICUSPID, UNILEAFLET, UNIFOLIATE) AORTIC VALVE	No	Yes	UBXN2B,ZCCHC8	GOLGB1		1-06463	AORTIC ATRESIA | ATRIAL SEPTAL DEFECT, SECUNDUM | HYPOPLASIA ASCENDING AORTA | HYPOPLASTIC LEFT HEART SYNDROME | LEFT AORTIC ARCH WITH NORMAL BRANCHING PATTERN | MITRAL ATRESIA | PARTIALLY ANOMALOUS PULMONARY VEINS	No	Yes	GPRC5C, HOXA10	FASTKD5, HBS1L		AP000350.10	2	1.13e-05	1
1-04712	HYPOPLASTIC RIGHT PULMONARY ARTERY | TETRALOGY OF FALLOT	No	No		NOP56,TEX14,VPS35		1-13090	AORTIC STENOSIS, SUBVALVAR, DISCRETE, MEMBRANEOUS	Yes	No		ABCC12,ANO6,C21orf2,CTSL,IGSF10,NLRP12		1-06551	ATRIAL SEPTAL DEFECT | HYPOPLASTIC LEFT HEART SYNDROME	No	Yes	WDR17	CABYR, PTDSS1, TLCD2, TOM1L1		ECD	4	4.4e-05	1
1-04719	LSVC TO CORONARY SINUS | PULMONARY STENOSIS, SUPRAVALVAR | TETRALOGY OF FALLOT	Yes	Unknown		CLEC7A,EDDM3A,NUMA1,PCNT,POM121L12,SESN3,SPRYD3,TNNT2		1-13268	BICOMMISSURAL (BICUSPID, BILEAFLET, BIFOLIATE) AORTIC VALVE	Yes	Yes	EDN3,FERMT1	IQCE,KIF15,OR5B2,TMEM80,TRPM2		1-06625	AORTIC ATRESIA | HYPOPLASTIC LEFT HEART SYNDROME | MITRAL ATRESIA	Yes	Unknown		CCDC63, CHURC1, EFCC1, FCAR, FGGY, KYNU, TLE6		PCDHB17	4	4.41e-05	1
1-04739	DISCONTINUITY OF PULMONARY ARTERIES | HYPOPLASTIC LEFT PULMONARY ARTERY | HYPOPLASTIC RIGHT PULMONARY ARTERY | RIGHT AORTIC ARCH WITH NORMAL BRANCHING PATTERN | TETRALOGY OF FALLOT WITH PULMONARY ATRESIA AND MAPCAS | VENTRICULAR SEPTAL DEFECT, MALALIGNMENT	No	No		EFCAB3,FUZ,GP1BA,IFNGR1,NEB,OVCH1,P3H1		1-13283	BICOMMISSURAL (BICUSPID, BILEAFLET, BIFOLIATE) AORTIC VALVE | COARCTATION | LSVC TO CORONARY SINUS	Yes	No	GNAI3,KLC3,UQCRC1	DENND1C,EMID1		1-06630	AORTIC ATRESIA | ATRIAL SEPTAL DEFECT, SECUNDUM | HYPOPLASIA ASCENDING AORTA | HYPOPLASTIC LEFT HEART SYNDROME | LEFT AORTIC ARCH WITH NORMAL BRANCHING PATTERN | MITRAL ATRESIA	No	Unknown		GCNT3, MAPK8IP3, PROSER3		SVEP1	9	0.00017722	1
1-04748	TETRALOGY OF FALLOT	No	Unknown		GLP2R,NLN,SCHIP1,SPRED3		1-13931	AORTIC STENOSIS AND REGURGITATION | DYSPLASTIC AORTIC VALVE CUSP(S)	No	Yes	CASC5	BPIFC,RNF225		1-06699	AORTIC ATRESIA | COARCTATION | HYPOPLASIA ASCENDING AORTA | HYPOPLASTIC LEFT HEART SYNDROME | LEFT AORTIC ARCH WITH NORMAL BRANCHING PATTERN | MITRAL ATRESIA | SINO-SEPTAL DEFECT	No	Yes	C22orf39	CDC20B, DARS2, TBX18		CHST13	3	2.57e-05	1
1-04821	HYPOPLASTIC LEFT PULMONARY ARTERY | HYPOPLASTIC MAIN PULMONARY ARTERY | HYPOPLASTIC RIGHT PULMONARY ARTERY | LEFT AORTIC ARCH WITH NORMAL BRANCHING PATTERN | PULMONARY STENOSIS, SUBVALVAR | PULMONARY STENOSIS, VALVAR | TETRALOGY OF FALLOT | VENTRICULAR SEPTAL DEFECT, MALALIGNMENT	No	Unknown		BTN2A2,SLC17A8,SYNE1,TAT		1-14144	AORTIC STENOSIS - VALVAR | BICOMMISSURAL (BICUSPID, BILEAFLET) AORTIC VALVE, RIGHT-LEFT FUSION | BICOMMISSURAL (BICUSPID, BILEAFLET, BIFOLIATE) AORTIC VALVE	Yes	No		ARSB,COL6A5,OCLN,TMC4		1-06703	HYPOPLASTIC LEFT HEART SYNDROME | MULTIPLE ATRIAL SEPTAL DEFECTS | VENO-VENOUS COLLATERAL	No	Unknown	CTR9	BCKDHB, FASTKD5, SMPD1, UPK3A		ZNF541	5	6.66e-05	1
1-04835	ABERRANT RIGHT SUBCLAVIAN ARTERY | TETRALOGY OF FALLOT WITH PULMONARY ATRESIA	No	No		C5orf42,CHP2,QRFPR,TMEM232		GT04014901	Aortic Stenosis, Coarctation	Yes	Yes	NARS	C9orf131,EVA1C,EXOSC9		1-06762	ABERRANT RIGHT SUBCLAVIAN ARTERY | AORTIC ATRESIA | HYPOPLASTIC LEFT HEART SYNDROME | MITRAL ATRESIA	Yes	Unknown	CHD7			GLP1R	4	4.46e-05	1
1-04860	TETRALOGY OF FALLOT	No	Unknown		CERCAM,PKDREJ,POTEA,ZNF343		GT04015981	CRITICAL AORTIC STENOSIS	No	No		CAGE1,DOCK9,TMOD3,ZNF433		1-06775	ATRIAL SEPTAL DEFECT | DOUBLE OUTLET RIGHT VENTRICLE | HYPOPLASTIC LEFT VENTRICLE (SUBNORMAL CAVITY VOLUME) | MITRAL ATRESIA | PULMONARY ARTERY ANOMALY | PULMONARY STENOSIS | PULMONARY STENOSIS, SUBVALVAR | TOTALLY ANOMALOUS PULMONARY VENOUS RETURN, CORONARY SINUS | VENTRICULAR SEPTAL DEFECT	Yes	Unknown		FARS2, HIF3A, NID1, OR4S2, SDCCAG8, TMEM55A		MYL2	2	1.15e-05	1
1-04863	ATRIAL SEPTAL DEFECT, SECUNDUM | TETRALOGY OF FALLOT	Yes	Yes	FAM217B,PPIB,SEMA3A	ADAM2,ATP13A5,C5orf22,IQSEC3,PDE12,TAS2R8									1-06782	AORTIC ATRESIA | HYPOPLASTIC LEFT HEART SYNDROME | HYPOPLASTIC LEFT VENTRICLE (SUBNORMAL CAVITY VOLUME) | HYPOPLASTIC MITRAL VALVE | LV TO CORONARY FISTULAE IN HYPOPLASTIC LEFT HEART SYNDROME | RESTRICTIVE PATENT FORAMEN OVALE | TUBULAR HYPOPLASIA OF AORTA + COARCTATION	No	Unknown		C16orf96		SNRNP27	3	2.59e-05	1
1-04911	TETRALOGY OF FALLOT	No	No	TRIM63	GPR12,KRT72,POLD2,TMPRSS3,TTC37									1-06817	COARCTATION | HYPOPLASTIC AORTIC ANNULUS | HYPOPLASTIC LEFT VENTRICLE (SUBNORMAL CAVITY VOLUME) | LEFT ATRIAL HYPOPLASIA | LEFT-SIDED PATENT DUCTUS ARTERIOSUS | PATENT FORAMEN OVALE | SINUS VENOSUS SEPTAL DEFECT | VENTRICULAR SEPTAL DEFECT, MUSCULAR	Yes	Unknown		ATP10D, FAM73A, SLX4, THBS4		RP11-426L16.10	2	1.16e-05	1
1-04915	RIGHT AORTIC ARCH | TETRALOGY OF FALLOT	Yes	Unknown	ATP4B,MAPRE2	ACTG2,MAN1C1									1-06926	ATRIAL SEPTAL DEFECT | HYPOPLASTIC LEFT HEART SYNDROME	Yes	Unknown	SPG7	CAPN9, KRT34, NBEAL1, PCDHA10, PRR35, SDK1, TMPRSS15		SLC12A4	5	6.7e-05	1
1-04920	ABERRANT LEFT SUBCLAVIAN ARTERY | ABNORMAL BRANCHING RIGHT AORTIC ARCH | LSVC TO CORONARY SINUS | MULTIPLE ATRIAL SEPTAL DEFECTS | TETRALOGY OF FALLOT	Yes	Unknown		TFRC,TTN									1-06933	COARCTATION SIMPLE (ISOLATED) | HYPOPLASTIC AORTIC ANNULUS | HYPOPLASTIC LEFT VENTRICLE (SUBNORMAL CAVITY VOLUME) | LEFT AORTIC ARCH WITH NORMAL BRANCHING PATTERN | MITRAL STENOSIS, VALVAR	Yes	Unknown	UNKL	FAM135A, LAMA4, NCAM1, NDUFB1, NOTCH1, WDR20		FRAS1	9	0.000178834	1
1-04929	TETRALOGY OF FALLOT	No	Unknown		FLOT2,H6PD,INADL,LRP2BP									1-07011	AORTIC ARCH HYPOPLASIA | AORTIC ATRESIA | HYPOPLASIA ASCENDING AORTA | HYPOPLASTIC LEFT HEART SYNDROME | HYPOPLASTIC LEFT VENTRICLE (SUBNORMAL CAVITY VOLUME) | HYPOPLASTIC MITRAL VALVE | MITRAL STENOSIS	No	No	TSHZ1, USP8	MYO5B, NR1H3, SLC9C1		SCUBE2	5	6.72e-05	1
1-04960	LEFT AORTIC ARCH WITH NORMAL BRANCHING PATTERN | PULMONARY STENOSIS, SUBVALVAR | PULMONARY STENOSIS, VALVAR | TETRALOGY OF FALLOT | VENTRICULAR SEPTAL DEFECT, MALALIGNMENT	Yes	Unknown		AMN,BRWD1,C15orf32,CDH23,CDHR3,NDST2,ODF3B,SENP1,SRPX,UBA7									1-07072	AORTIC ATRESIA | HYPOPLASTIC LEFT HEART SYNDROME | MITRAL ATRESIA	No	Yes		ASPH, SVIP, TTI2		EML6	7	0.000119353	1
1-04963	DILATED LEFT PULMONARY ARTERY | DILATED RIGHT PULMONARY ARTERY | DYSPLASTIC (ABSENT) PULMONARY VALVE SYNDROME (TOF WITH APVS) | LEFT AORTIC ARCH WITH NORMAL BRANCHING PATTERN | SECUNDUM ATRIAL SEPTAL DEFECT, RESTRICTIVE | TETRALOGY OF FALLOT | VENTRICULAR SEPTAL DEFECT, MALALIGNMENT	No	No		ABHD15,CD300A,CLEC2A,DPH5,GBP4,KANK4,LYG1,NLRX1									1-07087	AORTIC ARCH HYPOPLASIA | AORTIC ATRESIA | HYPOPLASIA ASCENDING AORTA | HYPOPLASTIC LEFT HEART SYNDROME | HYPOPLASTIC LEFT VENTRICLE (SUBNORMAL CAVITY VOLUME) | MITRAL ATRESIA | RESTRICTIVE PATENT FORAMEN OVALE	No	Unknown		C6orf25, LACTB, OR51B4, PTBP1, SEC24A, SMAD6		SPO11	3	2.63e-05	1
1-04970	RIGHT AORTIC ARCH WITH NORMAL BRANCHING PATTERN | TETRALOGY OF FALLOT	No	Unknown		FLT4,MAPK7,N4BP3									1-07194	AORTIC STENOSIS - VALVAR | HYPOPLASTIC LEFT VENTRICLE (SUBNORMAL CAVITY VOLUME) | UNICOMMISSURAL (UNICUSPID, UNILEAFLET, UNIFOLIATE) AORTIC VALVE	No	Unknown	MAP10	ACSS2, AFAP1, ANTXR1, ASCC3, HIST1H3C, LRRC8C, OR5AC2, VLDLR		ATXN2	5	6.74e-05	1
1-05002	AORTICO-PULMONARY WINDOW, PROXIMAL DEFECT | RIGHT AORTIC ARCH WITH NORMAL BRANCHING PATTERN | TETRALOGY OF FALLOT	No	Yes		ACTR1B,CDHR3,DOPEY1,ERN2,ITGA1									1-07255	AORTIC ARCH HYPOPLASIA | COARCTATION | HYPOPLASTIC AORTIC ANNULUS | HYPOPLASTIC LEFT HEART SYNDROME | HYPOPLASTIC LEFT VENTRICLE (SUBNORMAL CAVITY VOLUME) | HYPOPLASTIC MITRAL VALVE | LEFT AORTIC ARCH WITH NORMAL BRANCHING PATTERN | PARTIALLY ANOMALOUS PULMONARY VEINS | VENTRICULAR SEPTAL DEFECT, MEMBRANOUS	No	Unknown	OBSCN	ADAM7, ARAP2, BPIFB1, C10orf90, IRF7, OR4D11		PRRC2C	8	0.000148949	1
1-05017	HYPOPLASTIC MAIN PULMONARY ARTERY | TETRALOGY OF FALLOT WITH PULMONARY ATRESIA | VENTRICULAR SEPTAL DEFECT, MALALIGNMENT | VENTRICULAR SEPTAL DEFECT, SINGLE	No	No	ATP2A2,DNAJC13	ARHGAP9,DPP7,HK2									1-07292	AORTIC ATRESIA | HYPOPLASIA ASCENDING AORTA | HYPOPLASTIC LEFT HEART SYNDROME | HYPOPLASTIC LEFT VENTRICLE (SUBNORMAL CAVITY VOLUME) | LSVC TO CORONARY SINUS | MITRAL ATRESIA | TUBULAR HYPOPLASIA OF AORTA	No	Yes	DHX8			KRT13	3	2.63e-05	1
1-05030	TETRALOGY OF FALLOT WITH PULMONARY ATRESIA	Yes	No	FRYL,TSPYL1	PPL,SAMD11,SLC18A1									1-07299	HYPOPLASTIC LEFT HEART SYNDROME | SECUNDUM ATRIAL SEPTAL DEFECT, RESTRICTIVE	Yes	Unknown		AVIL, CTNNAL1, KIAA1328, KTN1, NUP107, OSR2, SMG6, ZNF474		ME2	4	4.54e-05	1
1-05067	RIGHT AORTIC ARCH WITH NORMAL BRANCHING PATTERN | TETRALOGY OF FALLOT	No	No		DNAH3,ENAM,MYH3,PIP5K1A,RNASET2,TJP3,TNS3,TSFM,VWA3A,WWOX									1-07327	CONGENITAL CORONARY ANOMALY | HYPOPLASTIC AORTIC ANNULUS | HYPOPLASTIC LEFT HEART SYNDROME | LEFT AORTIC ARCH WITH NORMAL BRANCHING PATTERN | MITRAL ATRESIA	No	Yes		BLID, CHD8, FAM234A, FGF20, LNX2, OTUD6B, TEX19		CHAC1	3	2.65e-05	1
1-05068	ABERRANT LEFT SUBCLAVIAN ARTERY | ABNORMAL BRANCHING RIGHT AORTIC ARCH | HYPOPLASTIC PULMONARY ANNULUS | PULMONARY STENOSIS, SUBVALVAR | PULMONARY STENOSIS, VALVAR | TETRALOGY OF FALLOT | VASCULAR RING	No	Unknown	SLFN12	CRYM,CXorf57,ELF3,IFT57,UVSSA,VPS51,WDR64									1-07337	AORTIC ARCH HYPOPLASIA | AORTIC ATRESIA | HYPOPLASIA ASCENDING AORTA | HYPOPLASTIC LEFT HEART SYNDROME | HYPOPLASTIC LEFT VENTRICLE (SUBNORMAL CAVITY VOLUME) | HYPOPLASTIC MITRAL VALVE | MITRAL STENOSIS	No	Unknown	MMP9	CECR5, DNAH10, DNAJC21, NCAPG, SAV1		SPERT	3	2.65e-05	1
1-05093	DYSPLASTIC (ABSENT) PULMONARY VALVE SYNDROME (TOF WITH APVS) | RIGHT AORTIC ARCH | TETRALOGY OF FALLOT	No	No		OBSL1,SYTL2									1-07447	ATRIAL SEPTAL DEFECT | HYPOPLASTIC LEFT HEART SYNDROME	No	No		CCDC185, FKBP14, GSTP1, LRRK2, MASP1		RMND1	3	2.66e-05	1
1-05098	BALANCED COMPLETE ATRIOVENTRICULAR CANAL | TETRALOGY OF FALLOT | VENTRICULAR SEPTAL DEFECT, MULTIPLE | VENTRICULAR SEPTAL DEFECT, MUSCULAR	Yes	Unknown	EFR3A	NSMAF,TBRG4									1-07472	AORTIC ATRESIA | ENDOCARDIAL FIBROELASTOSIS | HYPOPLASIA ASCENDING AORTA | HYPOPLASTIC LEFT HEART SYNDROME | HYPOPLASTIC MITRAL VALVE | LEFT AORTIC ARCH WITH NORMAL BRANCHING PATTERN | LEFT ATRIAL HYPOPLASIA	No	Unknown		CMTR2, DLGAP5, FHAD1, MPEG1, OBSCN, POLR1D		PRKRA	3	2.66e-05	1
1-05136	RIGHT AORTIC ARCH | TETRALOGY OF FALLOT	No	No	COPB2	OSBPL3,RPUSD4,TTC3,VIL1									1-07501	AORTIC ARCH HYPOPLASIA | AORTIC ATRESIA | HYPOPLASIA ASCENDING AORTA | HYPOPLASTIC LEFT HEART SYNDROME | HYPOPLASTIC LEFT VENTRICLE (SUBNORMAL CAVITY VOLUME) | MITRAL ATRESIA	Yes	No	NYNRIN, PIDD, PPM1M, TRPM8	ABCB5, MCC, PRMT7, ZBTB17, ZNF569		B4GALT3	4	4.57e-05	1
1-05155	CONGENITAL CORONARY ANOMALY | HYPOPLASTIC LEFT PULMONARY ARTERY | HYPOPLASTIC MAIN PULMONARY ARTERY | HYPOPLASTIC RIGHT PULMONARY ARTERY | LEFT AORTIC ARCH WITH NORMAL BRANCHING PATTERN | LSVC TO CORONARY SINUS | PULMONARY STENOSIS, SUBVALVAR | PULMONARY STENOSIS, VALVAR | RIGHT SUPERIOR VENA CAVA TO RIGHT ATRIUM | TETRALOGY OF FALLOT | VENTRICULAR SEPTAL DEFECT, MALALIGNMENT	Yes	Unknown	COPA,TRPC5	ACTA2,EGFL6,LRRD1									1-07524	AORTIC STENOSIS | BICOMMISSURAL (BICUSPID, BILEAFLET) AORTIC VALVE, RIGHT-NON FUSION | HYPOPLASTIC LEFT VENTRICLE (SUBNORMAL CAVITY VOLUME) | MITRAL STENOSIS, PARACHUTE MITRAL VALVE | TUBULAR HYPOPLASIA OF AORTA + COARCTATION	Yes	Unknown	DIP2C, MAPK15	FAM43A, SLC9C1, XYLB		HHATL	3	2.67e-05	1
1-05190	TETRALOGY OF FALLOT	Yes	Yes		ARMC2,NOBOX,PTPN13,ZNF749									1-07526	AORTIC STENOSIS - VALVAR | ATRIAL SEPTAL DEFECT, SECUNDUM | BICOMMISSURAL (BICUSPID, BILEAFLET, BIFOLIATE) AORTIC VALVE | ENDOCARDIAL FIBROELASTOSIS | HYPOPLASTIC LEFT HEART SYNDROME | MITRAL STENOSIS, VALVAR	No	Unknown		ERN2, LPCAT2		ALX3	3	2.67e-05	1
1-05223	ATYPICAL CLEFT OF MITRAL VALVE | PARACHUTE MITRAL VALVE | RIGHT AORTIC ARCH WITH NORMAL BRANCHING PATTERN | TETRALOGY OF FALLOT WITH PULMONARY ATRESIA AND MAPCAS	Yes	Unknown	NBAS	CCDC18,PCDHGA7,PIK3C3,USP53									1-07570	HYPOPLASTIC LEFT HEART SYNDROME	Yes	Unknown	HERC4, KMT2D	GAS2L3, TMEM132C, TUBGCP5, ZBTB11		PRR24	2	1.21e-05	1
1-05258	TETRALOGY OF FALLOT	No	Yes		ABCA5,LRGUK,NXPE2,SSMEM1,STBD1,STRADB,WRB,ZKSCAN4									1-07655	AORTIC ARCH HYPOPLASIA | AORTIC ATRESIA | HYPOPLASIA ASCENDING AORTA | HYPOPLASTIC LEFT HEART SYNDROME | HYPOPLASTIC MITRAL VALVE | LEFT AORTIC ARCH WITH NORMAL BRANCHING PATTERN | MALPOSITIONED ATRIAL SEPTUM (WITH OR WITHOUT PAPVC) | PATENT FORAMEN OVALE	Yes	Unknown		C9, CHDH, PPM1N, SEH1L, SRPX, WFDC1		KLHL26	4	4.6e-05	1
1-05277	ABERRANT RIGHT SUBCLAVIAN ARTERY | ABNORMAL BRANCHING LEFT AORTIC ARCH | BILATERAL SUBARTERIAL CONUS | HYPOPLASTIC MAIN PULMONARY ARTERY | HYPOPLASTIC PULMONARY ANNULUS | LSVC - NON COMMUNICATING WITH RSVC | LSVC TO CORONARY SINUS | PULMONARY STENOSIS | PULMONARY STENOSIS, SUBVALVAR | PULMONARY STENOSIS, VALVAR | TETRALOGY OF FALLOT	No	Yes	LENG1	COL1A2,HEATR4,POMGNT2									1-07749	AORTIC ARCH HYPOPLASIA | AORTIC ARCH HYPOPLASIA | AORTIC STENOSIS | AORTIC STENOSIS | HYPOPLASTIC LEFT HEART SYNDROME | HYPOPLASTIC LEFT HEART SYNDROME | MITRAL STENOSIS | MITRAL STENOSIS	No	Yes	DDIT3, SMARCC1	CENPJ, HAGH, SEH1L, SOX15		TNRC6A	7	0.000121284	1
1-05297	DISCONTINUITY OF PULMONARY ARTERIES | RIGHT AORTIC ARCH WITH NORMAL BRANCHING PATTERN | TETRALOGY OF FALLOT	No	Unknown	ACSL1,TSEN2	CCDC85A,EXOC8									1-08058	AORTIC STENOSIS - VALVAR | COARCTATION SIMPLE (ISOLATED) | HYPOPLASTIC LEFT VENTRICLE (SUBNORMAL CAVITY VOLUME)	No	Unknown	URB2	CASKIN1, DNAH1, HACD1, MAML2, TAMM41		DTNBP1	3	2.7e-05	1
1-05353	MULTIPLE ATRIAL SEPTAL DEFECTS | TETRALOGY OF FALLOT	No	Yes		PTDSS2									1-08695	AORTIC ATRESIA | HYPOPLASTIC LEFT HEART SYNDROME | MITRAL STENOSIS	No	Yes		CCDC39, KIAA0895, LDHC, MCM9, NDUFA12		ZBTB12	3	2.7e-05	1
1-05379	BICUSPID PULMONARY VALVE | HYPOPLASTIC PULMONARY ANNULUS | PULMONARY STENOSIS, SUBVALVAR | PULMONARY STENOSIS, VALVAR | RIGHT AORTIC ARCH WITH NORMAL BRANCHING PATTERN | TETRALOGY OF FALLOT | VENTRICULAR SEPTAL DEFECT, MALALIGNMENT | VENTRICULAR SEPTAL DEFECT, SINGLE	Yes	Unknown	PYGL,TNRC18	AIG1,CHDH,PLEKHA6									1-09890	AORTIC ARCH HYPOPLASIA | AORTIC ATRESIA | HYPOPLASIA ASCENDING AORTA | HYPOPLASTIC LEFT HEART SYNDROME | LEFT AORTIC ARCH WITH NORMAL BRANCHING PATTERN | PATENT FORAMEN OVALE | TRICUSPID REGURGITATION | TRICUSPID VALVE PROLAPSE	No	Yes		CTAGE5, REC8, RPAIN, SERPINB5, SUPT20H		FNDC1	6	9.41e-05	1
1-05400	ATRIAL SEPTAL DEFECT, SECUNDUM | RIGHT AORTIC ARCH WITH UNKNOWN BRANCHING PATTERN | TETRALOGY OF FALLOT WITH PULMONARY ATRESIA | VENTRICULAR SEPTAL DEFECT, MALALIGNMENT	No	No		CCDC27,DNAH9,PRSS48,SFXN3									1-10681	HYPOPLASTIC LEFT HEART SYNDROME	Yes	Yes	PSMC4	PPL, TBC1D23, TMCO3, TPD52L1		MYBBP1A	5	6.89e-05	1
1-05408	HYPOPLASTIC LEFT PULMONARY ARTERY | HYPOPLASTIC RIGHT PULMONARY ARTERY | HYPOPLASTIC RIGHT VENTRICLE (SUBNORMAL CAVITY VOLUME) | HYPOPLASTIC TRICUSPID VALVE | TETRALOGY OF FALLOT WITH PULMONARY ATRESIA | VENTRICULAR SEPTAL DEFECT, MALALIGNMENT | VENTRICULAR SEPTAL DEFECT, SINGLE	Yes	Unknown		DDX60,EXOC1,IFNG,IGSF22,KCNN3,MLPH,PRR11,RCBTB1,USP33,ZNF662									1-10799	HYPOPLASTIC LEFT HEART SYNDROME	Yes	Yes	KMT2D, PNPLA3, WDR74	ITIH2, JUP, MAP3K9, NDUFAF5, SLC28A2, TRIM5		RGMA	4	4.63e-05	1
1-05431	TETRALOGY OF FALLOT WITH PULMONARY ATRESIA	Yes	No		ADAMTS3,COMMD6,MAP3K4,ZNF888,NOX4,PTH2R,SH3GL3,THNSL1									1-12480	ATRIAL SEPTAL DEFECT, SECUNDUM | HYPOPLASTIC LEFT HEART SYNDROME	Yes	Yes	KMT2D, PI4KA	ADA, ATP13A5, CD109, DHDDS, HFE2		SLC4A5	6	9.44e-05	1
1-05433	TETRALOGY OF FALLOT	No	Unknown		FOXRED2,MUC17,PCDHB4,PDLIM3,TM2D3,TWIST2,ZNF227									1-13828	AORTIC ARCH HYPOPLASIA | BICOMMISSURAL (BICUSPID, BILEAFLET, BIFOLIATE) AORTIC VALVE | COARCTATION | HYPOPLASTIC LEFT VENTRICLE (SUBNORMAL CAVITY VOLUME) | PATENT FORAMEN OVALE	Yes	Unknown		GPR179, LDHC, RAB44, SDK2, SMAD6, SORCS3		THAP11	3	2.72e-05	1
1-05437	HYPOPLASTIC LEFT PULMONARY ARTERY | HYPOPLASTIC RIGHT PULMONARY ARTERY | LSVC - NON COMMUNICATING WITH RSVC | LSVC TO CORONARY SINUS | RIGHT PULMONARY ARTERY ABNORMALITY | TETRALOGY OF FALLOT WITH PULMONARY ATRESIA | VENTRICULAR SEPTAL DEFECT, MALALIGNMENT	Yes	No		OR6C65,PTPRQ,REP15,SYNE1,ZNF557									950400309-0	HLHS, Aortic Atresia, Mitral Atresia	No	Unknown		COG5, COL8A1, ERICH6B, FANCM, MAN2B2		MAP3K3	5	6.92e-05	1
1-05444	LSVC TO CORONARY SINUS | TETRALOGY OF FALLOT	No	Unknown	IL11RA	C18orf32,RPL17,CDC42EP2,KRT26,STAU2									GT04006052	HYPOPLASTIC LEFT HEART SYNDROME;MITRAL STENOSIS;AORTIC ATRESIA	Unknown	Yes		EQTN, KMT2B, LRRC58, PIWIL4		PGAM2	2	1.23e-05	1
1-05453	ATRIAL SEPTAL DEFECT | RIGHT AORTIC ARCH | TETRALOGY OF FALLOT	No	Unknown	PCDHGA11	APEH,DBX1,PIP4K2C,TMEM33									GT04006072	HYPOPLASTIC LEFT HEART SYNDROME MITRAL STENOSIS;AORTIC ATRESIA	Unknown	Yes	HYAL4	CFAP46		CTU2	3	2.72e-05	1
1-05476	ANOMALOUS ORIGIN OF RIGHT CORONARY ARTERY FROM PULMONARY ARTERY | RIGHT AORTIC ARCH | TETRALOGY OF FALLOT	No	Unknown	EDC4,GGA3	DNAJC3,FGF6,TBXA2R,TNN,ZCRB1									GT04006181	HYPOPLASTIC LEFT HEART SYNDROME;MITRAL STENOSIS;AORTIC ATRESIA;INTACT VENTRICULAR SEPTUM	Yes	No		ESR1, NUDCD1		RP11-343C2.11	2	1.24e-05	1
1-05499	LEFT AORTIC ARCH WITH UNKNOWN BRANCHING PATTERN | PULMONARY STENOSIS, SUBVALVAR | PULMONARY STENOSIS, VALVAR | TETRALOGY OF FALLOT | VENTRICULAR SEPTAL DEFECT, MALALIGNMENT	No	Yes	KCNH3,LRRC32,SUGP2	ATRNL1,BPIFA1,GNRH1,ITGAE,MYBPC2,PIH1D2,POLN,SERINC4									GT04006322	HYPOPLASTIC LEFT HEART SYNDROME;MITRAL STENOSIS;AORTIC ATRESIA	Yes	Yes	ABL2	CPB2, OR56A3, OVCH2, PLCE1, UMODL1		BOD1L1	8	0.000151933	1
1-05520	RIGHT AORTIC ARCH WITH NORMAL BRANCHING PATTERN | TETRALOGY OF FALLOT WITH PULMONARY ATRESIA AND MAPCAS	No	Unknown	ATCAY,MR1	ALKBH8,ATP2A2,ERMAP,TMEM260									GT04006363	HYPOPLASTIC LEFT HEART SYNDROME;MITRAL ATRESIA;AORTIC ATRESIA	Unknown	No	ATP6AP1L, CDR2, HDDC3, TOM1	C7orf69, DNAH12, EYA1, PVR		EYS	8	0.000152034	1
1-05570	ABERRANT LEFT SUBCLAVIAN ARTERY | ATRIAL SEPTAL DEFECT, SECUNDUM | TETRALOGY OF FALLOT	Yes	No	AGPS	SEPT9,GLT1D1									GT04006381	HYPOPLASTIC LEFT HEART SYNDROME;HYPOPLASTIC AORTIC VALVE AND MITRAL VALVE;INTACT VENTRICULAR SEPTUM	No	No	BRD4, ZNF675	ASTN2, FOXB1, FUT10, IARS, KIF3A, MUC1		C9orf147	2	1.24e-05	1
1-05579	HYPOPLASTIC LEFT PULMONARY ARTERY | HYPOPLASTIC MAIN PULMONARY ARTERY | HYPOPLASTIC PULMONARY ANNULUS | PATENT DUCTUS ARTERIOSUS | PULMONARY STENOSIS, LEFT | TETRALOGY OF FALLOT	Yes	No	HNF4A,WDR52,ZMYND19	ADAMTS20,CEP112,EDA2R,FSD2,INTU,ISLR,NFS1									GT04006421	HYPOPLASTIC LEFT HEART SYNDROME MITRAL STENOSIS;AORTIC ATRESIA;INTACT VENTRICULAR SEPTUM	No	Yes	RBFOX2	DNAH9, PM20D1		SKIDA1	6	9.51e-05	1
1-05606	TETRALOGY OF FALLOT	Yes	No		ACADM,CEP170B,DNAH7,PLEKHG6,SCNN1D									GT04006512	HYPOPLASTIC LEFT HEART SYNDROME;HYPOPLASTIC AORTIC VALVE MITRAL VALVE;INTACT VENTRICULAR SEPTUM	No	No		FAAP20, MYOM2, TMEM62		CYP24A1	4	4.69e-05	1
1-05613	CYANOTIC CONGENITAL HEART DISEASE | TETRALOGY OF FALLOT	Yes	Unknown	RETSAT	RHBG,SH3BP5,SUMO4,TDRD6,UNC5C									GT04006632	HYPOPLASTIC LEFT HEART SYNDROME;MITRAL STENOSIS;AORTIC ATRESIA;INTACT VENTRICULAR SEPTUM	Unknown	Yes				PDE6B	4	4.7e-05	1
1-05634	ABERRANT LEFT SUBCLAVIAN ARTERY | ABNORMAL BRANCHING RIGHT AORTIC ARCH | TETRALOGY OF FALLOT WITH PULMONARY ATRESIA AND MAPCAS	No	Unknown	ANXA6	FAM206A,LDB2,PLB1,PTPRH									GT04006702	HYPOPLASTIC LEFT HEART SYNDROME;MITRAL STENOSIS;AORTIC ATRESIA;INTACT VENTRICULAR SEPTUM	No	No	IFT140, TEX14	AKAP1, GEMIN2, LCA5L, LRRC23, NHSL1, TBC1D32		ERAL1	3	2.76e-05	1
1-05635	BICOMMISSURAL (BICUSPID, BILEAFLET) AORTIC VALVE, RIGHT-NON FUSION | HYPOPLASTIC MAIN PULMONARY ARTERY | LEFT AORTIC ARCH WITH NORMAL BRANCHING PATTERN | RETRO-AORTIC INNOMINATE VEIN | TETRALOGY OF FALLOT WITH PULMONARY ATRESIA AND MAPCAS	Yes	Unknown		DNAH5,ITGA4,POLG2,SAMD9L,UCKL1									GT04006742	HYPOPLASTIC LEFT HEART SYNDROME;HYPOPLASTIC AORTIC VALVE;MITRAL VALVE	No	Yes	GPT2	ITGB3BP, PNLIP		RP11-724O16.1	3	2.77e-05	1
1-05659	HYPOPLASTIC INFUNDIBULAR SEPTUM | HYPOPLASTIC LEFT PULMONARY ARTERY | PATENT DUCTUS ARTERIOSUS | PATENT FORAMEN OVALE | PULMONARY STENOSIS | RETRO-AORTIC INNOMINATE VEIN | TETRALOGY OF FALLOT	No	Yes		ARHGEF15,COL28A1,DNAJB8,HSP90AA1,STON1,STON1,ZNF581									GT04006813	HYPOPLASTIC LEFT HEART SYNDROME;MITRAL STENOSIS;AORTIC ATRESIA W/ VENTRICULAR SEPTAL DEFECT	Yes	Yes	ERBB2, PLEKHO2	CPED1, GPR37L1, HDDC3, IFNW1, KLHL38, OR52W1, TEX9, XRCC6BP1		GRIN3B	4	4.72e-05	1
1-05684	TETRALOGY OF FALLOT WITH PULMONARY ATRESIA	No	No		ABCA10,CAPN12,CAPRIN2,CCDC168,CDH19,CLEC3B,CYBA,TNC									GT04006883	HYPOPLASTIC LEFT HEART SYNDROME;MITRAL ATRESIA;AORTIC ATRESIA	No	No		CCDC170, CUTA, EDF1, PYHIN1, SPATA7, THADA, TLDC2, UNG		TPRA1	3	2.77e-05	1
1-05695	PULMONARY STENOSIS | PULMONARY STENOSIS, SUBVALVAR | PULMONARY STENOSIS, VALVAR | RIGHT AORTIC ARCH WITH NORMAL BRANCHING PATTERN | TETRALOGY OF FALLOT | VENTRICULAR SEPTAL DEFECT, MALALIGNMENT	Yes	No		MCHR1,RXFP2,ZNF132									GT04006932	HYPOPLASTIC LEFT HEART SYNDROME (HYPOPLASTIC MITRAL VALVE,AORTIC STENOSIS) W/ VENTRICULAR SEPTAL DEFECT	No	No	CDKN3, SETD3	ABRA, LRGUK, MRPS22		SGK223	5	7.04e-05	1
1-05705	DYSPLASTIC (ABSENT) PULMONARY VALVE SYNDROME (TOF WITH APVS) | LSVC TO CORONARY SINUS | PULMONARY ARTERY ANOMALY | RIGHT AORTIC ARCH WITH NORMAL BRANCHING PATTERN | RIGHT SUPERIOR VENA CAVA TO RIGHT ATRIUM | RIGHT VENTRICULAR STRUCTURAL ABNORMALITY | TETRALOGY OF FALLOT | VENTRICULAR SEPTAL DEFECT, MALALIGNMENT	No	Yes	FGFR2	AEN,COL9A1,HCAR1,OBSCN,PLA2G2F,RBL1,SCP2									GT04006992	HYPOPLASTIC LEFT HEART SYNDROME (HYPOPLASTIC MITRAL VALVE,AORTIC STENOSIS);INTACT VENTRICULAR SEPTUM	No	Yes	SI, TMPRSS2	CAPSL, NCKIPSD, TMEM94		TP63	5	7.06e-05	1
1-05720	ENDOCARDIAL CUSHION DEFECT | TETRALOGY OF FALLOT	No	Yes	SEPT4,PRKCH	MYOM1,PLCB4,SDR42E1,SEMG2									GT04007023	HYPOPLASTIC LEFT HEART SYNDROME;MITRAL ATRESIA;AORTIC ATRESIA	Unknown	No	DNM3	ROGDI, TMEM160, TTC3, VWCE		DCDC2C	2	1.28e-05	1
1-05755	CORONARY ANOMALY, LEFT | HYPOPLASTIC MAIN PULMONARY ARTERY | LEFT AORTIC ARCH WITH NORMAL BRANCHING PATTERN | LSVC TO CORONARY SINUS | RETRO-AORTIC INNOMINATE VEIN | RIGHT SUPERIOR VENA CAVA ABSENT | TETRALOGY OF FALLOT WITH PULMONARY ATRESIA	Yes	Yes	RBBP8NL	BSND,CCR8,CPA3,IQCE,NWD1,SV2B,UQCRC2									GT04007271	HYPOPLASTIC LEFT HEART SYNDROME;MITRAL ATRESIA;AORTIC ATRESIA	No	Yes		CNTRL, DNAH11, IQUB, KHDC1, LRRC30, MYLK3, SENP6		ZNF821	3	2.81e-05	1
1-05790	RIGHT AORTIC ARCH | TETRALOGY OF FALLOT	Yes	No	DLGAP5,HMCN1,LRTM2,STEAP3										GT04007303	HYPOPLASTIC LEFT HEART SYNDROME;MITRAL ATRESIA;AORTIC ATRESIA	No	Yes	HEPACAM2	GJB6, MYH15, OR10X1, PTGDR, SP100, SYNE2, TNFAIP1		PI4KA	6	9.65e-05	1
1-05799	DYSPLASTIC TRICUSPID VALVE | TETRALOGY OF FALLOT	No	No		GEN1,GJA9,GNLY,IFNGR1									GT04007313	HLHS; Aotic stenosis and mitral stenosis	No	No		NKIRAS1, SCOC, SPIRE2		TMPRSS9	4	4.78e-05	1
1-05825	TETRALOGY OF FALLOT WITH PULMONARY ATRESIA AND MAPCAS	No	No	SERAC1,TBC1D20	DGKG,MIER3,MYOM2,TMPRSS11B									GT04007462	HYPOPLASTIC LEFT HEART SYNDROME;MITRAL STENOSIS;AORTIC ATRESIA	Yes	Yes		ABHD5, P2RY13, STK25, TTI2		SPTBN4	7	0.000124557	1
1-05842	TETRALOGY OF FALLOT | VENTRICULAR SEPTAL DEFECT, MULTIPLE	No	Unknown		CYB561D2,DDX4,HAUS3,ST7L									GT04007522	HYPOPLASTIC LEFT HEART SYNDROME;MITRAL STENOSIS;AORTIC ATRESIA;INTACT VENTRICULAR SEPTUM	No	No		TTC6		NEDD9	5	7.1e-05	1
1-05846	TETRALOGY OF FALLOT	No	Unknown	IGF2BP2	DNAH2,HBE1,MRPL54,RIPK1									GT04007972	HYPOPLASTIC LEFT HEART SYNDROME;MITRAL STENOSIS;AORTIC ATRESIA W/ VENTRICULAR SEPTAL DEFECT	Unknown	Yes	NOVA1	CNGA1, CST8, LPO, OSGIN1, RAG1		TJP3	4	4.8e-05	1
1-05863	TETRALOGY OF FALLOT	No	Unknown		OGFRL1,PRKCH,STIM1,STRA13									GT04008062	HYPOPLASTIC LEFT HEART SYNDROME;MITRAL ATRESIA;AORTIC ATRESIA	Yes	No	FOXM1, SLC6A9	LMO7, LRRC36, MMRN1, RSPO3, ZGRF1		FAHD1	3	2.83e-05	1
1-05886	HYPOPLASTIC MAIN PULMONARY ARTERY | LEFT AORTIC ARCH WITH NORMAL BRANCHING PATTERN | PULMONARY ATRESIA,VALVAR | PULMONARY STENOSIS, SUBVALVAR | TETRALOGY OF FALLOT WITH PULMONARY ATRESIA | VENTRICULAR SEPTAL DEFECT, MALALIGNMENT	Yes	Unknown	ZNF683	ADHFE1,FMNL3,GCDH,MAP7,RAD51AP1,TMEM33									GT04008173	HLHS, Aortic Atresia, Mitral Atresia	Yes	Yes	KMT2D	ECHS1, LIMA1, OR5D16, PIBF1, TMEM239		PLEC	10	0.000219373	1
1-05916	PULMONARY STENOSIS, BRANCH PULMONARY ARTERY | TETRALOGY OF FALLOT	Yes	Unknown	CDC27	COL13A1,LRRC26,SNX1									GT04008182	HYPOPLASTIC LEFT HEART SYNDROME (MITRAL ATRESIA,AORTIC STENOSIS) W/ VENTRICULAR SEPTAL DEFECT	Yes	Yes		PCNXL2, SAXO2, THNSL2		FAAH2	3	2.84e-05	1
1-05967	DOUBLE AORTIC ARCH, RIGHT ARCH DOMINANT | TETRALOGY OF FALLOT WITH PULMONARY ATRESIA AND MAPCAS	No	Unknown	MSC	ACADSB,ARGFX,FLT4,KIAA1324L,PPM1B,QDPR,UBL7									GT04008222	HYPOPLASTIC LEFT HEART SYNDROME;MITRAL ATRESIA;AORTIC ATRESIA	No	Yes	BAG4	CHRNB4, MCM10, MVB12A, PCDHB2, SLC37A3		TPRN	4	4.83e-05	1
1-05977	TETRALOGY OF FALLOT WITH PULMONARY ATRESIA	Yes	Yes	ABCA13,PLXNB1	CTAGE5,INPP4B,MRPL37,MUC13,PRUNE2,TNNT1,ZFYVE28									GT04008261	HYPOPLASTIC LEFT HEART SYNDROME;MITRAL ATRESIA;AORTIC ATRESIA	No	No	PGBD3	CLHC1, MYLK4, NFASC, POLN, POLR1C		PITPNM2	6	9.75e-05	1
1-05995	TETRALOGY OF FALLOT WITH PULMONARY ATRESIA	Yes	No	ARHGEF7	C15orf56,GUCY2C,VWA5B1,ZNF19									GT04008333	HYPOPLASTIC LEFT HEART SYNDROME;MITRAL ATRESIA;AORTIC ATRESIA	No	No		ATP9B, EYS, OGFOD1, TATDN2		FOXE3	3	2.85e-05	1
1-06011	HYPOPLASTIC MAIN PULMONARY ARTERY | LEFT AORTIC ARCH WITH NORMAL BRANCHING PATTERN | PULMONARY STENOSIS, SUBVALVAR | PULMONARY STENOSIS, VALVAR | TETRALOGY OF FALLOT | VENTRICULAR SEPTAL DEFECT, MALALIGNMENT	No	Unknown	CFH,FGF12,PRRG4	ADAMTS8,CYP2C18,FAM189B,GCC2,MYO5B,PADI6									GT04008362	HYPOPLASTIC LEFT HEART SYNDROME MITRAL STENOSIS;AORTIC ATRESIA;INTACT VENTRICULAR SEPTUM	No	No		RASAL3, TMPRSS11A, WDHD1		GREB1L	7	0.000125652	1
1-06025	TETRALOGY OF FALLOT	No	Yes	ANK3	EDEM3,P2RX7,PEX10,ZNHIT2									GT04008383	HYPOPLASTIC LEFT HEART SYNDROME MITRAL STENOSIS;AORTIC ATRESIA	No	Yes		BPNT1, CYP7B1, MTX3, TMPRSS11A		HECTD4	10	0.000220987	1
1-06054	PULMONARY STENOSIS, SUBVALVAR | PULMONARY STENOSIS, VALVAR | RIGHT AORTIC ARCH WITH NORMAL BRANCHING PATTERN | TETRALOGY OF FALLOT	No	Unknown		DNAH1,DNAH9,DZIP1L									GT04008401	HLHS, Intact Ventricular Septum	No	No				RRBP1	5	7.23e-05	1
1-06081	TETRALOGY OF FALLOT | TETRALOGY OF FALLOT	No	Yes		PEX12,SYPL2									GT04008693	HYPOPLASTIC LEFT HEART SYNDROME;MITRAL STENOSIS;AORTIC ATRESIA;INTACT VENTRICULAR SEPTUM	No	No	RPEL1	LAMA5, UTP4		ACAA2	3	2.89e-05	1
1-06105	LEFT PULMONARY ARTERY ABNORMALITY | TETRALOGY OF FALLOT	No	Yes	ZC3H12C	ACSM1,CD22,KRTAP10,SS18L1,ZNF678									GT04008811	HYPOPLASTIC LEFT HEART SYNDROME;MITRAL ATRESIA;AORTIC ATRESIA	No	No		ALS2CR12, KIAA1683, LRRFIP2, OR4A16		PLGRKT	2	1.33e-05	1
1-06120	TETRALOGY OF FALLOT	Yes	No	CRHR1	CCL26,CEP57,EFCAB14,PTDSS1									GT04009003	HYPOPLASTIC LEFT HEART SYNDROME;MITRAL ATRESIA;AORTIC ATRESIA	Yes	Yes		CLCN1, KLK1, LRRC23		GATA4	4	4.91e-05	1
1-06167	RETRO-AORTIC INNOMINATE VEIN | TETRALOGY OF FALLOT	No	Unknown		BRCA2,FAM114A2,MIOX,TPO									GT04009102	HLHS, Intact Ventricular Septum	No	Yes	C18orf8, GNPAT, TPD52L1	C1orf185, GTF3A, SDR42E1, UBR4		ZNF784	3	2.91e-05	1
1-06176	HYPOPLASTIC LEFT PULMONARY ARTERY | HYPOPLASTIC MAIN PULMONARY ARTERY | HYPOPLASTIC RIGHT PULMONARY ARTERY | LSVC - NON COMMUNICATING WITH RSVC | LSVC TO CORONARY SINUS | MULTIPLE MAJOR AORTOPULMONARY COLLATERAL ARTERIES (MAPCAS) | PULMONARY STENOSIS, SUBVALVAR | PULMONARY STENOSIS, VALVAR | TETRALOGY OF FALLOT | VENTRICULAR SEPTAL DEFECT RESTRICTIVE | VENTRICULAR SEPTAL DEFECT, SINGLE	Yes	No	CTDSPL2	FAM83E,STAB1									GT04009283	HYPOPLASTIC LEFT HEART SYNDROME MITRAL STENOSIS;AORTIC ATRESIA;INTACT VENTRICULAR SEPTUM	No	No		LDHA, MFSD11		IQUB	4	4.94e-05	1
1-06183	D-LOOP CORRECTED TRANSPOSITION {ID?} | DILATED AORTIC ROOT | HYPOPLASTIC LEFT PULMONARY ARTERY | HYPOPLASTIC MAIN PULMONARY ARTERY | HYPOPLASTIC RIGHT PULMONARY ARTERY | LEFT AORTIC ARCH WITH NORMAL BRANCHING PATTERN | PULMONARY ATRESIA CONGENITAL | TETRALOGY OF FALLOT WITH PULMONARY ATRESIA AND MAPCAS	Yes	Unknown	SCAMP1,SNAI1	ADCY10,LRP8,MVD,NOSTRIN,WDFY4,ZNF264									GT04009492	HYPOPLASTIC LEFT HEART SYNDROME;MITRAL ATRESIA;AORTIC ATRESIA	No	No	SCN4B	CD2BP2, FER1L6, IFT172, TGS1		OR52J3	2	1.35e-05	1
1-06214	DILATED AORTIC ROOT | HYPOPLASTIC LEFT PULMONARY ARTERY | HYPOPLASTIC MAIN PULMONARY ARTERY | HYPOPLASTIC RIGHT PULMONARY ARTERY | LEFT AORTIC ARCH WITH NORMAL BRANCHING PATTERN | PARTIALLY ANOMALOUS PULMONARY VEINS | PULMONARY ATRESIA CONGENITAL | TETRALOGY OF FALLOT WITH PULMONARY ATRESIA AND MAPCAS	No	No		ITPRIPL1,KIF14,MAFA,NOD1,PZP,TLL2									GT04009613	HYPOPLASTIC LEFT HEART SYNDROME;MITRAL ATRESIA;AORTIC ATRESIA	No	No		DAG1, MXI1, PARP11		OR6C3	2	1.35e-05	1
1-06215	ABERRANT LEFT SUBCLAVIAN ARTERY | ABNORMAL BRANCHING RIGHT AORTIC ARCH | RIGHT AORTIC ARCH LEFT LIGAMENT | TETRALOGY OF FALLOT | VASCULAR RING | VENTRICULAR SEPTAL DEFECT, MALALIGNMENT	No	Unknown	ZNF528	MEP1A,NDST1,PNPT1									GT04009902	HYPOPLASTIC LEFT HEART SYNDROME;MITRAL ATRESIA;AORTIC ATRESIA	No	Yes		AGBL3, JAM2, MBLAC1		MAP3K10	4	4.94e-05	1
1-06233	LEFT AORTIC ARCH WITH UNKNOWN BRANCHING PATTERN | PULMONARY STENOSIS, SUBVALVAR | PULMONARY STENOSIS, VALVAR | TETRALOGY OF FALLOT	No	No		ANKRD35,DUS1L									GT04010093	HYPOPLASTIC LEFT HEART SYNDROME;MITRAL ATRESIA;AORTIC ATRESIA	Unknown	Yes		CATSPERG, IGFN1, SLCO1A2, UQCRC2		CCDC53	2	1.35e-05	1
1-06243	COLLATERAL VESSEL | EXCESSIVE MYOCARDIAL TRABECULATION OR NONCOMPACTION | MULTIPLE AORTOPULMONARY COLLATERAL ARTERIES | RETRO-AORTIC INNOMINATE VEIN | RIGHT AORTIC ARCH WITH NORMAL BRANCHING PATTERN | TETRALOGY OF FALLOT WITH PULMONARY ATRESIA AND MAPCAS	No	No		CAPN14									GT04010132	HYPOPLASTIC LEFT HEART SYNDROME (MITRAL ATRESIA,AORTIC STENOSIS) W/ VENTRICULAR SEPTAL DEFECT	No	Yes	CASP9	KIF14, RSPH4A		OR10K2	2	1.35e-05	1
1-06248	CONUS CORONARY ARTERY | RIGHT AORTIC ARCH WITH NORMAL BRANCHING PATTERN | TETRALOGY OF FALLOT	Yes	No		ALG9,ATM,PDE11A,RTKN,TRPV1,ZNF367									GT04010362	HYPOPLASTIC LEFT HEART SYNDROME	No	No	GLIS3	ABI2, ALDH7A1, LRGUK, PIGV, TMPRSS12		OR51A7	2	1.35e-05	1
1-06321	TETRALOGY OF FALLOT	Yes	No	LRRIQ3	ADPRHL1,DCAF4,EPS15,MRPS35,MYO3A,SLC12A3									GT04010372	HYPOPLASTIC LEFT HEART SYNDROME;MITRAL STENOSIS;AORTIC ATRESIA	Yes	No	HMCN1, OR14C36, TRIB2	ADH4, CFAP69, EXOSC8, GDPGP1, SERAC1		MRGPRX2	3	2.93e-05	1
1-06345	LSVC TO CORONARY SINUS | PATENT DUCTUS ARTERIOSUS | PATENT FORAMEN OVALE | TETRALOGY OF FALLOT	Yes	Unknown		CPT1B,DCHS2,GREB1L,MYO3A,NLRP13,PTPRH,TULP3,WDR81,ZNF283									GT04010432	HYPOPLASTIC LEFT HEART SYNDROME;MITRAL ATRESIA;AORTIC ATRESIA	No	No	RABGAP1L	CGNL1, SCAPER, SUGT1, UBE2Q2		F12	3	2.93e-05	1
1-06370	HYPOPLASTIC MAIN PULMONARY ARTERY | LEFT AORTIC ARCH WITH NORMAL BRANCHING PATTERN | PULMONARY STENOSIS, SUBVALVAR | PULMONARY STENOSIS, SUPRAVALVAR | PULMONARY STENOSIS, VALVAR | TETRALOGY OF FALLOT | VENTRICULAR SEPTAL DEFECT, MALALIGNMENT	Yes	Unknown	PIGS,PTBP1,ZNF782	ADGRF2,GPR182,HIF3A,HOOK1,PXDN,SYDE2									GT04010662	HYPOPLASTIC LEFT HEART SYNDROME;MITRAL ATRESIA;AORTIC ATRESIA	No	Yes	RPUSD4, ZBTB7B	TTN		ARG2	3	2.94e-05	1
1-06384	TETRALOGY OF FALLOT	Yes	No	NALCN	C6orf118,KCNT2,VWA8									GT04010722	HYPOPLASTIC LEFT HEART SYNDROME;MITRAL STENOSIS;AORTIC ATRESIA;INTACT VENTRICULAR SEPTUM	No	No	ACSM5	BBS9, FCRLB, IL15RA		NUDT16L1	3	2.94e-05	1
1-06389	RIGHT VENTRICULAR VOLUME OVERLOAD | TETRALOGY OF FALLOT	Yes	Yes	THBS2	DGKG									GT04010822	HYPOPLASTIC LEFT HEART SYNDROME MITRAL STENOSIS;AORTIC ATRESIA;INTACT VENTRICULAR SEPTUM	Yes	No	FCAR, INPP5F, TTK	DROSHA, HAUS5, MEDAG, RSPH6A, SDCCAG8, SLC5A9, SPATA13		RFX6	4	4.96e-05	1
1-06459	BALANCED COMPLETE ATRIOVENTRICULAR CANAL | TETRALOGY OF FALLOT | VENTRICULAR SEPTAL DEFECT, SINGLE	Yes	Unknown	AAK1,RIOK1	ANGPT4,CASP8,CYP4F2,IGFN1,MYH15,OIT3,RALGAPA2,TTC6									GT04010881	HYPOPLASTIC LEFT HEART SYNDROME;MITRAL STENOSIS;AORTIC ATRESIA	No	No		RIN2		OR9I1	2	1.36e-05	1
1-06499	ATRIAL SEPTAL DEFECT | TETRALOGY OF FALLOT	Yes	Unknown		ANKLE1,ANKRD7,ANXA6,HBB,IGSF10,TRAFD1,VTI1A,XPNPEP3									GT04010993	HYPOPLASTIC LEFT HEART SYNDROME;MITRAL ATRESIA;AORTIC ATRESIA	Yes	Yes	KMT2D, KRT13	CABP5, PALB2		SOWAHA	4	4.98e-05	1
1-06525	ABERRANT RIGHT SUBCLAVIAN ARTERY | TETRALOGY OF FALLOT WITH PULMONARY ATRESIA	No	No	RAP1GDS1,TRRAP	SPINK4,ZFP41									GT04011011	HYPOPLASTIC LEFT HEART SYNDROME;MITRAL ATRESIA;AORTIC ATRESIA	Yes	Yes		ADGB, COG7, COX18, DDIT3, FECH, HPS3, WDR87, WIF1		KRTCAP3	2	1.37e-05	1
1-06537	ABERRANT RIGHT SUBCLAVIAN ARTERY | LSVC TO CORONARY SINUS | PULMONARY VENOUS DISEASE | TETRALOGY OF FALLOT WITH PULMONARY ATRESIA AND MAPCAS	Yes	Unknown	PSTPIP2	CPZ,LRRC56,SDHAF4,SIX4,SVOPL,TAS1R3,ZBBX									GT04011222	HYPOPLASTIC LEFT HEART SYNDROME;MITRAL ATRESIA;AORTIC ATRESIA	Yes	No		CCDC65, MRO, TAGLN3		TARBP1	5	7.35e-05	1
1-06587	HYPOPLASTIC MAIN PULMONARY ARTERY | HYPOPLASTIC RIGHT PULMONARY ARTERY | LEFT AORTIC ARCH WITH NORMAL BRANCHING PATTERN | LEFT PULMONARY ARTERY ABNORMALITY | PULMONARY STENOSIS, SUBVALVAR | PULMONARY STENOSIS, SUPRAVALVAR | PULMONARY STENOSIS, VALVAR | TETRALOGY OF FALLOT	Yes	Unknown		AXDND1,DSG3,RNF214,SULT2B1,TXK									GT04011301	HYPOPLASTIC LEFT HEART SYNDROME W/VENTRICULAR SEPTAL DEFECT	No	Yes		ACSM6, PDE10A		AC012313.1	2	1.37e-05	1
1-06589	ATRIAL SEPTAL DEFECT, SECUNDUM | HYPOPLASTIC LEFT PULMONARY ARTERY | TETRALOGY OF FALLOT WITH PULMONARY ATRESIA | VENTRICULAR SEPTAL DEFECT, MULTIPLE	Yes	Yes	IARS	BST1,MED17,NSMCE1,SPATC1L,TM6SF1,ZRANB2									GT04011312	HYPOPLASTIC LEFT HEART SYNDROME;MITRAL ATRESIA;AORTIC ATRESIA	Unknown	Yes		ATG4C, CD82, P3H1, PER3, RNF130		LTBP4	5	7.36e-05	1
1-06590	HYPOPLASTIC LEFT VENTRICLE (SUBNORMAL CAVITY VOLUME) | HYPOPLASTIC RIGHT PULMONARY ARTERY | LEFT AORTIC ARCH WITH NORMAL BRANCHING PATTERN | LSVC TO CORONARY SINUS | PULMONARY STENOSIS, SUBVALVAR | RIGHT SUPERIOR VENA CAVA TO RIGHT ATRIUM | TETRALOGY OF FALLOT | UNBALANCED COMPLETE ATRIOVENTRICULAR CANAL, RIGHT DOMINANT	No	Unknown		HOOK1,INTU,SLCO2A1,TRPM6,TXLNB									GT04011402	HYPOPLASTIC LEFT HEART SYNDROME;MITRAL ATRESIA;AORTIC ATRESIA	No	Yes	DOCK4	BBOX1, CCDC68, CLDN25, NRIP1, RAD9B, RALGAPA1		OR2G2	2	1.37e-05	1
1-06593	HYPOPLASTIC LEFT PULMONARY ARTERY | HYPOPLASTIC MAIN PULMONARY ARTERY | PULMONARY STENOSIS, SUBVALVAR | PULMONARY STENOSIS, VALVAR | RIGHT AORTIC ARCH WITH NORMAL BRANCHING PATTERN | TETRALOGY OF FALLOT	Yes	Unknown	APOB,PPAP2A	ESYT1,IZUMO1,RASSF4,RNF180,SPATA18									GT04011443	HLHS; Intact ventricular septum	No	No		GLB1L3, MFGE8, PER2		MYO1C	5	7.37e-05	1
1-06626	LSVC TO CORONARY SINUS | TETRALOGY OF FALLOT WITH PULMONARY ATRESIA	Yes	Unknown	NPRL3,TECPR2	FAT2,ZNF726,NAA16									GT04011562	HYPOPLASTIC LEFT HEART SYNDROME;MITRAL ATRESIA;AORTIC ATRESIA	No	Yes	ARHGEF5	CCDC169, CDK13, GALNT12, KIAA1586		PRR12	6	0.000100064	1
1-06642	DILATED LEFT PULMONARY ARTERY | DILATED RIGHT PULMONARY ARTERY | DYSPLASTIC (ABSENT) PULMONARY VALVE SYNDROME (TOF WITH APVS) | MAIN PULMONARY ARTERY ABNORMALITY | TETRALOGY OF FALLOT	No	Unknown		DISP1,EXT2,FAM199X,FLT4,MLF1,MOK,POLR1A,SLC10A4,UBE2D1									GT04011592	HYPOPLASTIC LEFT HEART SYNDROME;MITRAL STENOSIS;AORTIC ATRESIA;INTACT VENTRICULAR SEPTUM	No	No	PCBP3, RNF219	C11orf63		RGCC	2	1.38e-05	1
1-06649	HYPOPLASTIC MAIN PULMONARY ARTERY | HYPOPLASTIC PULMONARY ANNULUS | PULMONARY STENOSIS, SUBVALVAR | PULMONARY STENOSIS, SUPRAVALVAR | PULMONARY STENOSIS, VALVAR | TETRALOGY OF FALLOT	No	Unknown		CDHR5,HECTD1,HLTF									GT04011733	HYPOPLASTIC LEFT HEART SYNDROME (MITRAL ATRESIA,AORTIC STENOSIS);INTACT VENTRICULAR SEPTUM	Yes	Yes	CHD4	ACSF3, CUBN, DUS2		RTBDN	3	2.98e-05	1
1-06664	LSVC TO CORONARY SINUS | TETRALOGY OF FALLOT | VENTRICULAR SEPTAL DEFECT, MALALIGNMENT | VENTRICULAR SEPTAL DEFECT, MULTIPLE | VENTRICULAR SEPTAL DEFECT, MUSCULAR	Yes	No		AAK1,GLI2,KCNB2,NFE2L2,SOAT1,ZNF226									GT04011752	HYPOPLASTIC LEFT HEART SYNDROME;MITRAL ATRESIA;AORTIC ATRESIA	No	No		ANKZF1, CEP85, FBXL8, FCGBP, WNT1		CCDC65	3	2.99e-05	1
1-06673	RIGHT AORTIC ARCH WITH NORMAL BRANCHING PATTERN | TETRALOGY OF FALLOT	No	No		A4GNT,ALPK1,OR2B2									GT04011762	HYPOPLASTIC LEFT HEART SYNDROME;MITRAL ATRESIA;AORTIC ATRESIA	Yes	No	TFDP1	COL14A1, TTLL3		TMPRSS11F	3	3e-05	1
1-06675	BICUSPID PULMONARY VALVE | TETRALOGY OF FALLOT	No	Unknown	RASA1	ADSS,FAM96A,ITGA4,RASGRP2									GT04011882	HLHS, Aortic atresia, Mitral Stenosis	Yes	No	INPP5D	HENMT1, TTC21A		C12orf57	2	1.41e-05	1
1-06688	ATRIAL SEPTAL DEFECT, SECUNDUM | BICUSPID PULMONARY VALVE | HYPOPLASTIC LEFT PULMONARY ARTERY | HYPOPLASTIC RIGHT PULMONARY ARTERY | TETRALOGY OF FALLOT	No	No	CALCRL,EYS,PQBP1	ADGB,HSPA9,KRTAP4,MCF2L2,MS4A2									GT04011952	HYPOPLASTIC LEFT HEART SYNDROME;MITRAL ATRESIA;AORTIC ATRESIA	No	No	March2, PAFAH1B3	ABCD3, ITIH4, SPG11		C1orf105	2	1.41e-05	1
1-06690	ATRIAL SEPTAL DEFECT | LSVC TO CORONARY SINUS | PULMONARY STENOSIS | TETRALOGY OF FALLOT	Yes	Unknown	DNAH10	CFAP58,TTYH2,ZNF550									GT04012012	HLHS, Aortic Atresia, Mitral Atresia	Yes	Yes		APPL2, GPR161, GRB14, RWDD3, TLCD2, TSTA3		CCDC64B	4	5.06e-05	1
1-06692	BICUSPID PULMONARY VALVE | HYPOPLASTIC MAIN PULMONARY ARTERY | LEFT AORTIC ARCH WITH UNKNOWN BRANCHING PATTERN | PULMONARY STENOSIS, SUBVALVAR | PULMONARY STENOSIS, VALVAR | TETRALOGY OF FALLOT | VENTRICULAR SEPTAL DEFECT, MALALIGNMENT	No	Unknown	ABCC3,HKR1,TUBGCP2	DOCK6									GT04012081	HLHS, neurodevelopmental delay (MDI or PDI score less than 70%ile), Kabuki Syndrome	Yes	Yes	FMNL1, KMT2D, ZW10	ASIC5, CCNB2, CHCHD3, COG4, COL6A6, NT5C1B,NT5C1B		MYH15	6	0.000101375	1
1-06789	CONGENITAL CORONARY ANOMALY | TETRALOGY OF FALLOT	No	No		ITIH2,PLB1,SH2D4B									GT04012142	HLHS, Aortic Atresia, Mitral Atresia	No	Yes		C1orf185, LAMB1		OR4B1	2	1.4e-05	1
1-06797	ATRIAL SEPTAL DEFECT | RIGHT AORTIC ARCH | SYNDROME | TETRALOGY OF FALLOT WITH PULMONARY ATRESIA AND MAPCAS	Yes	Unknown		ADAT2,BRCA2,CHRDL2,CCDC182,NES,OR6C1,SPEF2,TTLL4									GT04012262	HYPOPLASTIC LEFT HEART SYNDROME;MITRAL STENOSIS;AORTIC ATRESIA;INTACT VENTRICULAR SEPTUM	No	No	ZDHHC18	B9D2, SH3RF2, WDFY4		OR4C5	2	1.41e-05	1
1-06804	HYPOPLASTIC MAIN PULMONARY ARTERY | HYPOPLASTIC PULMONARY ANNULUS | PULMONARY STENOSIS, SUBVALVAR | PULMONARY STENOSIS, VALVAR | TETRALOGY OF FALLOT	No	Unknown	DDR2	LRTM2,PQLC2L,SLC41A2									GT04012732	HYPOPLASTIC LEFT HEART SYNDROME;MITRAL STENOSIS;AORTIC ATRESIA;INTACT VENTRICULAR SEPTUM	No	Yes		C2CD5, IFIH1, ITGB8, RBL1		RNF126	3	3.01e-05	1
1-06841	DUAL ANTERIOR DESCENDING CORONARY ARTERIES | RIGHT AORTIC ARCH WITH NORMAL BRANCHING PATTERN | TETRALOGY OF FALLOT	No	No		APOBR,COL19A1,TMPRSS9									GT04013002	HLHS, Aortic Atresia, Mitral Atresia	No	No	FTSJ2, KIF14, TRPS1	WNT5B		A1BG	0	3.31e-05	1
1-06930	CONGENITAL CORONARY ANOMALY | TETRALOGY OF FALLOT WITH PULMONARY ATRESIA	No	Yes	CHAMP1	TRPM3									GT04013123	HLHS, Aortic Atresia, Mitral Atresia	No	No	GPR98	C20orf194, GABARAPL2, SIGLEC1, TPP2, ULK3, UNC13B		A1CF	1	0.00013276	1
1-06946	LEFT AORTIC ARCH WITH NORMAL BRANCHING PATTERN | TETRALOGY OF FALLOT WITH PULMONARY ATRESIA	No	No	PRCP,RGMB	DRC3									GT04013292	HYPOPLASTIC LEFT HEART SYNDROME MITRAL STENOSIS;AORTIC ATRESIA;INTACT VENTRICULAR SEPTUM	No	No	NCOA3	NCOA3, PFDN5, SUGCT		A2M	1	6.93e-05	1
1-06955	HYPOPLASTIC MAIN PULMONARY ARTERY | HYPOPLASTIC PULMONARY ANNULUS | PULMONARY STENOSIS, SUBVALVAR | RIGHT AORTIC ARCH WITH NORMAL BRANCHING PATTERN | TETRALOGY OF FALLOT	No	Unknown	CUX2,PRG4	CDH23,COL6A6,SAMD9L									GT04013431	HLHS, Aortic Atresia, Mitral Atresia	No	Yes	ALG13, PSPC1	ACSF3, AGBL1, CRELD2, EXPH5, HEMGN, PHF24, PPP2R3C, SLC18B1		A2ML1	0	7.55e-05	1
1-06965	TETRALOGY OF FALLOT	No	No		ADAMTS16,CFHR5,STK11IP,TMEM190,WDR38,WDR78									GT04013493	HYPOPLASTIC LEFT HEART SYNDROME;HYPOPLASTIC AORTIC VALVE MITRAL VALVE W/ VENTRICULAR SEPTAL DEFECT	No	Yes		AFAP1, CEP68, CPVL, KIAA1841		A3GALT2	0	1.47e-05	1
1-06970	DISCONTINUITY OF PULMONARY ARTERIES | HYPOPLASTIC LEFT PULMONARY ARTERY | HYPOPLASTIC RIGHT PULMONARY ARTERY | TETRALOGY OF FALLOT WITH PULMONARY ATRESIA AND MAPCAS	No	No		C18orf8,CLDND2,MAK,NSMCE2,SCARA5									GT04013551	HYPOPLASTIC LEFT HEART SYNDROME;MITRAL ATRESIA;AORTIC ATRESIA	Unknown	No		ETNK2, FCGBP, TNS3		A4GALT	1	3.34e-05	1
1-06986	BICUSPID PULMONARY VALVE | COMMON ATRIUM | HYPOPLASTIC MAIN PULMONARY ARTERY | HYPOPLASTIC PULMONARY ANNULUS | PARACHUTE MITRAL VALVE | PULMONARY STENOSIS | TETRALOGY OF FALLOT | UNBALANCED TRANSITIONAL ATRIOVENTRICULAR CANAL, LEFT DOMINANT | VENTRICULAR SEPTAL DEFECT, SUBPULMONARY OR CONAL	No	Unknown	ZNF254										GT04013633	HYPOPLASTIC LEFT HEART SYNDROME;HYPOPLASTIC AORTIC VALVE MITRAL VALVE W/ VENTRICULAR SEPTAL DEFECT	Unknown	No		DOPEY2, FAM227B, MMACHC, NBEAL1, SELP, SMAD3		A4GNT	1	2.55e-05	1
1-06988	ATRIAL SEPTAL DEFECT, SECUNDUM | TETRALOGY OF FALLOT	Yes	Unknown		FAM186A,FAM195B,NEK10,RAD51B									GT04013691	HYPOPLASTIC LEFT HEART SYNDROME;MITRAL ATRESIA;AORTIC ATRESIA	No	Yes		ATG2A, DNAH2, HOXA10, PPP1R32, RNF123, SNX16, TRAPPC11, ZDHHC6, ZNF34, ZNF831		AAAS	2	2.89e-05	1
1-07033	DILATED AORTIC ROOT | LEFT AORTIC ARCH WITH NORMAL BRANCHING PATTERN | PATENT FORAMEN OVALE | PULMONARY STENOSIS | PULMONARY STENOSIS, BRANCH PULMONARY ARTERY | RETRO-AORTIC INNOMINATE VEIN | SYSTEMIC VENOUS ANOMALY | TETRALOGY OF FALLOT	Yes	Yes		RGS3									GT04013752	HYPOPLASTIC LEFT HEART SYNDROME;MITRAL ATRESIA;AORTIC ATRESIA	Unknown	Yes	MYO7A	STX4, USP8		AACS	0	9.56e-05	1
1-07037	HYPOPLASTIC MAIN PULMONARY ARTERY | HYPOPLASTIC PULMONARY ANNULUS | PULMONARY STENOSIS, SUBVALVAR | PULMONARY STENOSIS, VALVAR | TETRALOGY OF FALLOT	Yes	Unknown		ADGRF4,FANCC,P2RY12									GT04013812	HYPOPLASTIC LEFT HEART SYNDROME MITRAL STENOSIS;AORTIC ATRESIA;INTACT VENTRICULAR SEPTUM	Unknown	Yes	OSBP	CALCOCO1, DENND1B, MYH3, SLC12A2, ZDHHC16		AADAC	1	2.36e-05	1
1-07048	PATENT DUCTUS ARTERIOSUS | RIGHT AORTIC ARCH | TETRALOGY OF FALLOT	Yes	Unknown	NAE1	AFTPH,CNN2,DMKN,INADL,MYH15,OR2S2,R3HCC1L,VWA3A									GT04013872	HYPOPLASTIC LEFT HEART SYNDROME;MITRAL ATRESIA;AORTIC ATRESIA	Unknown	No		AAAS, CPNE7, DIS3, LZTR1, NHLRC4, PEBP4, ULBP3		AADACL2	1	6.98e-05	1
1-07078	HYPOPLASTIC MAIN PULMONARY ARTERY | HYPOPLASTIC PULMONARY ANNULUS | PULMONARY STENOSIS, SUBVALVAR | PULMONARY STENOSIS, SUPRAVALVAR | PULMONARY STENOSIS, VALVAR | TETRALOGY OF FALLOT	No	Unknown	KLK4	C2CD5,EXOC3L4,FUZ,KCNH6,PARP9,PIGO,SESN1,TRPM6									GT04014012	HYPOPLASTIC LEFT HEART SYNDROME;MITRAL ATRESIA;AORTIC ATRESIA	Unknown	Yes		NEURL4, PPFIBP2, TBX18		AADACL3	1	5.52e-05	1
1-07116	HYPOPLASTIC LEFT PULMONARY ARTERY | HYPOPLASTIC RIGHT PULMONARY ARTERY | RIGHT PULMONARY ARTERY ABNORMALITY | TETRALOGY OF FALLOT WITH PULMONARY ATRESIA AND MAPCAS | VENTRICULAR SEPTAL DEFECT | VENTRICULAR SEPTAL DEFECT, SINGLE	No	No		CACNA1S,CMTM2,GTF3C3,KIAA1671,RECQL5,TOE1									GT04014073	HLHS, Aortic Atresia, Mitral Atresia	Yes	Yes	CTR9	FER1L5, NCAPD2, NKTR, PIWIL3		AADACL4	0	2.26e-05	1
1-07129	AORTIC STENOSIS - VALVAR | ASCENDING AORTIC ABNORMALITY | BICOMMISSURAL (BICUSPID, BILEAFLET, BIFOLIATE) AORTIC VALVE | HYPOPLASTIC LEFT PULMONARY ARTERY | HYPOPLASTIC RIGHT PULMONARY ARTERY | LEFT AORTIC ARCH WITH NORMAL BRANCHING PATTERN | MULTIPLE MAJOR AORTOPULMONARY COLLATERAL ARTERIES (MAPCAS) | PULMONARY ATRESIA,VALVAR | TETRALOGY OF FALLOT WITH PULMONARY ATRESIA AND MAPCAS | VENTRICULAR S…	No	Unknown	FOXK1	ACADM,DDIT3									GT04014301	HYPOPLASTIC LEFT HEART SYNDROME W/VENTRICULAR SEPTAL DEFECT	No	No		ABHD3, C1orf43, TMPRSS5, TPRN		AADAT	0	3.24e-05	1
1-07149	TETRALOGY OF FALLOT	No	No	EZR,ZNF469	ACER3,BCL9,CWF19L1,LFNG,UBAP2									GT04014361	HYPOPLASTIC LEFT HEART SYNDROME;MITRAL STENOSIS;AORTIC ATRESIA;INTACT VENTRICULAR SEPTUM	No	Yes		AGPAT5, CCDC81, GIN1, IGFBPL1, LAMB1, N6AMT1, NAV3, TRIM52		AAED1	0	4.12e-05	1
1-07172	CORONARY ARTERY ANOMALY, RIGHT | HYPOPLASTIC MAIN PULMONARY ARTERY | PULMONARY STENOSIS, SUBVALVAR | PULMONARY STENOSIS, VALVAR | RIGHT AORTIC ARCH WITH NORMAL BRANCHING PATTERN | RIGHT CORONARY ARTERY ARISING FROM THE LEFT SINUS OF VALSALVA | SINGLE LEFT CORONARY | TETRALOGY OF FALLOT	No	No		DALRD3,PCCB,RBM12									GT04014501	HYPOPLASTIC LEFT HEART SYNDROME;MITRAL ATRESIA;AORTIC ATRESIA	No	Yes	SCN10A			AAGAB	1	4.08e-05	1
1-07177	PATENT FORAMEN OVALE | TETRALOGY OF FALLOT	Yes	No	TRPM6	CEP83,COPB2,MYBPH,LOC101928841,PFKFB4,SLCO1B3,SYNE2,TSPAN32,USP24,ZNF260									GT04014641	HYPOPLASTIC LEFT HEART SYNDROME;MITRAL STENOSIS;AORTIC ATRESIA;INTACT VENTRICULAR SEPTUM	No	No		CTSC, GBA2, MGME1, MYO18B, P3H1, PAN2, PLA2G12A		AAK1	1	0.000163236	1
1-07198	ABERRANT RIGHT SUBCLAVIAN ARTERY | ABNORMAL BRANCHING LEFT AORTIC ARCH | ATRIAL SEPTAL DEFECT | CONGENITAL CORONARY ANOMALY | HYPOPLASTIC MAIN PULMONARY ARTERY | PULMONARY STENOSIS, SUBVALVAR | PULMONARY STENOSIS, VALVAR | TETRALOGY OF FALLOT | VENTRICULAR SEPTAL DEFECT, MALALIGNMENT	Yes	Unknown	ALX4,MEGF6	H1FOO,TRAK2									GT04014731	HYPOPLASTIC LEFT HEART SYNDROME;MITRAL ATRESIA;AORTIC ATRESIA	No	Unknown		ABCA8, CDK8		AAMDC	0	1.04e-05	1
1-07226	TETRALOGY OF FALLOT WITH PULMONARY ATRESIA AND MAPCAS	Yes	Unknown		ACADSB,ALDH16A1,IRS1,OCIAD1,RAD54B,STAP1,VAT1									GT04014933	HYPOPLASTIC LEFT HEART SYNDROME;MITRAL STENOSIS;AORTIC ATRESIA;INTACT VENTRICULAR SEPTUM	No	Yes		ACTL7A, NSMAF, SPIDR, TSNAXIP1		AAMP	0	3.26e-05	1
1-07262	TETRALOGY OF FALLOT	No	Unknown	FAM101A	ANKS6,ENDOD1,GPLD1,GTF2E2,UBAP1									GT04015162	HYPOPLASTIC LEFT HEART SYNDROME;MITRAL ATRESIA;AORTIC ATRESIA	No	Yes		GRB7, NLRP8, OR11H6, UQCRC2		AANAT	0	2.75e-05	1
1-07310	ATRIAL SEPTAL DEFECT, SECUNDUM | LEFT CORONARY ARTERY ARISING FROM THE RIGHT SINUS OF VALSALVA | RIGHT AORTIC ARCH WITH NORMAL BRANCHING PATTERN | TETRALOGY OF FALLOT	Yes	Unknown		ACO1,CGRRF1,MSH3,ST5,ZBED9									GT04015432	HLHS; Intact ventricular septum	Unknown	No		BDP1, FASTKD1, GCFC2, LCTL, PDCD4		AAR2	1	3.87e-05	1
1-07325	PULMONARY STENOSIS | TETRALOGY OF FALLOT	No	No		AHCYL2,ANKRD13A,IL37,LAMA1,LOXL2,MSRA,SP100									GT04015462	HLHS, Aortic Atresia, Mitral Atresia	Unknown	Yes		B3GALT5, FER1L5, PIK3C2A, RNF180		AARD	0	3.31e-05	1
1-07336	RIGHT AORTIC ARCH WITH NORMAL BRANCHING PATTERN | TETRALOGY OF FALLOT	No	No		BST2,FTSJ2									GT04015522	HYPOPLASTIC LEFT HEART SYNDROME;MITRAL ATRESIA;AORTIC ATRESIA	No	Yes	JMJD7	FCHSD1, MYOM3, NOS3		AARS	1	4.98e-05	1
1-07342	AORTIC STENOSIS | BICOMMISSURAL (BICUSPID, BILEAFLET, BIFOLIATE) AORTIC VALVE | RIGHT CORONARY ARTERY ARISING FROM THE LEFT SINUS OF VALSALVA | TETRALOGY OF FALLOT WITH PULMONARY ATRESIA AND MAPCAS	Yes	Unknown		CAGE1,DNAH2,FAM218A,TEPP,ZNF862									GT04015542	HYPOPLASTIC LEFT HEART SYNDROME;MITRAL ATRESIA;AORTIC ATRESIA	No	Yes	BRWD3	IGFLR1, KNTC1, MRPL32		AARS2	0	5.52e-05	1
1-07375	ABERRANT LEFT SUBCLAVIAN ARTERY | ABNORMAL BRANCHING RIGHT AORTIC ARCH | PULMONARY STENOSIS, SUBVALVAR | PULMONARY STENOSIS, VALVAR | TETRALOGY OF FALLOT | VENTRICULAR SEPTAL DEFECT, MALALIGNMENT	No	No		ARFGEF2,CD68,KDR,NUDT12,PLEKHG1									GT04015632	HLHS, Aortic Atresia, Mitral Atresia	No	Yes		LRRC46, ZYG11A		AARSD1	0	1.89e-05	1
1-07417	PATENT DUCTUS ARTERIOSUS | TETRALOGY OF FALLOT	Yes	Unknown	SEPT8	DEPDC1B,FLT1,PGM2,TARBP2,TMEM244									GT04015662	HYPOPLASTIC LEFT HEART SYNDROME;MITRAL STENOSIS;AORTIC ATRESIA;INTACT VENTRICULAR SEPTUM	No	Yes		AOC1, ATP11B, LYRM7, MCTP2, SCRIB, SPG20		AASDH	1	5.15e-05	1
1-07419	HYPOPLASTIC LEFT PULMONARY ARTERY | HYPOPLASTIC MAIN PULMONARY ARTERY | HYPOPLASTIC RIGHT PULMONARY ARTERY | PULMONARY STENOSIS | PULMONARY STENOSIS, SUBVALVAR | RIGHT PULMONARY ARTERY ABNORMALITY | TETRALOGY OF FALLOT	Yes	Unknown		ASPM,LMNTD2,SEC31B									GT04015923	HLHS; Intact ventricular septum	Unknown	No		ASIC5, ATP13A1, MLH3, ZNF675		AASDHPPT	0	7.41e-05	1
1-07422	TETRALOGY OF FALLOT	No	Yes	MYH6										GT04015952	HLHS, Aortic Atresia, Mitral Atresia	No	Yes	MLANA	C11orf63, HAUS5, RAB3C, RSPO1, TMEM86A		AASS	1	4.63e-05	1
1-07432	HYPOPLASTIC LEFT PULMONARY ARTERY | HYPOPLASTIC MAIN PULMONARY ARTERY | HYPOPLASTIC RIGHT PULMONARY ARTERY | LEFT AORTIC ARCH WITH NORMAL BRANCHING PATTERN | PULMONARY STENOSIS, SUBVALVAR | PULMONARY STENOSIS, VALVAR | TETRALOGY OF FALLOT | VENTRICULAR SEPTAL DEFECT, MALALIGNMENT	No	Unknown		ADORA3,DNMBP,HOXA1,PIK3C3,RAB3GAP1,TMEM107									GT04016012	HLHS, Aortic atresia, Mitral Stenosis	No	No	AACS, PHRF1, TAF1L	C12orf4, CDC14A, LIPI, SRRM2		AATF	2	3.07e-05	1
1-07442	CYANOTIC CONGENITAL HEART DISEASE | HYPOPLASTIC PULMONARY ANNULUS | PULMONARY STENOSIS, LEFT | PULMONARY STENOSIS, SUBVALVAR | PULMONARY STENOSIS, VALVAR | TETRALOGY OF FALLOT	Yes	Unknown		ANGPT2,EXT1,WDR19									GT04016063	HLHS; Intact ventricular septum	Yes	Yes	KMT2D, MCM6	FAM83D, MYH7B, PRMT3, XRN1, ZNF253		ABAT	1	8.03e-05	1
1-07502	DISCONTINUITY OF PULMONARY ARTERIES | HYPOPLASTIC LEFT PULMONARY ARTERY | HYPOPLASTIC MAIN PULMONARY ARTERY | HYPOPLASTIC PULMONARY ANNULUS | LEFT-SIDED PATENT DUCTUS ARTERIOSUS | PULMONARY STENOSIS | PULMONARY STENOSIS, SUBVALVAR | RIGHT AORTIC ARCH WITH NORMAL BRANCHING PATTERN | TETRALOGY OF FALLOT	No	Unknown		MACC1,WNT10B																ABCA1	5	0.000150564	1
1-07551	CONUS CORONARY SUPPLIES ANTERIOR DESCENDING | LSVC TO CORONARY SINUS | RIGHT AORTIC ARCH WITH NORMAL BRANCHING PATTERN | TETRALOGY OF FALLOT | VENTRICULAR SEPTAL DEFECT, MALALIGNMENT	Yes	No		ANKRD50,LILRB3,TMEM248																ABCA10	1	9.11e-05	1
1-07593	TETRALOGY OF FALLOT WITH PULMONARY ATRESIA	Yes	Yes	AGBL4,ZNF441	ACOXL,AMN1,GSTK1,MNS1,SAMD9																ABCA12	3	0.000130424	1
1-07611	HYPOPLASTIC MAIN PULMONARY ARTERY | LEFT AORTIC ARCH WITH NORMAL BRANCHING PATTERN | PULMONARY STENOSIS, SUBVALVAR | PULMONARY STENOSIS, VALVAR | TETRALOGY OF FALLOT | VENTRICULAR SEPTAL DEFECT, MALALIGNMENT	Yes	Unknown	SF3B3	CFAP97,MMP8,NDUFA6,OTOF,PARPBP,PLEKHG2,RPGRIP1L,SCP2,SLC26A9																ABCA13	7	0.000246836	1
1-07628	ABNORMAL BRANCHING RIGHT AORTIC ARCH | ISOLATION OF THE LEFT SUBCLAVIAN ARTERY | PATENT DUCTUS ARTERIOSUS ATYPICAL | TETRALOGY OF FALLOT	Yes	No	SMARCA1	ANKAR,ANKRD24,DNAAF2,TRIM37																ABCA2	5	0.000116844	1
1-07644	DISCONTINUITY OF PULMONARY ARTERIES | TETRALOGY OF FALLOT WITH PULMONARY ATRESIA	Yes	Unknown		ABCA6,ADAMTS17,AMH,FZD10,LIPC,MUC16,OBSCN,ZNF23																ABCA3	1	9.48e-05	1
1-07661	TETRALOGY OF FALLOT	Yes	No		CCDC73,EIF3A,MEGF11,SCCPDH,TNPO2,TRIM54																ABCA4	3	0.000104648	1
1-07665	TETRALOGY OF FALLOT | VENTRICULAR SEPTAL DEFECT, MALALIGNMENT | VENTRICULAR SEPTAL DEFECT, MULTIPLE | VENTRICULAR SEPTAL DEFECT, MUSCULAR	Yes	Unknown	CCR4	RPP30																ABCA5	3	0.00011794	1
1-07678	TETRALOGY OF FALLOT	Yes	Unknown		ACYP1,ALS2CR11,CRAT,LPIN1,LOC389602,NDUFB4,PCP4L1																ABCA6	3	0.00011794	1
1-07728	DISCONTINUITY OF PULMONARY ARTERIES | HYPOPLASTIC LEFT PULMONARY ARTERY | HYPOPLASTIC RIGHT PULMONARY ARTERY | TETRALOGY OF FALLOT WITH PULMONARY ATRESIA	Yes	No		IGF2BP2,KIF4B,PLA2G2C,SCLY																ABCA7	2	9.76e-05	1
1-07779	RIGHT AORTIC ARCH | TETRALOGY OF FALLOT	Yes	No		LRCH3,MNS1,OR51B5,SRRD																ABCA8	2	8.13e-05	1
1-07975	TETRALOGY OF FALLOT WITH PULMONARY ATRESIA	Yes	Unknown		GLOD4,KCNV2,ZNF564																ABCA9	1	9.33e-05	1
1-08084	RETRO-AORTIC INNOMINATE VEIN | RIGHT AORTIC ARCH WITH NORMAL BRANCHING PATTERN | TETRALOGY OF FALLOT WITH PULMONARY ATRESIA | VENTRICULAR SEPTAL DEFECT, MALALIGNMENT	Yes	Unknown	RPL5,UNC13C	CFAP65,MRPL37,NECAB2,PHF14,SHCBP1L,TLR5,WBP4,ZNF92																ABCB1	0	6.65e-05	1
1-08225	BICUSPID PULMONARY VALVE | DUAL ANTERIOR DESCENDING CORONARY ARTERIES | HYPOPLASTIC MAIN PULMONARY ARTERY | LEFT AORTIC ARCH WITH NORMAL BRANCHING PATTERN | PULMONARY STENOSIS, SUBVALVAR | PULMONARY STENOSIS, VALVAR | TETRALOGY OF FALLOT | VENTRICULAR SEPTAL DEFECT, MALALIGNMENT	Yes	Unknown	ANKRD33,CHD4,FBXO31,MICALL2	CAPN11,FER1L6,FSIP2,PCDHGA12,RNF167,SLC12A9																ABCB10	1	5.54e-05	1
1-08289	ATRIAL SEPTAL DEFECT, SECUNDUM | BICUSPID PULMONARY VALVE | HYPOPLASTIC MAIN PULMONARY ARTERY | LEFT AORTIC ARCH WITH NORMAL BRANCHING PATTERN | PULMONARY STENOSIS, SUBVALVAR | PULMONARY STENOSIS, SUPRAVALVAR | PULMONARY STENOSIS, VALVAR | TETRALOGY OF FALLOT | VENTRICULAR SEPTAL DEFECT, MALALIGNMENT | VENTRICULAR SEPTAL DEFECT, SINGLE | VENTRICULAR SEPTAL DEFECT, SUBPULMONARY OR CONAL	Yes	Unknown		CSRP1,FAM122A,HSPG2,NTSR1,PDE1C																ABCB11	1	6.84e-05	1
1-08360	COMPLETE COMMON AV CANAL | RIGHT AORTIC ARCH | TETRALOGY OF FALLOT WITH PULMONARY ATRESIA AND MAPCAS	Yes	Unknown	CHD7	OR51L1,PRSS33,SAP30BP																ABCB4	1	5.75e-05	1
1-08425	PULMONARY STENOSIS, SUBVALVAR | PULMONARY STENOSIS, VALVAR | TETRALOGY OF FALLOT	Yes	No		ABCB1,BUB1B,CDKL2,CROT,FRYL,PIK3C2B																ABCB5	1	8.34e-05	1
1-08430	PATENT FORAMEN OVALE | TETRALOGY OF FALLOT WITH PULMONARY ATRESIA	Yes	Unknown		ADAM8,NLRP14,NOD2,TCERG1L,TMEM260,TSPEAR																ABCB6	2	4.32e-05	1
1-08490	HYPOPLASTIC MAIN PULMONARY ARTERY | LEFT AORTIC ARCH WITH NORMAL BRANCHING PATTERN | PULMONARY ATRESIA,VALVAR | PULMONARY STENOSIS, SUBVALVAR | TETRALOGY OF FALLOT WITH PULMONARY ATRESIA | VENTRICULAR SEPTAL DEFECT, MALALIGNMENT	Yes	Unknown	ACHE,AXDND1,DEF8	ATP12A,FCER1A,HOXB2,LRP1B,LOC100505549,TTC33,ZNHIT3																ABCB7	0	3.4e-05	1
1-08575	ATRIAL SEPTAL DEFECT, SECUNDUM | DYSPLASTIC (ABSENT) PULMONARY VALVE SYNDROME (TOF WITH APVS) | TETRALOGY OF FALLOT	Yes	Yes		MICALL2,RECQL4																ABCB8	3	6.73e-05	1
1-08736	TETRALOGY OF FALLOT	Yes	No		ACSF3,ATRAID,CELSR2,KIAA0586,MAATS1,TRIM31,USP45																ABCB9	2	8.71e-05	1
1-08820	HYPOPLASTIC LEFT PULMONARY ARTERY | HYPOPLASTIC MAIN PULMONARY ARTERY | LSVC TO CORONARY SINUS | PULMONARY STENOSIS, SUBVALVAR | PULMONARY STENOSIS, VALVAR | RIGHT AORTIC ARCH WITH NORMAL BRANCHING PATTERN | RIGHT SUPERIOR VENA CAVA TO RIGHT ATRIUM | TETRALOGY OF FALLOT | VENTRICULAR SEPTAL DEFECT, MALALIGNMENT | VENTRICULAR SEPTAL DEFECT, MUSCULAR	Yes	Unknown	CLK1,TBC1D19,ZNF41	LOC100130370,PDE4C,SLC15A1																ABCC1	3	9.46e-05	1
1-08965	RIGHT AORTIC ARCH WITH NORMAL BRANCHING PATTERN | TETRALOGY OF FALLOT	Yes	Unknown	EFHB,HOXA7	HELB,SRRD																ABCC10	4	7.31e-05	1
1-09044	TETRALOGY OF FALLOT WITH PULMONARY ATRESIA	Yes	No	DNAH8	BRD8,CREB3L4,HLA,MESP1,PAM,POLR3C,PPIL6,UNC13B																ABCC11	2	6.97e-05	1
1-09228	CORONARY ANOMALY, LEFT | MULTIPLE ATRIAL SEPTAL DEFECTS | TETRALOGY OF FALLOT	No	Yes		ATP10A,CCDC158,CCDC190,DOPEY2,GLB1L2,MED11,LOC283710,TRIM46																ABCC12	2	7.41e-05	1
1-09429	DILATED AORTIC ROOT | TETRALOGY OF FALLOT	No	Yes		AP5B1,SBK2,SLC4A2,TYW3																ABCC2	0	7.61e-05	1
1-09658	HYPOPLASTIC LEFT PULMONARY ARTERY | HYPOPLASTIC MAIN PULMONARY ARTERY | HYPOPLASTIC RIGHT PULMONARY ARTERY | MULTIPLE MAJOR AORTOPULMONARY COLLATERAL ARTERIES (MAPCAS) | TETRALOGY OF FALLOT WITH PULMONARY ATRESIA | TETRALOGY OF FALLOT WITH PULMONARY ATRESIA AND MAPCAS	No	Yes		ARHGEF10,IZUMO3,PGBD1,ZNF766																ABCC3	0	8.2e-05	1
1-10071	TETRALOGY OF FALLOT	Yes	No	MED12L,RPS5	ATP13A4,KIF26A,LYSMD4,OR10AG1,STIM2																ABCC4	2	8.37e-05	1
1-10508	TETRALOGY OF FALLOT	No	Unknown		CCDC141,FHDC1,TOPAZ1,ZNF843																ABCC5	0	8.49e-05	1
1-10566	LEFT AORTIC ARCH WITH NORMAL BRANCHING PATTERN | TETRALOGY OF FALLOT WITH PULMONARY ATRESIA	No	Yes	BLNK	CARKD,KIAA1841,LEMD1,SYNPO,TNKS,VDR																ABCC6	2	8.24e-05	1
1-10568	CORONARY ARTERY ANOMALY, RIGHT | LEFT AORTIC ARCH WITH NORMAL BRANCHING PATTERN | PATENT FORAMEN OVALE | PULMONARY STENOSIS, SUBVALVAR | TETRALOGY OF FALLOT | VENTRICULAR SEPTAL DEFECT, MALALIGNMENT	No	Yes	APTX,DSTYK,FAM208B,KIAA0355,RYR3,SMAD6	SMC4																ABCC8	1	7.12e-05	1
1-10763	DISCONTINUITY OF PULMONARY ARTERIES | DYSPLASTIC (ABSENT) PULMONARY VALVE SYNDROME (TOF WITH APVS) | LEFT AORTIC ARCH WITH NORMAL BRANCHING PATTERN | LEFT PULMONARY ARTERY ABNORMALITY | TETRALOGY OF FALLOT	Yes	No	GOLGA3,SCAND3	FBLN7,NELFCD,PPIL4,UCP3																ABCC9	1	0.000119007	1
1-11213	TETRALOGY OF FALLOT	No	No		C2orf68,CKLF,NEK11,NELL1,OR11G2,WBP2NL																ABCD1	1	5.27e-05	1
1-11241	RETRO-AORTIC INNOMINATE VEIN | RIGHT AORTIC ARCH WITH NORMAL BRANCHING PATTERN | TETRALOGY OF FALLOT WITH PULMONARY ATRESIA	Yes	Yes	PRICKLE3,RASA2	MYO3B,PER3,PTDSS2,RAB12,STX17,TMEM176B																ABCD2	0	8.98e-05	1
[truncated: 18,799 more rows]

## Sheet: Supp.Table 4
Supplementary Table 4 - Highest expressing genes in mouse outflow tract (HEM)
[truncated: 1,353 more rows]

[truncated: 1 more sheets: Supp.Table 5]
